# Supplementary material for: Burst-Time-Dependent Plasticity Robustly Guides ON/OFF Segregation in the Lateral Geniculate Nucleus
Source: PLoS Comput Biol. 2009 Dec 24;5(12):e1000618. doi: 10.1371/journal.pcbi.1000618 (PMC2790088; doi:10.1371/journal.pcbi.1000618)
Supplement: Dataset S1 — Spiking data from mouse and ferret. (0.70 MB ZIP) [file pcbi.1000618.s004.zip]

Archive with 48 entries (45 files):
- DatasetS1/
- DatasetS1/.DS_Store
- __MACOSX/
- __MACOSX/DatasetS1/
- __MACOSX/DatasetS1/._.DS_Store
- DatasetS1/ferret_set1.txt
- __MACOSX/DatasetS1/._ferret_set1.txt
- DatasetS1/ferret_set10.txt
- __MACOSX/DatasetS1/._ferret_set10.txt
- DatasetS1/ferret_set11.txt
- __MACOSX/DatasetS1/._ferret_set11.txt
- DatasetS1/ferret_set12.txt
- __MACOSX/DatasetS1/._ferret_set12.txt
- DatasetS1/ferret_set13.txt
- __MACOSX/DatasetS1/._ferret_set13.txt
- DatasetS1/ferret_set14.txt
- __MACOSX/DatasetS1/._ferret_set14.txt
- DatasetS1/ferret_set15.txt
- __MACOSX/DatasetS1/._ferret_set15.txt
- DatasetS1/ferret_set2.txt
- __MACOSX/DatasetS1/._ferret_set2.txt
- DatasetS1/ferret_set3.txt
- __MACOSX/DatasetS1/._ferret_set3.txt
- DatasetS1/ferret_set4.txt
- __MACOSX/DatasetS1/._ferret_set4.txt
- DatasetS1/ferret_set5.txt
- __MACOSX/DatasetS1/._ferret_set5.txt
- DatasetS1/ferret_set6.txt
- __MACOSX/DatasetS1/._ferret_set6.txt
- DatasetS1/ferret_set7.txt
- __MACOSX/DatasetS1/._ferret_set7.txt
- DatasetS1/ferret_set8.txt
- __MACOSX/DatasetS1/._ferret_set8.txt
- DatasetS1/ferret_set9.txt
- __MACOSX/DatasetS1/._ferret_set9.txt
- DatasetS1/mouse_set1.txt
- __MACOSX/DatasetS1/._mouse_set1.txt
- DatasetS1/mouse_set2.txt
- __MACOSX/DatasetS1/._mouse_set2.txt
- DatasetS1/mouse_set3.txt
- __MACOSX/DatasetS1/._mouse_set3.txt
- DatasetS1/mouse_set4.txt
- __MACOSX/DatasetS1/._mouse_set4.txt
- DatasetS1/mouse_set5.txt
- __MACOSX/DatasetS1/._mouse_set5.txt
- DatasetS1/mouse_set6.txt
- __MACOSX/DatasetS1/._mouse_set6.txt
- DatasetS1/README_data.pdf
