# Supplementary material for: Burst-Time-Dependent Plasticity Robustly Guides ON/OFF Segregation in the Lateral Geniculate Nucleus
Source: PLoS Comput Biol. 2009 Dec 24;5(12):e1000618. doi: 10.1371/journal.pcbi.1000618 (PMC2790088; doi:10.1371/journal.pcbi.1000618)
Supplement: Dataset S1 — Spiking data from mouse and ferret. (0.70 MB ZIP) [file pcbi.1000618.s004.zip › DatasetS1/ferret_set1.txt]

11.843875	2.75512
12.397	3.1138
39.841975	4.8222
94.91575	5.21875
95.173825	6.71925
95.376925	7.12062
95.64415	8.46215
95.824075	9.17542
96.469475	9.7578
96.606575	10.1801
96.80535	10.6485
142.5056	11.2438
172.52447	11.7098
176.47877	12.0956
176.64085	12.2086
176.79892	12.9379
177.05035	13.5304
177.5558	13.9361
177.56805	14.0446
257.99755	14.3446
275.42272	14.76
275.67655	15.2011
281.95657	16.5616
282.46483	16.8532
282.6568	17.5664
282.94325	17.92
321.32355	18.2424
330.795	18.5591
330.98665	18.9518
330.99445	22.3537
331.1891	23.5232
331.3762	23.7395
331.55957	24.0398
364.98375	24.6768
402.94293	25.0868
406.6974	25.9111
420.11318	26.2969
420.63447	26.7319
420.72505	27.0569
420.85995	27.432
421.00317	27.8325
421.22335	28.1194
450.0289	28.3969
463.0513	28.6814
485.60143	29.7108
485.80528	30.0126
512.77285	30.437
518.06433	30.9772
531.5906	31.3578
533.97707	31.867
534.28918	32.2296
577.78382	33.8781
595.84338	34.0449
612.11735	34.72
612.39432	35.0171
613.65093	36.094
613.6612	37.0705
615.41847	37.3748
619.4996	37.74
621.54607	38.2008
621.9174	39.6139
635.61178	40.272
635.77622	41.0058
636.1647	41.3828
636.36248	41.6991
668.14172	41.949
720.96905	44.0048
722.14943	44.3409
722.42282	46.4353
722.68263	46.8995
722.69295	48.5648
723.0536	49.6496
723.06457	49.6582
723.33428	50.177
727.7705	50.6575
727.91305	52.4079
728.52732	53.0644
728.78043	54.056
728.91922	55.8262
729.0561	56.2084
729.2261	58.2341
787.77515	59.1513
802.6214	59.1606
803.72765	59.5519
803.89598	61.2569
807.31653	61.9945
807.40993	62.6816
807.60478	62.9615
807.75222	64.1651
830.40995	64.6872
832.49545	65.0061
833.33293	65.3611
861.2049	65.8566
861.34443	67.8441
916.67382	67.8524
935.93905	68.5841
956.03125	68.5934
956.6459	68.8664
958.30035	69.226
958.6066	70.0941
958.70657	70.4921
958.81375	70.8273
958.8217	72.0518
958.95972	73.1831
959.4073	73.6665
1010.6577	74.2004
1011.6639	75.3534
1013.6294	75.8548
1013.8324	77.7719
1015.3974	78.7049
1016.8586	80.0401
1017.1657	80.0492
1080.4904	80.3957
1080.6549	82.4611
1080.9363	83.7741
1081.7241	83.7826
1081.734	84.1346
1084.8513	84.5385
1085.0315	85.5486
1085.3399	85.9935
1085.4631	86.3132
1085.5851	87.4789
1146.3224	89.4638
1147.2859	90.2149
1148.0061	90.2237
1148.6781	90.589
1149.0446	91.3655
1155.9381	91.7179
1180.4592	92.0025
1180.5989	92.4322
1194.6415	92.8284
1195.3493	93.0891
1196.3721	93.6508
1211.7985	93.9758
1218.264	94.4046
1254.8919	94.4154
1256.4694	94.8193
1256.623	95.2261
1256.9972	95.511
1257.09	95.737
1281.4523	96.0569
1283.2116	96.2154
1315.1227	96.3788
1316.7855	96.6162
1318.4869	97.1146
1320.1987	97.6683
1322.7873	98.0071
1323.0221	98.9501
1324.8151	100.705
1324.99	101.979
1349.608	103.825
1394.1787	103.834
1394.3601	104.434
1394.6711	105.738
1394.6782	106.67
1394.9463	108.409
1395.5969	108.557
1395.8282	108.816
1395.8353	108.965
1396.0442	112.087
1396.3096	112.603
1396.3176	113.457
1438.5702	113.466
1462.9217	113.86
1464.0189	114.084
1465.7077	114.406
1465.7147	114.82
1466.8887	115.819
1467.0678	116.074
1467.2116	116.482
1467.3475	119.148
1467.5514	119.817
1509.7543	120.977
1511.8084	121.441
1514.0573	121.799
1525.6095	123.519
1525.9251	123.994
1526.9039	124.939
1527.0832	126.507
1527.4478	127.066
1535.8468	129.159
1547.5634	130.123
1578.1545	131.36
1578.6112	131.704
1578.816	133.046
1583.4524	134.795
1583.6108	137.166
1583.9121	137.174
1583.9222	137.982
1639.5945	138.364
1644.0997	138.374
1647.1799	139.689
1650.2632	141.554
1650.3596	142.427
1678.5059	142.9
1707.8389	143.297
1710.419	144.256
1712.0394	144.789
1724.8464	145.152
1744.2684	145.162
1746.0909	147.262
1780.0496	148.928
1780.2418	148.937
1780.42	149.523
1781.2218	149.531
1782.1688	151.16
1787.2607	151.169
1789.6482	151.573
1792.3841	151.887
1819.7376	154.262
1827.0457	154.271
1828.1591	155.842
1828.4231	155.851
1854.3392	156.216
1863.2612	157.215
0	157.579
0	157.588
0	158.007
0	159.472
0	159.48
0	159.817
0	161.393
0	164.313
0	164.321
0	164.641
0	165.398
0	166.407
0	167.216
0	167.912
0	168.487
0	168.857
0	169.454
0	169.712
0	170.122
0	170.766
0	171.189
0	171.527
0	171.946
0	172.167
0	172.634
0	172.949
0	173.292
0	173.478
0	174.347
0	174.721
0	174.978
0	175.272
0	176.286
0	176.558
0	176.799
0	177.401
0	177.477
0	178.062
0	178.526
0	178.78
0	178.924
0	180.007
0	181.158
0	188.075
0	188.309
0	188.724
0	188.734
0	189.702
0	189.934
0	190.134
0	191.161
0	191.365
0	191.626
0	191.977
0	192.256
0	193.322
0	193.52
0	193.709
0	193.915
0	194.212
0	194.498
0	194.798
0	195.09
0	195.492
0	195.848
0	196.449
0	197.425
0	198.494
0	198.503
0	200.889
0	200.898
0	201.172
0	203.633
0	203.643
0	204.336
0	205.528
0	206.333
0	207.352
0	207.698
0	208.156
0	208.678
0	209.108
0	209.527
0	210.222
0	210.631
0	213.066
0	213.392
0	213.819
0	214.161
0	214.594
0	215.798
0	216.128
0	216.605
0	217.047
0	218.519
0	218.873
0	219.306
0	221.41
0	221.768
0	222.947
0	223.372
0	225.039
0	225.241
0	226.106
0	226.647
0	227.175
0	228.27
0	228.825
0	230.767
0	230.776
0	231.168
0	231.679
0	232.026
0	233.823
0	234.188
0	234.56
0	236.182
0	236.552
0	238.547
0	239.309
0	240.572
0	241.43
0	241.439
0	241.995
0	243.052
0	243.732
0	244.57
0	246.314
0	247.026
0	249.812
0	249.821
0	250.107
0	251.83
0	252.18
0	252.714
0	253.259
0	254.382
0	255.548
0	255.559
0	257.932
0	258.311
0	258.709
0	259.647
0	262.733
0	262.742
0	263.119
0	263.606
0	264.064
0	264.477
0	264.819
0	265.122
0	265.542
0	266.51
0	266.864
0	267.219
0	268.23
0	270.243
0	270.252
0	271.312
0	271.647
0	271.891
0	272.448
0	273.4
0	273.774
0	274.243
0	274.597
0	275.431
0	276.261
0	276.878
0	277.181
0	277.36
0	277.54
0	277.83
0	278.106
0	278.336
0	278.718
0	279.241
0	279.993
0	280.624
0	281.068
0	281.628
0	281.992
0	282.128
0	282.316
0	283.144
0	283.558
0	283.875
0	284.059
0	284.79
0	285.404
0	292.968
0	294.732
0	296.137
0	296.429
0	297.673
0	297.989
0	298.326
0	298.85
0	299.272
0	299.936
0	300.324
0	300.591
0	301.608
0	301.867
0	302.471
0	302.861
0	303.196
0	303.544
0	303.905
0	304.337
0	304.815
0	305.255
0	305.985
0	306.475
0	306.816
0	308.156
0	308.636
0	309.785
0	310.206
0	310.93
0	311.231
0	312.591
0	313.01
0	313.366
0	313.884
0	314.308
0	316.715
0	317.201
0	317.91
0	318.417
0	318.832
0	318.843
0	319.162
0	320.275
0	320.986
0	321.306
0	321.544
0	321.982
0	322.421
0	322.735
0	323.015
0	323.26
0	323.503
0	325.032
0	325.719
0	326.08
0	326.575
0	326.824
0	327.452
0	327.709
0	327.986
0	328.361
0	328.656
0	328.94
0	329.187
0	329.666
0	330.279
0	330.46
0	330.578
0	330.719
0	330.918
0	331.135
0	331.55
0	331.798
0	332.844
0	334.336
0	334.621
0	334.96
0	335.136
0	339.767
0	339.776
0	341.323
0	342.306
0	342.646
0	343.053
0	343.384
0	343.755
0	344.422
0	344.711
0	345.693
0	345.958
0	346.136
0	346.576
0	347.073
0	347.351
0	347.538
0	347.97
0	348.13
0	348.558
0	348.858
0	349.074
0	349.575
0	349.978
0	350.228
0	350.745
0	350.938
0	352.849
0	353.02
0	353.218
0	353.56
0	353.702
0	354.602
0	355.138
0	356.11
0	357.912
0	357.921
0	359.191
0	360.227
0	362.439
0	362.448
0	363.274
0	363.882
0	364.41
0	364.651
0	364.919
0	365.19
0	365.947
0	366.167
0	366.458
0	366.816
0	367.084
0	367.75
0	367.992
0	368.364
0	368.938
0	369.143
0	369.386
0	369.7
0	369.943
0	370.37
0	370.645
0	371.271
0	371.562
0	371.763
0	371.994
0	372.52
0	372.738
0	372.993
0	373.407
0	373.798
0	375.3
0	376.104
0	377.238
0	377.612
0	378.506
0	380.123
0	380.45
0	380.734
0	381.003
0	381.299
0	381.666
0	382.646
0	383.323
0	383.951
0	385.246
0	385.542
0	386.165
0	387.297
0	388.032
0	388.358
0	388.907
0	389.403
0	389.785
0	390.601
0	391.077
0	392.488
0	393.445
0	393.828
0	393.836
0	394.809
0	395.177
0	395.854
0	396.173
0	396.556
0	397.137
0	397.518
0	397.822
0	398.095
0	398.768
0	399.1
0	399.718
0	403.254
0	403.262
0	403.737
0	404.319
0	405.798
0	406.073
0	406.679
0	407.075
0	407.404
0	408.545
0	409.222
0	409.679
0	410.314
0	410.642
0	411.268
0	412.067
0	412.522
0	412.531
0	413.223
0	413.538
0	414.796
0	415.315
0	416.094
0	416.423
0	416.746
0	417.129
0	417.413
0	417.665
0	417.942
0	418.197
0	418.36
0	419.091
0	419.388
0	419.796
0	420.186
0	420.338
0	420.526
0	420.668
0	420.789
0	420.907
0	421.026
0	421.318
0	421.415
0	421.765
0	421.868
0	422.044
0	422.281
0	422.768
0	423.275
0	423.456
0	423.556
0	423.671
0	427.08
0	428.279
0	429.305
0	429.703
0	430.533
0	432.471
0	433.14
0	433.451
0	434.074
0	434.347
0	435.428
0	436.051
0	436.432
0	436.768
0	437.529
0	437.875
0	438.569
0	439.025
0	439.553
0	439.759
0	439.982
0	440.664
0	441.21
0	441.503
0	441.8
0	442.146
0	442.525
0	442.865
0	443.172
0	443.538
0	444.023
0	444.366
0	444.601
0	444.948
0	446.423
0	446.877
0	447.221
0	447.542
0	448.527
0	448.85
0	449.265
0	449.977
0	450.357
0	450.727
0	451.109
0	451.896
0	453.007
0	453.428
0	453.815
0	454.187
0	455.028
0	455.87
0	456.951
0	457.422
0	458.061
0	458.456
0	458.795
0	459.556
0	459.92
0	460.483
0	461.187
0	461.401
0	461.578
0	461.86
0	462.396
0	462.669
0	462.992
0	463.259
0	463.663
0	464.147
0	464.717
0	464.846
0	466.701
0	467.71
0	469.84
0	471.16
0	471.498
0	472.15
0	472.622
0	472.976
0	474.533
0	476.415
0	479.209
0	479.739
0	480.123
0	480.816
0	481.251
0	481.582
0	481.942
0	482.245
0	483.117
0	483.462
0	483.798
0	484.156
0	484.494
0	484.694
0	484.906
0	485.273
0	485.818
0	486.189
0	486.462
0	486.778
0	487.154
0	487.419
0	487.667
0	487.893
0	488.092
0	488.518
0	488.835
0	489.128
0	489.436
0	489.76
0	489.933
0	490.525
0	490.872
0	491.298
0	491.654
0	492.013
0	492.34
0	492.542
0	492.646
0	492.834
0	493.02
0	493.388
0	493.93
0	495.917
0	497.057
0	497.291
0	497.832
0	498.675
0	499.102
0	499.734
0	500.359
0	500.547
0	501.771
0	502.258
0	504.568
0	504.825
0	505.041
0	506.782
0	507.809
0	508.296
0	508.772
0	509.074
0	509.39
0	509.668
0	510.023
0	510.478
0	510.799
0	511.451
0	512.101
0	512.383
0	512.693
0	512.979
0	513.429
0	515.109
0	515.653
0	516.504
0	516.84
0	517.428
0	518.311
0	518.531
0	519.196
0	519.525
0	519.917
0	520.646
0	521.438
0	521.819
0	522.174
0	523.269
0	523.684
0	524.089
0	524.548
0	525.037
0	525.335
0	525.864
0	526.218
0	526.609
0	527.203
0	527.566
0	528.741
0	529.31
0	530.41
0	531.014
0	531.362
0	531.6
0	531.887
0	532.12
0	532.547
0	533.328
0	533.573
0	533.909
0	534.204
0	534.505
0	534.741
0	535.182
0	535.571
0	535.797
0	536.493
0	537.214
0	537.354
0	538.01
0	545.609
0	546.137
0	547.704
0	547.838
0	548.446
0	548.826
0	549.151
0	549.429
0	550.206
0	550.453
0	550.665
0	550.888
0	551.209
0	551.583
0	551.806
0	552.285
0	552.535
0	552.835
0	553.117
0	553.927
0	554.185
0	554.47
0	554.819
0	555.074
0	555.359
0	555.956
0	556.252
0	556.672
0	556.969
0	557.466
0	557.783
0	558.146
0	558.677
0	559.181
0	559.513
0	560.402
0	560.696
0	561.002
0	561.247
0	561.545
0	561.793
0	562.249
0	562.747
0	563.11
0	563.597
0	563.93
0	564.438
0	564.876
0	565.178
0	565.778
0	566.854
0	567.529
0	567.836
0	568.737
0	569.325
0	570.319
0	570.598
0	571.058
0	571.426
0	571.845
0	572.299
0	572.546
0	573.21
0	573.483
0	573.753
0	574.128
0	574.449
0	574.923
0	575.059
0	575.225
0	578.966
0	579.251
0	580.75
0	580.959
0	581.366
0	583.197
0	585.496
0	587.121
0	589.534
0	590.184
0	591.456
0	591.771
0	592.13
0	592.442
0	592.818
0	593.312
0	593.704
0	594.072
0	594.379
0	594.677
0	595.016
0	595.312
0	595.704
0	596.024
0	596.704
0	597.016
0	597.374
0	597.671
0	598.347
0	598.659
0	599.627
0	600.755
0	600.764
0	602.333
0	603.034
0	604.022
0	604.774
0	605.233
0	605.763
0	606.465
0	606.782
0	607.046
0	607.441
0	607.787
0	608.082
0	608.19
0	608.622
0	608.872
0	609.464
0	610.555
0	611.769
0	612.1
0	613.118
0	614.001
0	614.329
0	615.059
0	615.324
0	616.545
0	616.905
0	617.058
0	617.267
0	617.631
0	617.641
0	618.062
0	618.312
0	618.605
0	618.962
0	619.315
0	619.614
0	619.914
0	620.287
0	620.672
0	620.862
0	621.013
0	621.253
0	621.537
0	621.723
0	621.893
0	622.128
0	622.432
0	622.806
0	623.336
0	623.614
0	625.234
0	625.871
0	626.621
0	626.94
0	627.331
0	628.365
0	628.692
0	630.438
0	631.153
0	631.547
0	632.046
0	632.659
0	632.961
0	633.32
0	633.692
0	634.693
0	635.4
0	635.599
0	636.105
0	637.495
0	637.669
0	638.181
0	641.614
0	642.4
0	642.851
0	644.7
0	645.059
0	645.551
0	646.312
0	646.859
0	648.357
0	648.366
0	649.652
0	650.003
0	650.664
0	650.674
0	650.952
0	651.36
0	652
0	652.273
0	652.684
0	653.019
0	653.505
0	654.129
0	654.807
0	655.077
0	656.157
0	658.497
0	658.983
0	659.459
0	660.813
0	661.101
0	661.491
0	661.821
0	662.661
0	663.049
0	663.691
0	664
0	664.28
0	664.533
0	664.949
0	665.229
0	665.581
0	665.888
0	666.24
0	666.52
0	666.866
0	667.263
0	668.049
0	669.094
0	669.404
0	669.733
0	670.525
0	671.528
0	671.744
0	671.938
0	672.727
0	673.009
0	673.309
0	673.647
0	673.94
0	674.222
0	674.715
0	674.979
0	675.24
0	675.555
0	675.854
0	676.214
0	676.547
0	677.218
0	678.044
0	678.637
0	679.027
0	679.368
0	680.496
0	681.253
0	682.942
0	684.034
0	684.606
0	685.353
0	685.842
0	686.704
0	687.854
0	688.176
0	689.251
0	689.259
0	689.728
0	690.166
0	690.674
0	691.618
0	692.09
0	692.501
0	694.408
0	694.786
0	695.733
0	696.008
0	696.286
0	696.597
0	696.961
0	697.32
0	698.239
0	698.616
0	698.984
0	699.682
0	700.61
0	702.158
0	703.047
0	703.055
0	703.839
0	705.152
0	705.16
0	705.509
0	706.771
0	707.108
0	707.771
0	708.754
0	709.059
0	710.198
0	710.509
0	711.083
0	711.52
0	712.17
0	712.57
0	712.908
0	713.282
0	713.554
0	713.823
0	714.76
0	716.802
0	718.021
0	718.868
0	719.34
0	719.349
0	719.93
0	720.289
0	720.689
0	720.914
0	721.253
0	721.551
0	722.858
0	723.353
0	723.677
0	723.804
0	724.249
0	724.571
0	724.959
0	725.348
0	725.357
0	725.709
0	725.969
0	726.168
0	726.63
0	727.397
0	727.664
0	727.86
0	727.992
0	728.144
0	728.363
0	728.482
0	728.651
0	728.829
0	728.916
0	729.13
0	729.464
0	729.558
0	729.666
0	729.789
0	729.901
0	730.066
0	732.223
0	732.809
0	735.028
0	736.372
0	740.196
0	741.71
0	742.158
0	742.747
0	743.134
0	743.616
0	744.218
0	744.882
0	745.628
0	745.907
0	747.334
0	747.669
0	748.123
0	748.494
0	749.972
0	749.981
0	750.405
0	750.706
0	751.352
0	751.693
0	753.252
0	753.881
0	755.38
0	756.614
0	757.675
0	757.959
0	758.784
0	759.128
0	759.525
0	761.201
0	761.553
0	762.433
0	762.89
0	763.385
0	763.833
0	764.206
0	765.114
0	768.414
0	770.492
0	770.834
0	771.727
0	772.017
0	772.322
0	773.096
0	773.352
0	773.66
0	773.985
0	774.221
0	774.934
0	775.529
0	776.603
0	778.515
0	780.464
0	780.808
0	781.195
0	781.684
0	781.692
0	783.29
0	783.676
0	784.134
0	784.398
0	784.981
0	785.417
0	785.773
0	786.007
0	786.507
0	786.986
0	787.252
0	787.736
0	788.192
0	788.517
0	789.095
0	789.838
0	790.224
0	790.53
0	790.538
0	790.734
0	790.973
0	791.631
0	793.078
0	793.948
0	795.227
0	796.305
0	796.786
0	797.142
0	799.047
0	799.36
0	799.616
0	800.626
0	801.011
0	801.378
0	801.788
0	802.161
0	802.534
0	803.339
0	803.573
0	803.84
0	804.03
0	804.219
0	805.068
0	805.214
0	805.346
0	805.531
0	806.272
0	806.442
0	806.644
0	806.817
0	807.02
0	807.314
0	808.046
0	808.717
0	809.003
0	810.072
0	814.652
0	816.536
0	816.835
0	817.345
0	818.104
0	818.484
0	818.981
0	819.398
0	819.659
0	820.08
0	821.011
0	821.35
0	821.858
0	822.404
0	822.786
0	823.733
0	824.045
0	824.735
0	825.264
0	825.591
0	825.932
0	826.583
0	827.576
0	828.024
0	829.08
0	829.556
0	829.993
0	830.365
0	830.74
0	831.16
0	831.438
0	831.827
0	832.164
0	832.93
0	833.246
0	835.24
0	835.248
0	835.634
0	836.587
0	836.824
0	837.481
0	837.801
0	838.117
0	838.868
0	839.344
0	839.794
0	840.115
0	840.572
0	841.072
0	842.538
0	843.547
0	844.016
0	844.536
0	846.453
0	846.461
0	847.13
0	847.773
0	849.329
0	849.64
0	850.098
0	850.742
0	851.318
0	851.683
0	852.262
0	852.271
0	852.777
0	853.785
0	853.794
0	854.133
0	854.431
0	854.907
0	856.022
0	856.322
0	856.628
0	857.071
0	857.41
0	858.807
0	859.164
0	860.811
0	861.151
0	861.315
0	862.489
0	862.888
0	863.012
0	863.213
0	863.327
0	863.512
0	863.664
0	864.531
0	865.96
0	869.749
0	870.019
0	870.295
0	870.496
0	870.83
0	871.255
0	871.906
0	872.758
0	873.205
0	873.458
0	873.707
0	874.046
0	874.645
0	875.411
0	875.605
0	876.124
0	877.882
0	879.277
0	880.046
0	880.512
0	880.887
0	881.454
0	881.739
0	881.984
0	882.28
0	882.988
0	883.397
0	885.096
0	885.475
0	885.484
0	886.536
0	887.569
0	887.892
0	888.353
0	890.038
0	890.458
0	890.467
0	891.003
0	891.718
0	893.424
0	893.722
0	895.082
0	895.09
0	895.386
0	895.666
0	896.066
0	896.383
0	896.9
0	897.218
0	897.681
0	898.038
0	898.306
0	898.652
0	899.037
0	900.511
0	900.907
0	901.416
0	901.758
0	902.75
0	903.153
0	903.942
0	905.126
0	905.516
0	906.258
0	906.68
0	907.701
0	908.029
0	908.886
0	909.889
0	910.248
0	910.596
0	910.932
0	911.245
0	912.786
0	914.206
0	914.676
0	914.907
0	916.12
0	916.296
0	917.694
0	918.168
0	918.578
0	918.927
0	919.924
0	920.475
0	920.958
0	921.473
0	921.723
0	922.151
0	922.436
0	923.109
0	923.97
0	924.276
0	926.037
0	926.046
0	927.096
0	927.628
0	927.901
0	928.371
0	929.495
0	929.504
0	930.103
0	931.301
0	931.671
0	931.993
0	932.363
0	933.457
0	934.109
0	934.354
0	935.242
0	935.54
0	935.857
0	936.802
0	937.317
0	937.72
0	939.043
0	939.607
0	939.615
0	940.079
0	940.495
0	941.182
0	942.177
0	943.331
0	943.71
0	944.676
0	945.102
0	946.148
0	946.653
0	947.183
0	948.03
0	948.979
0	949.618
0	949.984
0	951.15
0	951.446
0	951.668
0	952.037
0	952.619
0	952.96
0	953.316
0	953.78
0	954.253
0	954.577
0	954.762
0	955.048
0	955.156
0	955.684
0	956.052
0	956.518
0	956.921
0	957.62
0	957.976
0	958.182
0	958.359
0	958.585
0	958.788
0	958.923
0	958.933
0	959.127
0	959.272
0	959.439
0	959.51
0	959.677
0	959.971
0	960.185
0	960.244
0	960.679
0	961.151
0	961.298
0	961.849
0	961.972
0	962.176
0	965.612
0	965.809
0	966.412
0	967.038
0	967.522
0	968.441
0	969.35
0	971.166
0	972.589
0	973.033
0	974.607
0	974.923
0	975.428
0	975.999
0	976.33
0	976.518
0	977.393
0	977.742
0	978.064
0	978.77
0	979.628
0	980.374
0	980.723
0	980.93
0	981.337
0	981.719
0	982.069
0	982.419
0	982.76
0	983.127
0	983.933
0	984.583
0	985.791
0	985.8
0	986.196
0	987.528
0	987.86
0	988.67
0	988.983
0	989.232
0	989.812
0	990.15
0	991.217
0	991.478
0	992.288
0	993.823
0	994.256
0	994.823
0	994.831
0	995.801
0	996.134
0	996.601
0	997.361
0	998.135
0	998.143
0	998.509
0	999.153
0	999.51
0	1000.16
0	1000.98
0	1001.76
0	1002.92
0	1004.59
0	1004.97
0	1006.03
0	1006.39
0	1006.78
0	1007.56
0	1008.03
0	1008.79
0	1009.8
0	1010.59
0	1010.87
0	1010.88
0	1011.37
0	1011.64
0	1012.17
0	1012.18
0	1012.77
0	1013.19
0	1013.48
0	1013.81
0	1014.58
0	1014.87
0	1015.16
0	1015.17
0	1015.43
0	1015.66
0	1016.18
0	1016.4
0	1016.6
0	1016.76
0	1016.96
0	1017.22
0	1017.23
0	1017.41
0	1017.75
0	1018.13
0	1018.44
0	1018.61
0	1018.74
0	1018.95
0	1018.96
0	1019.7
0	1019.85
0	1021.46
0	1021.9
0	1023.14
0	1023.37
0	1023.72
0	1023.73
0	1024.04
0	1024.05
0	1024.4
0	1024.71
0	1024.93
0	1025.18
0	1025.19
0	1025.3
0	1025.44
0	1025.56
0	1025.85
0	1025.86
0	1026.03
0	1026.34
0	1028.73
0	1030.78
0	1030.79
0	1033.81
0	1034.92
0	1035.48
0	1037.15
0	1037.16
0	1037.43
0	1037.44
0	1038.83
0	1039.7
0	1040.05
0	1040.73
0	1040.74
0	1041.13
0	1041.14
0	1041.66
0	1042.06
0	1043.09
0	1043.45
0	1043.46
0	1044
0	1044.44
0	1045.72
0	1046.01
0	1048.21
0	1048.51
0	1049.27
0	1049.56
0	1050.27
0	1050.28
0	1050.86
0	1051.38
0	1051.75
0	1052.05
0	1052.52
0	1053.18
0	1053.49
0	1054.81
0	1054.82
0	1055.25
0	1056.3
0	1056.31
0	1057.35
0	1059.02
0	1059.03
0	1060.77
0	1061.14
0	1062.66
0	1064.31
0	1064.32
0	1065.15
0	1065.16
0	1065.67
0	1065.68
0	1066.07
0	1066.08
0	1066.5
0	1066.82
0	1066.83
0	1067.17
0	1067.18
0	1067.51
0	1068.39
0	1069.1
0	1069.61
0	1070.23
0	1070.24
0	1071.17
0	1072.19
0	1073.21
0	1073.54
0	1073.87
0	1074.37
0	1074.38
0	1074.7
0	1075.17
0	1075.81
0	1076.37
0	1076.71
0	1076.72
0	1077.26
0	1078.23
0	1078.24
0	1078.58
0	1078.59
0	1079.46
0	1079.69
0	1079.7
0	1080.47
0	1080.78
0	1081.11
0	1081.47
0	1081.72
0	1081.95
0	1082.54
0	1082.55
0	1082.87
0	1083.02
0	1083.03
0	1083.34
0	1083.5
0	1083.51
0	1083.68
0	1083.69
0	1084.61
0	1084.73
0	1084.74
0	1084.84
0	1084.99
0	1085.13
0	1085.25
0	1085.26
0	1085.55
0	1085.62
0	1085.63
0	1085.73
0	1085.81
0	1086.13
0	1086.26
0	1086.67
0	1086.68
0	1087.1
0	1087.11
0	1087.37
0	1087.38
0	1087.5
0	1087.8
0	1089.66
0	1089.93
0	1090.63
0	1090.64
0	1091.94
0	1093.71
0	1094.6
0	1094.61
0	1095.28
0	1095.69
0	1095.97
0	1097.2
0	1098.66
0	1098.96
0	1099.69
0	1100
0	1100.01
0	1100.97
0	1101.26
0	1101.27
0	1101.57
0	1102.56
0	1102.57
0	1103.99
0	1104.38
0	1104.85
0	1105.41
0	1106.18
0	1106.19
0	1106.49
0	1106.9
0	1107.88
0	1108.11
0	1108.12
0	1108.36
0	1108.37
0	1108.64
0	1108.86
0	1109.84
0	1110.24
0	1110.99
0	1111.31
0	1112.35
0	1112.68
0	1113.08
0	1113.42
0	1113.73
0	1114.4
0	1115.34
0	1116.64
0	1117.05
0	1117.06
0	1118.88
0	1118.89
0	1119.2
0	1119.21
0	1119.81
0	1120.28
0	1120.29
0	1120.54
0	1121.29
0	1122.92
0	1123.26
0	1123.27
0	1123.8
0	1125.49
0	1125.5
0	1125.99
0	1126
0	1126.76
0	1126.77
0	1127.23
0	1127.94
0	1128.36
0	1128.66
0	1129.05
0	1129.86
0	1129.87
0	1130.5
0	1130.51
0	1130.87
0	1130.88
0	1131.37
0	1132.86
0	1133.18
0	1133.94
0	1134.32
0	1134.33
0	1134.74
0	1135.06
0	1135.07
0	1135.38
0	1136.63
0	1136.64
0	1137.06
0	1137.48
0	1138.04
0	1138.41
0	1139.34
0	1140.06
0	1140.6
0	1141
0	1141.42
0	1141.93
0	1142.25
0	1143.55
0	1144.28
0	1144.67
0	1145.12
0	1145.5
0	1145.82
0	1146.16
0	1146.17
0	1146.69
0	1147.77
0	1147.78
0	1148.12
0	1148.81
0	1149.29
0	1149.63
0	1149.98
0	1150.48
0	1150.49
0	1150.83
0	1151.1
0	1151.35
0	1151.83
0	1151.84
0	1152.48
0	1152.49
0	1153.21
0	1153.38
0	1153.69
0	1153.91
0	1154.08
0	1154.47
0	1154.48
0	1154.65
0	1155
0	1155.01
0	1155.16
0	1155.42
0	1155.43
0	1155.7
0	1155.89
0	1155.9
0	1156.11
0	1156.37
0	1156.45
0	1156.46
0	1156.58
0	1156.66
0	1156.67
0	1157
0	1157.01
0	1157.43
0	1157.53
0	1157.73
0	1158.7
0	1159.02
0	1161.84
0	1166.1
0	1166.11
0	1166.34
0	1167.77
0	1167.97
0	1168.2
0	1168.73
0	1168.74
0	1170.1
0	1170.11
0	1170.42
0	1170.76
0	1171.05
0	1171.41
[truncated: 1,624 more rows]
