# Supplementary material for: Burst-Time-Dependent Plasticity Robustly Guides ON/OFF Segregation in the Lateral Geniculate Nucleus
Source: PLoS Comput Biol. 2009 Dec 24;5(12):e1000618. doi: 10.1371/journal.pcbi.1000618 (PMC2790088; doi:10.1371/journal.pcbi.1000618)
Supplement: Dataset S1 — Spiking data from mouse and ferret. (0.70 MB ZIP) [file pcbi.1000618.s004.zip › DatasetS1/ferret_set10.txt]

65.781	38.5186
65.9514	38.6445
66.0889	39.7667
66.2115	39.9694
66.3251	40.1683
66.4369	40.3521
66.5799	62.8559
66.6833	64.7662
66.7963	65.015
66.9621	65.2487
67.0611	65.8041
67.1827	66.0223
67.366	66.0986
157.365	66.2249
157.509	66.3151
157.64	66.4095
157.777	66.5654
157.98	66.7035
158.108	66.8122
158.2	67.0528
158.302	67.0875
158.386	67.1331
158.48	67.21
158.587	67.424
158.686	67.6179
158.815	67.6871
158.916	67.7011
159.116	67.8519
159.303	68.0209
236.676	68.1993
236.926	68.8146
237.202	69.3886
237.338	155.528
237.468	156.053
237.575	156.343
237.678	156.577
237.801	156.777
237.914	156.973
238.058	157.135
238.179	157.295
238.579	157.551
238.739	157.69
239.257	157.736
317.233	157.922
317.334	158.103
317.446	158.199
317.599	158.315
317.75	158.34
317.853	158.409
317.97	158.468
318.092	158.503
318.161	158.572
318.256	158.648
318.362	158.741
318.743	158.759
397.542	158.856
397.671	158.963
397.817	159.18
398.11	159.202
398.228	159.359
398.377	159.449
398.565	159.614
398.765	159.748
398.974	159.828
437.518	159.921
437.675	160.398
465.132	160.585
465.363	230.627
465.684	235.415
513.237	235.797
513.376	236.209
513.474	236.218
513.566	236.444
513.698	236.607
513.791	236.795
513.898	236.949
514.029	236.991
514.146	237.088
514.224	237.226
514.556	237.3
568.071	237.359
568.21	237.488
568.34	237.642
568.51	237.793
568.666	237.82
568.827	237.828
568.958	237.884
569.059	237.983
569.161	238.085
569.26	238.212
597.634	238.313
627.285	238.33
627.494	238.404
667.619	238.428
667.931	238.496
668.098	238.549
668.232	238.624
668.324	238.689
668.434	238.735
668.544	238.835
668.635	238.94
668.733	239.021
668.82	239.04
668.929	239.106
669.093	239.117
738.616	239.174
773.93	239.266
774.055	239.336
774.186	239.358
774.308	239.468
774.443	239.616
774.546	241.215
774.651	249.986
774.752	293.934
774.905	315.848
775.07	316.181
775.28	316.525
801.223	316.787
801.433	317.098
863.551	317.318
863.709	317.403
863.84	317.481
863.98	317.554
864.173	317.566
864.337	317.624
864.557	317.635
864.802	317.714
864.954	317.798
948.628	317.836
948.848	317.901
948.999	318.013
949.13	318.029
949.282	318.038
949.431	318.108
949.588	318.151
949.798	318.199
949.913	318.239
950.119	318.312
950.429	318.355
1001.03	318.389
1001.24	318.478
1001.41	318.634
1001.59	318.725
1001.7	318.833
1001.94	318.841
1039.79	319.226
1040.05	319.235
1040.26	356.367
1081.58	356.543
1081.76	356.76
1081.88	356.967
1082.01	357.232
1082.14	357.487
1082.26	357.827
1082.39	358.043
1082.5	358.388
1082.61	358.793
1082.72	358.963
1150.73	359.153
1150.86	359.175
1151.04	359.419
1151.24	359.453
1151.39	360.128
1151.51	360.253
1151.65	360.266
1151.78	360.458
1151.92	360.635
1176.71	361.058
1176.98	380.554
1177.11	397.282
1177.27	397.689
1177.44	398.13
1177.82	398.255
1237.49	398.462
1237.7	398.636
1237.82	398.763
1237.97	398.863
1238.14	398.887
1238.5	398.898
1280.88	398.922
1281.16	399.004
1281.3	399.053
1281.46	399.155
1281.57	399.176
1281.72	399.326
1281.84	399.569
1281.97	399.601
1282.16	399.67
1282.47	399.737
1282.74	399.765
1353.77	399.813
1353.99	399.821
1354.13	399.889
1354.21	399.939
1354.31	399.983
1354.41	400.129
1354.52	400.194
1354.63	400.28
1354.79	400.719
1395.13	400.824
1395.32	401.28
1395.49	405.481
1395.61	407.506
1395.78	415.648
1396.31	419.934
1440.67	420.406
1440.8	437
1440.96	437.32
1441.14	437.389
1441.25	437.51
1441.44	437.534
1505.74	437.647
1505.92	437.731
1506.08	437.741
1506.28	437.782
1506.48	437.933
1506.67	438.056
1506.85	438.134
1507.17	438.176
1570.75	438.323
1570.87	438.567
1570.97	439.476
1571.1	439.791
1571.2	439.94
1571.33	440.459
1571.43	464.774
1571.54	464.971
1571.65	465.158
1571.82	465.198
1572.01	465.393
1616.34	465.632
1616.52	465.646
1616.74	465.817
1617.03	466.349
1617.22	466.359
1664.38	466.602
1668.69	466.815
1668.85	466.825
1668.98	466.995
1669.13	467.096
1669.25	467.369
1669.4	467.381
1669.51	467.655
1669.62	467.812
1669.72	468.702
1669.87	468.711
1670.13	468.802
1707.31	469.064
1707.54	511.538
1707.72	511.792
1707.85	511.998
1707.98	512.198
1708.11	512.392
1778.55	512.543
1778.77	512.72
1778.94	512.902
1779.04	512.912
1779.13	513.15
1779.24	513.163
1779.37	513.355
1779.47	513.405
1779.69	513.534
1780.08	513.615
1780.25	513.654
0	513.7
0	513.731
0	513.784
0	513.833
0	514.036
0	514.047
0	514.131
0	514.143
0	514.172
0	514.213
0	514.402
0	514.416
0	514.548
0	514.917
0	514.925
0	514.946
0	515.308
0	567.648
0	567.657
0	567.896
0	567.922
0	568.146
0	568.214
0	568.348
0	568.546
0	568.596
0	568.752
0	568.897
0	569.006
0	569.138
0	569.245
0	569.287
0	569.326
0	569.429
0	569.657
0	569.837
0	569.95
0	570.124
0	570.363
0	570.465
0	570.559
0	571.113
0	571.333
0	597.091
0	597.341
0	597.525
0	597.689
0	597.705
0	597.861
0	597.872
0	598.849
0	598.922
0	598.952
0	599.402
0	599.49
0	611.649
0	612.077
0	627.353
0	627.579
0	628.95
0	629.996
0	666.978
0	667.244
0	667.467
0	667.475
0	667.657
0	667.911
0	668.124
0	668.144
0	668.249
0	668.302
0	668.35
0	668.362
0	668.471
0	668.584
0	668.735
0	668.743
0	668.751
0	668.793
0	668.832
0	668.976
0	669.131
0	669.157
0	669.309
0	669.381
0	669.427
0	669.464
0	669.518
0	669.589
0	669.613
0	669.737
0	670.188
0	670.586
0	671.091
0	736.42
0	736.751
0	736.936
0	737.133
0	737.326
0	737.503
0	737.764
0	737.785
0	737.931
0	737.997
0	738.168
0	738.195
0	738.38
0	738.632
0	738.996
0	739.011
0	739.232
0	739.412
0	739.84
0	740.025
0	740.039
0	740.29
0	740.36
0	740.53
0	741.135
0	773.54
0	773.773
0	773.961
0	774.118
0	774.297
0	774.427
0	774.568
0	774.673
0	774.692
0	774.735
0	774.872
0	774.973
0	775.178
0	775.29
0	775.409
0	775.509
0	775.592
0	775.612
0	775.682
0	775.868
0	776.162
0	776.297
0	800.215
0	800.527
0	800.778
0	801.001
0	801.009
0	801.193
0	801.209
0	801.254
0	801.308
0	801.335
0	801.39
0	801.472
0	801.575
0	801.589
0	801.709
0	802.14
0	803.815
0	828.004
0	828.557
0	829.795
0	829.806
0	830.289
0	830.598
0	831.03
0	862.381
0	862.655
0	863.026
0	863.377
0	863.693
0	863.929
0	863.937
0	864.125
0	864.276
0	864.437
0	864.552
0	864.75
0	864.787
0	864.968
0	865.113
0	865.218
0	865.425
0	865.549
0	910.244
0	910.484
0	910.659
0	910.863
0	911.027
0	911.16
0	911.441
0	912.161
0	912.369
0	912.567
0	912.858
0	943.143
0	945.714
0	946.031
0	946.04
0	946.924
0	947.291
0	947.57
0	947.772
0	947.941
0	948.236
0	948.56
0	948.928
0	949.184
0	949.337
0	949.537
0	949.687
0	949.695
0	949.841
0	949.918
0	949.983
0	950.069
0	950.226
0	950.532
0	950.64
0	950.775
0	950.94
0	951.081
0	951.279
0	951.452
0	1000.12
0	1000.19
0	1000.45
0	1000.67
0	1000.92
0	1000.97
0	1001.08
0	1001.19
0	1001.32
0	1001.41
0	1001.47
0	1001.53
0	1001.62
0	1001.63
0	1001.72
0	1001.93
0	1002.02
0	1002.07
0	1002.18
0	1016.07
0	1038.25
0	1038.64
0	1039.98
0	1040.22
0	1040.43
0	1080.99
0	1081.16
0	1081.3
0	1081.43
0	1081.44
0	1081.6
0	1081.8
0	1081.89
0	1081.93
0	1082.09
0	1082.22
0	1082.32
0	1082.41
0	1082.5
0	1082.57
0	1082.58
0	1082.64
0	1083.27
0	1083.5
0	1083.68
0	1083.78
0	1083.88
0	1084
0	1084.14
0	1084.54
0	1149.79
0	1150.13
0	1150.41
0	1150.58
0	1150.59
0	1150.76
0	1150.9
0	1151.12
0	1151.34
0	1151.48
0	1151.68
0	1151.69
0	1151.81
0	1151.96
0	1152.14
0	1152.43
0	1153.17
0	1153.4
0	1153.41
0	1153.74
0	1175.11
0	1175.43
0	1175.7
0	1176.53
0	1176.78
0	1176.99
0	1177.15
0	1177.28
0	1177.4
0	1177.51
0	1177.7
0	1177.8
0	1177.93
0	1178.09
0	1178.41
0	1178.42
0	1178.76
0	1179.39
0	1179.4
0	1235.72
0	1236.03
0	1236.24
0	1236.54
0	1236.91
0	1237.12
0	1237.44
0	1237.45
0	1237.57
0	1237.6
0	1237.74
0	1237.84
0	1237.93
0	1237.99
0	1238.02
0	1238.18
0	1238.59
0	1238.66
0	1239.05
0	1239.13
0	1239.21
0	1239.38
0	1239.65
0	1239.7
0	1250.61
0	1250.83
0	1279.49
0	1280.22
0	1280.45
0	1280.66
0	1280.86
0	1281.04
0	1281.2
0	1281.41
0	1281.56
0	1281.77
0	1281.78
0	1281.92
0	1282.04
0	1282.17
0	1282.3
0	1282.43
0	1282.55
0	1282.56
0	1282.58
0	1282.68
0	1282.79
0	1282.9
0	1282.91
0	1283.27
0	1283.28
0	1283.34
0	1283.35
0	1283.4
0	1283.46
0	1283.71
0	1283.76
0	1284.78
0	1353.48
0	1353.67
0	1353.88
0	1354.04
0	1354.16
0	1354.19
0	1354.26
0	1354.35
0	1354.36
0	1354.45
0	1354.55
0	1354.67
0	1355.58
0	1355.75
0	1355.9
0	1356.09
0	1360.57
0	1360.58
0	1381.5
0	1394.26
0	1394.27
0	1394.46
0	1394.47
0	1394.7
0	1394.91
0	1395.07
0	1395.22
0	1395.5
0	1395.62
0	1395.64
0	1395.77
0	1396.04
0	1396.05
0	1396.25
0	1396.37
0	1396.47
0	1396.49
0	1396.61
0	1396.68
0	1396.69
0	1396.85
0	1396.97
0	1397.16
0	1397.37
0	1397.49
0	1397.83
0	1397.84
0	1397.95
0	1398.05
0	1398.9
0	1403.42
0	1439.46
0	1439.73
0	1439.74
0	1439.97
0	1440.14
0	1440.18
0	1440.34
0	1440.49
0	1440.72
0	1440.87
0	1440.88
0	1441.03
0	1441.2
0	1441.38
0	1441.44
0	1441.67
0	1441.84
0	1441.86
0	1442.35
0	1504.69
0	1504.93
0	1504.94
0	1505.2
0	1505.38
0	1505.57
0	1505.58
0	1505.78
0	1505.94
0	1505.95
0	1506.11
0	1506.12
0	1506.33
0	1506.55
0	1506.68
0	1506.92
0	1507.05
0	1507.14
0	1507.21
0	1507.26
0	1507.39
0	1507.57
0	1507.73
0	1507.93
0	1507.94
0	1509.14
0	1509.2
0	1509.47
0	1509.48
0	1509.5
0	1509.76
0	1509.97
0	1510.19
0	1553.45
0	1569.46
0	1569.7
0	1569.71
0	1569.88
0	1570.28
0	1570.41
0	1570.46
0	1570.55
0	1570.56
0	1570.62
0	1570.72
0	1570.83
0	1571.03
0	1571.13
0	1571.19
0	1571.36
0	1571.39
0	1571.44
0	1571.45
0	1571.47
0	1571.6
0	1571.63
0	1571.74
0	1571.82
0	1571.92
0	1572.01
0	1572.14
0	1572.26
0	1572.48
0	1616.13
0	1616.36
0	1616.54
0	1616.76
0	1616.92
0	1617.08
0	1617.31
0	1617.46
0	1617.64
0	1617.76
0	1618.01
0	1618.02
0	1661.5
0	1661.51
0	1662.62
0	1663.09
0	1663.43
0	1665.87
0	1667.59
0	1668.13
0	1668.14
0	1668.46
0	1668.82
0	1668.97
0	1668.98
0	1669.1
0	1669.2
0	1669.28
0	1669.32
0	1669.4
0	1669.44
0	1669.54
0	1669.55
0	1669.64
0	1669.76
0	1669.96
0	1670.12
0	1670.38
0	1707.1
0	1707.4
0	1707.41
0	1707.64
0	1707.85
0	1707.99
0	1708.16
0	1708.37
0	1708.39
0	1708.64
0	1708.8
0	1709.01
0	1709.02
0	1709.27
0	1777.24
0	1777.47
0	1777.69
0	1777.89
0	1778.05
0	1778.06
0	1778.29
0	1778.3
0	1778.59
0	1778.81
0	1779.02
0	1779.03
0	1779.15
0	1779.26
0	1779.3
0	1779.41
0	1779.44
0	1779.5
0	1779.54
0	1779.65
0	1779.72
0	1779.83
0	1779.94
0	1780.01
0	1780.08
0	1780.17
0	1780.2
0	1780.36
0	1780.49
0	1780.76
0	1780.77
0	1780.92
0	1781.03
0	1831.04
