# Supplementary material for: Burst-Time-Dependent Plasticity Robustly Guides ON/OFF Segregation in the Lateral Geniculate Nucleus
Source: PLoS Comput Biol. 2009 Dec 24;5(12):e1000618. doi: 10.1371/journal.pcbi.1000618 (PMC2790088; doi:10.1371/journal.pcbi.1000618)
Supplement: Dataset S1 — Spiking data from mouse and ferret. (0.70 MB ZIP) [file pcbi.1000618.s004.zip › DatasetS1/ferret_set11.txt]

0.0405	0.265375
0.13425	0.513625
0.2255	1.116875
0.33425	1.124
0.40225	1.53825
0.48675	2.140125
0.495	2.148625
0.598625	2.48275
0.684875	4.326875
0.779625	4.589375
0.944375	18.685
1.110875	18.980625
1.422375	19.379375
96.31425	34.332625
97.511625	34.343375
98.195125	34.60425
98.20675	34.99375
98.26475	39.910125
98.271875	40.34325
98.279875	56.02975
98.299375	56.4145
98.3075	56.925125
98.3495	71.08375
98.3625	71.094
98.37825	71.382
98.3915	71.391375
98.399625	71.8005
98.419875	71.809875
98.455	74.390625
98.463375	74.403
98.47325	91.00775
98.516375	91.276
98.56575	91.350875
98.5735	91.887
98.70075	97.01675
98.773625	97.63725
98.791375	97.94825
98.858625	98.4415
98.956375	98.687625
98.965	98.847
98.99925	99.000375
99.09	99.172
99.100875	99.18675
99.21025	99.482375
99.277125	99.724
99.286125	99.901625
99.432875	100.08325
99.446	100.09325
99.618625	100.231375
99.760125	100.408875
99.898875	100.58525
100.2545	100.811875
100.493875	100.82175
100.5045	101.04575
101.036875	101.056625
101.48875	101.288625
101.976375	101.7865
104.4155	101.795875
118.795125	102.075
171.28525	102.392
173.167875	102.401375
174.734875	102.782375
187.73875	103.0895
187.75325	103.82725
187.833625	103.837
187.841875	105.15025
187.9095	105.5605
187.930125	105.569125
187.939625	106.063875
187.9545	116.0495
187.964375	116.059
187.98075	120.005
188.0025	128.851625
188.0525	128.860125
188.0745	129.27675
188.08425	129.286
188.13675	131.619
188.218875	131.78575
188.233875	132.228625
188.300125	132.237875
188.327375	135.282875
188.351	135.849875
188.36725	138.860375
188.408375	145.201375
188.503375	145.720875
188.542625	148.92025
188.549875	160.581625
188.62025	160.5905
188.62775	160.599375
188.665125	160.862
188.6725	161.2175
188.7365	164.422125
188.760625	164.729
188.805875	165.204875
188.83025	167.924
188.897625	174.04825
188.954125	174.53575
188.963625	174.99625
189.039875	186.168125
189.049875	186.1775
189.134125	186.621125
189.1495	187.8525
189.255625	188.611375
189.2685	188.90225
189.400875	189.178875
189.414625	189.346625
189.54175	189.564
189.55	189.758875
189.754625	189.9845
189.964375	190.2175
190.245875	190.226875
190.450875	190.428375
190.592625	190.437625
191.114	190.675875
191.3175	191.1075
193.0635	191.381625
193.7045	191.585625
232.941	191.83875
251.903	191.8465
252.06275	192.090375
252.075125	192.710375
252.147	195.147625
252.162625	196.080875
252.172	208.70425
252.199	211.38975
252.227625	215.99625
252.2415	222.34425
252.277	222.35525
252.347875	236.44175
252.4195	236.45275
252.5	236.7125
252.51775	236.722625
252.551875	237.05625
252.615	239.807625
252.692	239.816625
252.737375	240.138625
252.82525	240.149
252.836	248.774625
252.883125	248.784125
252.90225	249.06325
252.968	249.639125
252.984875	249.648125
253.087875	251.371125
253.197	252.5205
253.204875	252.797125
253.318125	252.910375
253.488875	253.120875
253.497	253.321875
253.725125	253.332
254.157625	253.576125
254.262625	253.590625
254.78425	253.86325
256.518125	254.282875
279.603625	254.474375
291.136625	254.614875
291.143875	254.980875
291.151125	254.9905
299.38875	255.277375
301.910375	255.28675
312.045	255.559625
312.052375	256.675375
312.060125	257.319
312.422875	273.320625
312.43125	273.328875
313.227375	273.621875
313.235875	276.160875
314.74425	276.509
314.752375	283.5625
315.18	284.026125
315.191	284.036375
316.51625	293.896125
316.526125	297.7695
316.894	304.76175
317.09225	304.77125
317.291	314.75425
317.81625	314.763625
320.367	315.0445
320.511	315.310625
320.521	315.800625
320.557875	316.4075
320.59775	318.818
320.676875	321.321625
320.691375	321.541125
320.804375	321.75525
320.844375	321.94625
320.93625	322.7925
321.01025	323.17325
321.01775	323.4465
321.06725	323.6645
321.081625	324.7135
321.1015	326.637375
321.111	328.091375
321.14375	328.101125
321.246375	328.383375
321.25625	329.31175
321.316625	342.328875
321.332375	342.336125
321.365375	342.58075
321.385625	342.891625
321.513875	346.509625
321.538625	346.884625
321.6235	364.35675
321.644	364.36575
321.80075	364.661875
321.96725	366.133625
322.018125	366.527
322.14425	366.5345
322.369875	367.078625
322.442	369.03625
374.413	369.0435
379.02275	372.001375
379.0365	372.0105
379.582	375.659875
379.590125	376.052125
403.696	376.060625
406.86825	388.651875
408.246	388.661875
408.31025	389.078
408.319875	395.2355
408.436375	395.24475
408.446125	395.540375
408.540125	397.83575
408.582625	398.32175
408.61975	401.776375
408.709	401.785625
408.718375	405.15625
408.739	405.165375
408.766125	405.585125
408.774375	409.066625
408.829875	409.075625
408.883625	409.41975
408.890875	409.748875
408.927375	409.953125
408.941375	410.243625
408.955	410.67575
408.99675	410.908625
409.040375	410.91775
409.109375	411.206625
409.117625	411.69675
409.16225	412.094625
409.181375	416.72575
409.298	418.547375
409.37375	418.557375
409.38425	419.099
409.488875	421.618
409.497125	421.627125
409.57975	422.439375
409.689875	435.231625
409.701125	435.24125
409.835125	435.589375
409.8425	436.0835
410.003625	438.33575
410.152375	438.79075
410.164125	442.649625
410.38875	442.9615
410.7235	443.472375
508.63675	461.683
508.644875	461.692375
508.6525	462.030125
508.743625	462.41575
508.754	462.425375
508.7915	465.58775
508.84625	465.59775
508.857	465.929125
508.871125	466.40225
508.890625	483.07875
508.92825	483.09075
508.97125	483.35175
508.979375	483.799375
508.99375	485.946875
509.01	485.954
509.049125	486.34775
509.059	486.85425
509.082375	497.059875
509.102625	504.122
509.11675	504.130125
509.130375	504.490875
509.154375	504.499375
509.178875	504.895875
509.220375	508.4225
509.22975	508.572625
509.2995	508.581625
509.314625	508.708875
509.3575	508.956875
509.365375	508.966375
509.4945	509.168125
509.5045	509.42525
509.57225	509.43475
509.649125	509.628875
509.7705	509.6385
509.87475	509.912125
510.130875	510.632875
510.1385	510.87825
510.947875	511.124
511.924875	512.107625
516.864	512.116625
578.973375	512.266875
582.99275	512.41275
583.004125	512.423875
583.149625	512.618875
583.158625	512.872625
583.216375	513.109375
583.228375	513.424125
583.25075	514.57725
583.2985	514.846
583.31475	515.13425
583.337	515.8395
583.34425	516.58175
583.354125	516.9895
583.386625	534.754
583.447375	535.02525
583.455	538.18125
583.47425	538.1915
583.48325	538.516375
583.556125	538.9585
583.57125	541.4545
583.63625	552.8115
583.68525	553.20675
583.697375	553.219125
583.795375	565.02
583.80475	565.028375
583.99525	565.41875
584.003	573.24775
584.1925	573.256875
584.469	581.098125
629.431	583.206
631.99475	583.367625
632.006875	583.65725
632.163375	583.955625
632.172	584.32625
632.182	584.339125
632.206625	584.630375
632.25475	584.98925
632.2665	601.5525
632.293125	601.562625
632.357375	601.8355
632.369625	601.8465
632.386	606.15325
632.425125	606.1645
632.442625	606.518875
632.462375	606.530625
632.495875	606.940125
632.526625	620.04175
632.538875	620.053625
632.558	620.399375
632.593375	620.8455
632.606125	620.852875
632.69275	625.47025
632.70725	625.47875
632.785625	625.7705
632.796875	625.7805
632.866875	627.752125
632.969375	628.158625
632.97675	629.642375
633.141875	631.32825
633.297125	631.884375
633.418625	632.05025
633.524125	632.222
633.53125	632.38975
633.72925	632.531
633.91125	632.683
633.91875	632.9115
634.090125	633.108625
634.231125	633.26925
637.593625	633.281875
637.6025	633.416375
701.269375	633.4235
701.282125	633.596625
701.388	633.6085
701.462375	633.811875
701.4745	634.017875
701.512125	634.215875
701.543125	634.613
701.561375	634.622375
701.58025	634.88075
701.59025	635.361875
701.621875	636.011625
701.645375	637.864875
701.660625	637.874
701.672875	651.95875
701.73225	651.967625
701.8375	652.238625
701.879625	654.499125
701.888375	654.99
701.96575	655.472875
701.974125	671.70425
702.0265	671.712875
702.0945	671.722625
702.14925	671.975
702.32125	671.984
702.423375	683.349125
702.686	683.358125
702.92075	683.616
703.16375	683.626875
703.512125	683.937875
706.249625	693.749125
706.26025	694.043625
749.334625	694.05375
772.27	694.38775
772.2825	697.482
772.425625	697.798375
772.56675	697.80775
772.576125	701.149
772.59875	701.316
772.64725	701.32675
772.687875	701.695875
772.712875	702.01925
772.775875	702.237625
772.79775	702.50725
772.810375	702.705625
772.827125	702.856625
772.8615	703.035375
772.869125	703.204125
772.89775	703.37625
772.912375	703.534125
772.961125	703.894
773.08575	704.070875
773.123375	704.3065
773.20975	705.027375
773.2305	705.460125
773.3645	705.469
773.37275	705.667375
773.447	705.848875
773.45625	707.58675
773.505125	707.995375
773.565	717.236
773.5725	720.87325
773.646875	728.9285
773.65975	728.936875
773.796375	729.29325
773.803625	729.303375
773.9375	737.953875
773.945	738.337
774.117875	746.309125
774.12525	746.317875
774.3545	746.654875
774.615375	747.08075
775.145625	766.375125
775.15475	766.38375
776.470125	766.692375
779.996	767.01325
795.739375	768.8885
805.891875	768.896875
805.903875	769.1475
822.968125	769.43475
870.46625	769.443875
887.73625	770.00375
889.71625	772.20625
889.72375	772.584125
889.87875	772.593125
889.887	773.28675
889.947	773.513125
889.95975	773.752875
889.9965	773.9615
890.00775	774.175125
890.044125	774.185375
890.05225	774.35225
890.061625	774.51825
890.074	774.529125
890.114125	774.7565
890.13625	775.06875
890.144875	775.36525
890.189375	775.376125
890.20725	775.620125
890.358125	775.886375
890.50125	776.178625
890.528125	776.335125
890.658125	776.90475
890.66575	777.290875
890.782875	777.637875
890.792375	777.942375
890.89625	778.3175
891.0355	778.324875
891.19875	779.4005
891.64475	783.51725
891.8895	793.965625
894.91925	794.47825
894.927375	794.487625
895.14525	806.89575
895.15525	806.9045
970.063625	807.198
970.67425	810.464625
970.789875	810.47425
970.882875	810.961875
970.8985	810.971875
970.949875	819.906
970.9845	819.91625
971.005125	820.260375
971.045875	822.352
971.06175	822.825375
971.105875	841.247875
971.152875	841.256375
971.2145	841.50925
971.235875	841.519625
971.27675	841.897125
971.28575	844.166625
971.378125	844.175625
971.386375	844.531625
971.556125	844.541125
971.564125	861.070875
971.694625	861.079625
971.769875	861.088
971.906125	861.393375
972.11025	861.401875
972.119375	861.783875
974.363	861.793
975.69675	875.79675
975.7055	876.1405
1005.63788	876.150375
1005.64987	876.57375
1037.744	881.491875
1037.75662	881.91275
1037.93637	883.743875
1038.01675	889.71975
1038.02625	890.13125
1038.10863	890.26075
1038.11838	890.471125
1038.13663	890.65775
1038.14587	890.875625
1038.15362	891.091375
1038.16775	891.34575
1038.22	891.888875
1038.22925	891.898
1038.27725	892.69325
1038.31562	892.702875
1038.33812	892.99575
1038.38725	894.511875
1038.40225	895.064
1038.42538	895.358125
1038.48475	896.43225
1038.4985	896.774125
1038.51312	897.754
1038.5205	897.764
1038.54112	898.33825
1038.54987	899.045625
1038.61475	899.82675
1038.72525	914.30675
1038.75038	914.31575
1038.81475	914.58875
1038.82263	916.376125
1038.86663	916.753375
1038.967	916.763625
1039.01588	919.249875
1039.11988	919.259875
1039.12738	935.692125
1039.2285	935.700625
1039.23825	935.986375
1039.50525	935.996375
1039.51337	936.3505
1039.913	943.473375
1040.833	943.4825
1042.04825	944.1195
1042.05838	955.597
1117.921	955.606
1117.93338	955.915
1118.009	956.317375
1118.01737	966.005875
1118.03225	966.018
1118.05725	971.3075
1118.0645	971.49475
1118.07237	971.663625
1118.09012	971.83775
1118.09887	971.847375
1118.15925	972.017625
1118.17362	972.027
1118.20262	972.2
1118.289	972.21175
1118.304	972.442875
1118.32762	972.73275
1118.33762	973.07425
1118.38362	973.866625
1118.39237	974.3625
1118.45675	974.371625
1118.50038	974.684
1118.58812	975.112375
1118.60437	975.82275
1118.651	975.83275
1118.71475	982.481875
1118.77825	989.00225
1118.78575	989.012375
1118.84025	989.431125
1118.84738	1003.24162
1118.87763	1003.25037
1118.9055	1003.537
1118.91262	1003.54675
1119.002	1003.91138
1119.01337	1003.92025
1119.09662	1012.4575
1119.10475	1012.89162
1119.20862	1027.19812
1119.23287	1027.20663
1119.278	1027.48138
1119.30363	1027.492
1119.4225	1030.5425
1119.57063	1030.55112
1119.68125	1030.86275
1119.89137	1030.87275
1120.10075	1031.31813
1120.4	1031.32812
1120.69587	1033.94075
1121.35712	1034.36262
1126.73962	1037.31075
1126.7475	1038.1865
1192.92088	1038.5285
1193.47187	1038.716
1194.34763	1038.89837
1194.36012	1039.09137
1194.521	1039.10125
1194.529	1039.301
1194.57137	1039.47025
1194.6655	1039.64775
1194.7045	1039.78575
1194.79325	1039.91988
1195.04613	1040.106
1195.17338	1040.35562
1195.30887	1040.62575
1195.48762	1041.15888
1198.5785	1041.97612
1202.21888	1041.9865
1202.2265	1042.63975
1202.35025	1043.56625
1202.358	1043.96325
1202.45138	1050.658
1202.46187	1051.205
1202.52562	1051.60938
1202.5405	1074.38175
1202.572	1074.39125
1202.58212	1074.74488
1202.66788	1074.75388
1202.7115	1077.54562
1202.78288	1077.55388
1202.81613	1077.9025
1202.83562	1077.91162
1202.92663	1078.379
1202.93412	1078.39062
1202.98962	1094.723
1202.99987	1094.73187
1203.12812	1094.74125
1203.18338	1095.02588
1203.21512	1095.035
1203.22813	1095.41075
1203.2625	1097.78813
1203.30725	1097.79775
1203.32038	1098.11
1203.389	1098.51938
1203.44525	1106.68025
1203.54288	1108.95862
1203.5555	1115.7505
1203.59787	1116.06613
1203.609	1116.446
1203.678	1118.08925
1203.72563	1119.33125
1203.74563	1119.56038
1203.8885	1119.70888
1203.99425	1119.85838
1204.143	1119.996
1204.15738	1120.16037
1204.31125	1120.17062
1204.31963	1120.33375
1204.54525	1120.49662
1204.55625	1120.70913
1204.77112	1120.90213
1205.04838	1121.05725
1205.05738	1121.2175
1206.00113	1121.3755
1209.36088	1121.71637
1246.00987	1121.966
1246.02163	1122.199
1253.34625	1122.42275
1253.85738	1122.43275
1253.86638	1123.37937
1253.919	1136.1865
1253.9315	1143.8735
1253.97612	1143.883
1254.03163	1144.13988
1254.07838	1144.42088
1254.10763	1159.70438
1254.18663	1159.71287
1254.26525	1160.04312
1254.27838	1160.43325
1254.31413	1160.4425
1254.32838	1163.82625
1254.34713	1163.83525
1254.36188	1164.10262
1254.4	1164.396
1254.58987	1166.51575
1254.75637	1182.02762
1254.76562	1182.03662
1254.89313	1182.30687
1254.99612	1182.3175
1255.00375	1182.65875
1255.13975	1182.66812
1255.18463	1185.75887
1255.36325	1185.76788
1260.71962	1186.06613
1340.2645	1186.07662
1340.27713	1186.61275
1340.41975	1186.62325
1340.42863	1189.06312
1340.48762	1189.38
1340.51825	1189.71187
1340.52613	1193.41037
1340.5715	1193.67125
1340.617	1193.85925
1340.63288	1194.06912
1340.70125	1194.0785
1340.71575	1194.22412
1340.74412	1194.39875
1340.80462	1194.63063
1340.84625	1194.98225
1340.85475	1195.19025
1340.92313	1195.529
1340.98475	1195.539
1341.00962	1196.00788
1341.01825	1197.39012
1341.07425	1200.6555
1341.09175	1201.13638
1341.1325	1201.495
1341.14625	1201.77412
1341.20037	1203.34675
1341.22225	1204.19025
1341.24637	1204.81575
1341.26987	1204.82562
1341.361	1207.0675
1341.45637	1218.85325
1341.46525	1219.21125
1341.57225	1219.2215
1341.58313	1227.08613
1341.68988	1227.79963
1341.69825	1230.645
1341.79963	1240.16525
1341.811	1240.17487
1341.96038	1240.46062
1342.00613	1243.455
1342.09462	1243.4635
1342.18487	1243.87638
1342.19213	1243.88625
1342.471	1252.428
1342.4805	1252.43712
1361.307	1253.88513
1409.67213	1253.8925
1425.03087	1254.36163
1425.04275	1254.71312
1425.17512	1254.72263
1425.45338	1254.95512
1425.46075	1255.913
1427.40988	1255.92625
1435.5605	1256.16362
1435.68612	1256.173
1435.80762	1256.42238
1435.89625	1256.621
1435.94875	1256.87775
1435.95937	1256.88513
1436.04575	1257.18625
1436.14575	1257.19788
1436.20975	1257.51637
1436.237	1258.248
1436.248	1258.65162
1436.25862	1259.29537
1436.32613	1259.8515
1436.33562	1260.25412
1436.358	1260.75238
1436.431	1266.03987
1436.43837	1266.31887
1436.51375	1268.60262
1436.52288	1277.92275
1436.59475	1277.932
1436.72338	1278.18512
1436.73125	1289.00338
1436.81725	1289.42188
1436.90213	1293.17875
1436.91113	1293.62712
1436.99862	1304.68875
1437.12462	1304.96438
1437.28775	1305.38963
1437.29775	1306.894
1437.4835	1311.29412
1488.93825	1320.4495
1488.94988	1320.45913
1502.18438	1320.826
1502.19688	1320.83613
1502.365	1337.62025
1502.53112	1337.62825
1502.54112	1338.02425
1502.66462	1338.22875
1502.78575	1338.42525
1502.87738	1340.14687
1503.0445	1341.01337
1503.28225	1341.348
1503.52575	1341.52875
1503.89788	1341.672
1504.38525	1342.31925
1523.74488	1342.6835
1523.75575	1342.693
1523.81462	1342.884
1523.824	1343.23275
1523.83175	1343.54613
1523.84875	1343.77962
1523.93812	1344.061
1524.0385	1344.49775
1524.07237	1344.93725
1524.08125	1344.947
1524.15137	1345.134
1524.15937	1345.378
1524.21025	1345.73575
1524.23038	1345.99525
1524.261	1346.00537
1524.30375	1346.7395
1524.40712	1346.74875
1524.582	1370.7075
1524.66975	1370.71588
1524.77887	1371.063
1524.91937	1371.07188
1525.10538	1371.50925
1525.25537	1375.698
1525.4585	1375.70788
1525.466	1376.13937
1525.70463	1376.14912
1640.55263	1383.16825
1640.56437	1383.17725
1640.67013	1391.48713
1640.67825	1391.85712
1640.71087	1392.4285
1640.718	1399.87825
1640.756	1399.88687
1640.779	1400.36475
1640.8185	1413.72287
1640.88387	1414.12825
1640.94113	1414.58313
1640.95087	1417.14237
1640.99875	1419.411
1641.00662	1419.4205
1641.02325	1419.77363
1641.03337	1419.78312
1641.099	1424.29112
1641.1725	1424.30025
1641.17975	1424.69238
1641.23913	1425.01875
1641.30713	1425.62638
1641.36063	1425.8705
1641.36825	1425.88325
1641.38863	1426.29813
1641.42525	1426.55188
1641.43325	1426.84275
1641.4565	1428.41375
1641.51725	1428.70612
1641.60337	1428.71338
1641.67113	1429.1565
1641.6855	1436.90763
1641.75125	1436.9155
1641.87075	1449.707
1641.88037	1449.71537
1641.99637	1455.67825
1642.00388	1455.68712
1642.15	1466.95162
1642.15937	1466.96013
1642.33938	1475.95463
1642.65888	1475.96487
1644.40612	1476.23488
1647.48187	1476.2445
1663.47025	1476.59988
1663.48187	1478.88963
1663.65925	1485.624
1663.66775	1496.18788
1663.68375	1496.19775
1663.756	1496.5545
1663.88063	1496.91687
1663.95825	1501.81813
1664.17375	1501.829
1724.42188	1502.12487
1724.6655	1502.4865
1724.673	1502.878
1724.7835	1503.29588
1724.79163	1505.58
1724.82812	1516.02613
1724.8445	1516.45338
1724.931	1520.43763
1725.02263	1523.36188
1725.06112	1523.5615
1725.1275	1523.9705
1725.14262	1524.2515
1725.166	1524.57687
1725.17512	1524.74612
1725.2015	1524.99087
1725.21162	1525.41925
1725.24025	1525.42962
1725.29887	1525.8525
1725.3715	1525.86088
1725.38025	1527.06575
1725.45463	1529.23425
1725.51825	1529.24375
1725.527	1552.98075
1725.589	1552.988
1725.62225	1553.24025
1725.68225	1553.616
1725.74125	1553.85025
1725.84437	1554.08838
1725.8725	1563.1545
1725.94025	1566.61313
1726.06188	1581.0275
1726.17888	1581.045
1726.18612	1581.314
1726.22788	1581.67612
1726.35825	1583.20712
1726.75987	1584.94175
1728.877	1584.95475
1789.93162	1588.63575
1789.94313	1589.10112
1790.19313	1589.28312
1790.20113	1589.78275
1790.3915	1590.13
1790.439	1590.49412
1790.455	1590.50163
1790.479	1590.85525
1790.49488	1591.25938
1790.57362	1591.766
1790.64075	1607.1405
1790.64988	1611.485
1790.67625	1632.61812
1790.699	1633.04337
1790.709	1633.05762
1790.72862	1639.13562
1790.77813	1640.431
1790.78838	1640.69712
1790.83975	1641.77987
1791.055	1642.26862
1791.21612	1642.49813
1791.34963	1642.509
1791.48788	1642.72338
1791.6075	1642.95988
1791.77475	1643.23575
1791.78187	1643.5675
0	1645.7005
0	1645.70788
0	1646.00312
0	1658.77187
0	1659.10863
0	1660.6325
0	1660.6445
0	1665.47287
0	1666.48575
0	1666.49363
0	1681.93037
0	1696.23675
0	1696.245
0	1696.5205
0	1696.93837
0	1701.87925
0	1707.34
0	1717.09763
0	1725.25613
0	1725.49212
0	1725.92213
0	1726.1095
0	1726.392
0	1726.82587
0	1727.05775
0	1727.42213
0	1727.81288
0	1728.16575
0	1729.663
0	1729.671
0	1742.27913
0	1748.6495
0	1759.57087
0	1759.57887
0	1759.85738
0	1760.28975
0	1789.78388
0	1789.8575
0	1790.50625
0	1791.5875
0	1791.91275
