# Supplementary material for: Burst-Time-Dependent Plasticity Robustly Guides ON/OFF Segregation in the Lateral Geniculate Nucleus
Source: PLoS Comput Biol. 2009 Dec 24;5(12):e1000618. doi: 10.1371/journal.pcbi.1000618 (PMC2790088; doi:10.1371/journal.pcbi.1000618)
Supplement: Dataset S1 — Spiking data from mouse and ferret. (0.70 MB ZIP) [file pcbi.1000618.s004.zip › DatasetS1/ferret_set12.txt]

25.0461	25.0692
25.2209	25.252
25.9247	25.9484
26.1096	26.1426
26.3419	26.3642
26.5092	26.7085
26.6856	26.8548
26.8276	27.0616
26.9525	27.1782
27.0173	27.3101
27.0751	27.433
27.1107	27.5137
27.1684	27.6756
27.8149	27.6868
27.962	27.8276
28.007	27.9743
28.2954	28.0272
108.457	28.0861
108.627	28.2059
108.778	28.2976
108.908	28.315
109.063	28.555
109.197	28.6552
109.353	28.6765
109.676	28.7187
109.694	28.8313
109.939	28.9954
110.365	29.0637
110.4	29.071
110.767	61.2886
110.845	61.5965
111.773	61.8122
112.016	62.0069
168.732	62.1569
168.897	62.2104
169.073	62.2178
169.558	62.2257
169.748	62.4064
169.921	62.4999
170.138	62.5103
170.531	62.6533
170.708	62.8706
170.718	62.8871
170.952	63.1911
171.051	63.4374
171.2	63.7525
171.919	64.0903
225.075	108.469
225.247	108.614
225.386	108.648
225.566	108.809
246.184	108.877
246.227	108.886
246.359	109.084
246.567	109.208
246.688	109.37
246.806	109.721
246.99	109.885
247.111	109.948
247.32	110.109
247.764	110.135
247.941	110.213
248.341	110.27
313.743	110.34
315.136	110.368
315.365	110.451
315.602	110.488
315.747	110.556
315.881	110.603
315.998	110.632
316.014	110.679
316.134	110.704
373.524	110.756
373.718	110.844
373.952	110.878
374.067	110.966
374.124	110.982
374.237	111.013
374.358	111.148
374.462	111.159
374.588	111.281
374.724	111.344
374.816	111.403
374.976	111.411
375.264	111.473
375.434	111.483
375.626	111.52
415.304	111.576
415.598	111.6
415.819	111.609
416.165	111.638
417.213	111.683
470.286	111.693
470.482	111.76
470.8	111.825
471	111.833
471.13	111.882
471.241	111.931
471.356	111.943
471.467	112.069
471.591	140.992
471.665	168.758
471.766	168.919
471.942	169.09
472.062	169.556
472.348	169.754
472.638	169.937
472.947	170.132
561.898	170.545
562.211	170.969
562.416	171.113
562.587	171.157
562.747	171.165
562.896	171.213
563.029	171.322
563.132	171.358
563.327	171.479
563.484	171.544
563.578	171.621
563.736	171.632
564.069	171.768
564.335	171.781
564.528	171.885
656.225	171.912
656.413	171.97
656.605	172.04
656.772	172.075
656.91	172.087
656.955	172.127
657.072	172.181
657.119	172.229
657.227	172.261
657.4	172.27
657.539	172.345
657.654	172.353
657.809	172.4
657.853	172.43
658.011	172.458
658.071	172.518
658.233	172.533
735.158	172.551
735.397	172.591
735.766	172.647
736.117	172.66
736.423	172.681
736.909	172.745
737.062	172.888
737.32	173.145
737.468	173.153
737.634	173.62
737.763	198.932
737.886	199.121
738.468	199.329
812.696	199.348
813.695	199.568
813.867	199.577
814.099	199.734
814.325	199.912
814.354	200.086
814.477	200.503
814.487	225.1
814.649	225.409
815.353	227
815.444	245.538
815.555	245.596
815.686	245.656
815.889	245.773
816.165	245.781
816.334	245.809
816.49	245.822
816.717	245.854
817.061	245.976
881.701	246.006
882.002	246.092
882.149	246.114
882.225	246.163
882.307	246.178
882.48	246.227
882.751	246.269
882.86	246.304
883.327	246.335
903.569	246.368
903.709	246.376
903.865	246.455
904.003	246.465
904.155	246.494
904.298	246.56
904.452	246.58
904.588	246.593
904.696	246.615
904.823	246.623
959.463	246.659
959.611	246.675
959.797	246.683
959.823	246.723
960.003	246.756
960.104	246.786
960.15	246.802
960.333	246.813
960.606	246.863
960.721	246.877
960.878	246.902
961.043	246.953
998.252	246.978
998.556	247.006
998.782	247.031
998.938	247.101
999.138	247.109
999.289	247.205
999.502	247.385
999.665	247.557
999.814	247.646
1000.34	247.776
1000.53	247.831
1000.57	248.072
1000.63	248.402
1000.65	248.826
1000.66	313.766
1042.15	315.155
1042.57	315.388
1043.43	315.626
1043.47	315.678
1043.71	315.686
1044.15	315.793
1081.76	315.937
1081.97	316.005
1082.15	316.014
1082.72	316.148
1082.88	316.36
1083.18	316.842
1083.38	317.036
1083.53	317.177
1083.59	317.28
1083.87	317.326
1131.24	317.511
1132.46	317.535
1132.47	317.662
1132.69	317.724
1133.02	317.782
1133.25	317.854
1133.26	317.918
1133.46	317.949
1133.87	318.034
1133.88	318.073
1133.94	318.108
1134	318.116
1134.04	318.167
1134.15	318.182
1134.25	318.192
1134.48	318.263
1134.61	318.271
1172.28	318.365
1172.46	318.399
1172.61	318.479
1172.73	318.579
1172.86	318.684
1172.99	318.696
1173.1	318.75
1173.11	318.807
1173.23	318.853
1173.24	318.861
1173.37	318.91
1173.49	318.927
1173.57	318.958
1173.68	319.014
1174.03	319.022
1174.2	319.054
1174.49	319.248
1174.55	319.358
1227.69	319.371
1227.86	319.528
1227.94	349.119
1228.07	349.283
1228.11	349.292
1228.22	363.381
1228.33	363.389
1228.34	363.752
1228.36	363.763
1228.47	373.202
1228.51	373.506
1229.16	373.728
1229.42	373.962
1229.71	374.196
0	374.244
0	374.288
0	374.299
0	374.348
0	374.358
0	374.4
0	374.424
0	374.464
0	374.522
0	374.53
0	374.575
0	374.613
0	374.651
0	374.664
0	374.731
0	374.741
0	374.779
0	374.803
0	374.835
0	374.879
0	374.899
0	374.939
0	374.964
0	374.986
0	375.038
0	375.112
0	375.148
0	375.188
0	375.197
0	375.275
0	375.444
0	375.53
0	375.702
0	375.909
0	376.067
0	376.669
0	415.28
0	415.584
0	415.801
0	415.812
0	415.997
0	416.005
0	416.161
0	416.351
0	416.595
0	417.2
0	417.537
0	417.545
0	417.553
0	417.683
0	417.847
0	417.855
0	417.986
0	418.115
0	418.31
0	418.501
0	418.509
0	418.729
0	418.924
0	419.208
0	419.328
0	419.587
0	419.598
0	470.316
0	470.508
0	470.84
0	471.133
0	471.377
0	471.606
0	471.705
0	471.714
0	471.787
0	471.956
0	471.99
0	472.001
0	472.062
0	472.146
0	472.195
0	472.277
0	472.321
0	472.409
0	472.445
0	472.548
0	472.7
0	472.737
0	472.759
0	472.837
0	472.908
0	472.932
0	472.971
0	472.979
0	473.021
0	473.036
0	473.097
0	473.137
0	473.165
0	473.212
0	473.273
0	473.293
0	473.308
0	473.316
0	473.334
0	473.376
0	473.427
0	473.444
0	473.535
0	473.606
0	473.71
0	473.727
0	473.821
0	473.829
0	474.024
0	474.262
0	474.27
0	474.44
0	561.895
0	562.221
0	562.431
0	562.608
0	562.771
0	562.913
0	563.048
0	563.148
0	563.237
0	563.311
0	563.422
0	563.432
0	563.45
0	563.479
0	563.58
0	563.616
0	563.694
0	563.755
0	563.874
0	563.9
0	564
0	564.074
0	564.12
0	564.183
0	564.205
0	564.259
0	564.326
0	564.339
0	564.405
0	564.413
0	564.447
0	564.479
0	564.508
0	564.54
0	564.551
0	564.572
0	564.616
0	564.644
0	564.668
0	564.68
0	564.714
0	564.724
0	564.764
0	564.817
0	564.939
0	564.96
0	565.018
0	565.113
0	565.285
0	565.713
0	566.073
0	654.963
0	655.19
0	655.294
0	655.305
0	655.497
0	655.668
0	655.739
0	655.965
0	655.973
0	656.131
0	656.213
0	656.331
0	656.38
0	656.409
0	656.476
0	656.484
0	656.568
0	656.594
0	656.629
0	656.659
0	656.736
0	656.776
0	656.802
0	656.81
0	656.927
0	656.94
0	656.998
0	657.008
0	657.042
0	657.065
0	657.098
0	657.183
0	657.213
0	657.223
0	657.279
0	657.287
0	657.346
0	657.392
0	657.405
0	657.483
0	657.546
0	657.568
0	657.741
0	657.75
0	657.903
0	658.071
0	658.262
0	658.416
0	658.996
0	735.379
0	735.387
0	735.771
0	736.08
0	736.602
0	736.9
0	736.961
0	736.97
0	737.049
0	737.086
0	737.179
0	737.207
0	737.253
0	737.326
0	737.342
0	737.409
0	737.48
0	737.527
0	737.538
0	737.592
0	737.618
0	737.629
0	737.659
0	737.697
0	737.705
0	737.736
0	737.755
0	737.802
0	737.82
0	737.861
0	737.89
0	737.931
0	737.992
0	738.005
0	738.052
0	738.071
0	738.186
0	738.216
0	738.31
0	738.375
0	738.42
0	738.43
0	738.479
0	738.569
0	738.777
0	738.958
0	739.179
0	739.435
0	739.761
0	812.589
0	812.598
0	812.88
0	812.89
0	812.975
0	813.19
0	813.376
0	813.503
0	813.61
0	813.704
0	813.827
0	813.879
0	813.988
0	813.996
0	814.029
0	814.157
0	814.186
0	814.26
0	814.272
0	814.337
0	814.39
0	814.498
0	814.506
0	814.556
0	814.57
0	814.652
0	814.704
0	814.748
0	814.791
0	814.83
0	814.887
0	814.9
0	814.917
0	815.027
0	815.128
0	815.224
0	815.236
0	815.309
0	815.376
0	815.663
0	815.801
0	815.993
0	816.194
0	878.914
0	879.15
0	879.347
0	879.553
0	879.71
0	879.718
0	880.008
0	880.058
0	880.259
0	880.267
0	880.343
0	880.551
0	880.638
0	880.815
0	880.924
0	881.028
0	881.105
0	881.22
0	881.273
0	881.445
0	881.588
0	881.683
0	881.768
0	881.962
0	882.013
0	882.136
0	882.295
0	882.312
0	882.456
0	882.473
0	882.538
0	882.632
0	882.64
0	882.739
0	882.747
0	882.761
0	882.799
0	882.843
0	882.883
0	882.894
0	882.953
0	882.997
0	883.064
0	883.109
0	883.136
0	883.197
0	883.209
0	883.356
0	883.462
0	883.625
0	883.847
0	884.141
0	884.804
0	903.597
0	904.178
0	904.186
0	904.481
0	957.512
0	957.742
0	959.472
0	959.604
0	959.649
0	959.696
0	959.753
0	959.769
0	959.83
0	959.838
0	959.876
0	959.938
0	959.954
0	960.041
0	960.049
0	960.081
0	960.09
0	960.1
0	960.129
0	960.177
0	960.201
0	960.227
0	960.238
0	960.271
0	960.301
0	960.312
0	960.33
0	960.376
0	960.41
0	960.431
0	960.462
0	960.502
0	960.551
0	960.559
0	960.598
0	960.753
0	960.765
0	960.867
0	960.895
0	961.009
0	961.152
0	961.373
0	961.627
0	961.828
0	962.256
0	998.285
0	998.566
0	998.797
0	999.553
0	999.823
0	1000.54
0	1000.55
0	1000.8
0	1000.81
0	1001.08
0	1001.51
0	1001.53
0	1001.54
0	1001.73
0	1001.74
0	1001.95
0	1042.34
0	1042.35
0	1042.55
0	1042.56
0	1042.77
0	1042.78
0	1042.98
0	1043.1
0	1043.18
0	1043.33
0	1043.34
0	1043.42
0	1043.44
0	1043.45
0	1043.62
0	1043.63
0	1043.7
0	1043.71
0	1043.78
0	1043.79
0	1043.96
0	1044.1
0	1044.15
0	1044.21
0	1044.34
0	1044.49
0	1044.63
0	1044.76
0	1044.82
0	1044.83
0	1044.89
0	1044.97
0	1045
0	1045.04
0	1045.11
0	1045.2
0	1045.26
0	1045.33
0	1045.56
0	1045.78
0	1081.79
0	1082.18
0	1082.76
0	1084.13
0	1084.26
0	1084.27
0	1084.47
0	1084.67
0	1084.94
0	1085.24
0	1085.59
0	1085.6
0	1131.28
0	1132.48
0	1132.71
0	1132.89
0	1132.9
0	1133.03
0	1133.14
0	1133.15
0	1133.35
0	1133.36
0	1133.46
0	1133.6
0	1133.61
0	1133.63
0	1133.78
0	1133.9
0	1133.92
0	1133.99
0	1134.03
0	1134.06
0	1134.07
0	1134.13
0	1134.14
0	1134.16
0	1134.2
0	1134.22
0	1134.24
0	1134.25
0	1134.26
0	1134.27
0	1134.34
0	1134.35
0	1134.37
0	1134.46
0	1134.47
0	1134.49
0	1134.5
0	1134.52
0	1134.53
0	1134.55
0	1134.56
0	1134.6
0	1134.63
0	1134.66
0	1134.68
0	1134.74
0	1134.75
0	1134.83
0	1134.84
0	1134.95
0	1134.97
0	1135.08
0	1135.09
0	1135.11
0	1135.23
0	1135.35
0	1135.36
0	1135.47
0	1135.48
0	1135.53
0	1135.78
0	1135.79
0	1136.04
0	1136.3
0	1172.3
0	1172.63
0	1172.89
0	1173.39
0	1173.73
0	1173.74
0	1174.05
0	1174.06
0	1174.21
0	1174.31
0	1174.34
0	1174.5
0	1174.57
0	1174.58
0	1174.84
0	1174.85
0	1175.08
0	1175.54
0	1222.77
0	1224.11
0	1224.42
0	1227.19
0	1227.28
0	1227.29
0	1227.43
0	1227.46
0	1227.47
0	1227.58
0	1227.68
0	1227.69
0	1227.78
0	1227.8
0	1227.81
0	1227.86
0	1227.87
0	1227.93
0	1228
0	1228.07
0	1228.11
0	1228.26
0	1228.27
0	1228.32
0	1228.33
0	1228.45
0	1228.46
0	1228.62
0	1228.64
0	1228.71
0	1228.72
0	1228.95
0	1229.09
0	1229.1
0	1229.14
0	1229.15
0	1229.17
0	1229.2
0	1229.22
0	1229.29
0	1229.3
0	1229.35
0	1229.38
0	1229.39
0	1229.4
0	1229.44
0	1229.45
0	1229.52
0	1229.53
0	1229.61
0	1229.62
0	1229.74
0	1229.75
0	1229.92
0	1229.93
0	1230.32
0	1238.8
0	1238.81
0	1238.91
0	1238.92
0	1254.22
0	1254.26
0	1254.29
