# Supplementary material for: Burst-Time-Dependent Plasticity Robustly Guides ON/OFF Segregation in the Lateral Geniculate Nucleus
Source: PLoS Comput Biol. 2009 Dec 24;5(12):e1000618. doi: 10.1371/journal.pcbi.1000618 (PMC2790088; doi:10.1371/journal.pcbi.1000618)
Supplement: Dataset S1 — Spiking data from mouse and ferret. (0.70 MB ZIP) [file pcbi.1000618.s004.zip › DatasetS1/ferret_set13.txt]

20.091875	44.334375
20.100875	44.599875
20.374	45.5295
20.381625	45.692375
34.4005	45.829375
34.4085	209.9855
38.21925	210.21187
38.532625	210.44037
38.5405	210.90675
41.743875	211.0895
42.017125	211.27337
42.7095	211.842
42.718	364.03388
42.929875	364.52087
44.352375	532.809
44.528	533.075
44.76975	533.1775
44.779125	533.29375
44.954125	533.47812
44.9615	533.59875
98.913125	533.92512
99.177875	534.27562
99.562	610.0615
101.6145	610.27662
102.73413	610.92538
102.98325	611.13837
103.36463	611.61125
103.615	611.78963
103.82337	751.29188
104.03638	751.484
104.4505	751.71775
104.66025	752.01
104.66813	753.21113
104.78312	963.78512
104.94213	963.97163
105.26	964.19675
105.47463	964.40725
105.48575	964.54837
105.59238	965.214
105.69725	1059.6816
106.09238	1060.3109
106.30787	1157.4047
106.516	1157.6028
114.029	1159.0296
136.3245	1159.2216
169.6535	1159.4482
173.011	1160.6596
173.29513	1311.6849
195.19175	1311.962
195.47925	1312.3806
201.726	1312.5784
205.37575	1312.7352
205.3845	1389.9475
205.6905	1390.1985
207.17425	1390.4495
207.51587	1523.6723
208.69688	1524.0435
209.01163	1524.6502
209.21562	1524.8519
209.3485	1525.0634
209.35625	1525.2513
209.52062	1525.5706
209.52825	1704.8821
209.66925	1705.0116
209.7705	1705.1519
209.8815	1705.337
209.99437	1705.6556
210.096	1705.8355
210.2385	1706.0134
210.6385	1706.3025
210.64562	1865.3881
246.16162	1865.6433
246.5005	1867.8221
246.51025	0
273.72375	0
274.0355	0
276.36638	0
276.37912	0
276.90537	0
279.3995	0
279.70362	0
279.71337	0
282.25588	0
282.74525	0
282.899	0
282.90762	0
283.03775	0
283.04525	0
283.1615	0
283.30475	0
283.31212	0
283.47163	0
283.48037	0
283.85638	0
284.099	0
284.47413	0
284.4815	0
284.75462	0
330.92875	0
331.2365	0
331.2465	0
340.22825	0
340.2375	0
359.88063	0
360.27263	0
360.28512	0
361.27787	0
361.29	0
361.5325	0
361.53963	0
361.95337	0
361.96287	0
363.03663	0
363.21525	0
363.42638	0
363.71812	0
364.07963	0
364.28913	0
364.29688	0
405.8085	0
405.81687	0
413.23687	0
413.44525	0
413.64038	0
413.87162	0
414.09	0
414.33213	0
414.534	0
414.5415	0
414.70438	0
414.7125	0
414.87338	0
414.88137	0
415.14263	0
415.61537	0
415.84775	0
495.78625	0
526.144	0
526.375	0
526.38212	0
531.33038	0
531.7	0
532.00437	0
532.43975	0
532.7545	0
532.76425	0
532.99812	0
533.18175	0
533.19213	0
533.35013	0
533.35788	0
533.49662	0
533.649	0
533.65662	0
533.8875	0
534.0095	0
534.24875	0
534.60163	0
534.61463	0
590.85875	0
590.868	0
591.236	0
591.24362	0
591.251	0
604.40538	0
605.83663	0
605.846	0
606.11587	0
606.49625	0
608.058	0
608.35125	0
608.6905	0
609.33287	0
609.81525	0
610.04225	0
610.0495	0
610.41062	0
610.67112	0
610.6815	0
610.8895	0
610.89712	0
611.10238	0
611.10975	0
611.22888	0
611.23825	0
611.33225	0
611.34163	0
611.47687	0
611.6685	0
611.786	0
647.41913	0
647.73338	0
647.74312	0
664.13588	0
664.14738	0
674.63238	0
675.00338	0
685.25788	0
685.50537	0
687.322	0
687.74362	0
687.75325	0
688.12625	0
688.34713	0
688.35775	0
689.73288	0
689.97063	0
690.4105	0
750.39437	0
750.68213	0
751.329	0
751.58763	0
751.871	0
751.95563	0
752.111	0
752.27538	0
752.28313	0
752.43287	0
752.44	0
752.6305	0
752.63812	0
752.86637	0
752.874	0
752.94862	0
753.0825	0
753.15588	0
753.16337	0
754.692	0
779.14238	0
820.27813	0
820.70412	0
823.6755	0
823.68975	0
823.94175	0
824.26487	0
826.26063	0
826.68125	0
827.15662	0
828.11675	0
828.314	0
828.82225	0
828.90562	0
861.86888	0
862.29763	0
862.307	0
863.78437	0
864.02963	0
864.03725	0
864.38	0
864.38987	0
864.6335	0
864.64062	0
865.29488	0
865.59938	0
865.8495	0
865.857	0
866.11312	0
866.30763	0
866.31825	0
866.45125	0
866.69125	0
866.935	0
867.343	0
867.35087	0
867.67325	0
867.68062	0
896.41875	0
901.017	0
901.3995	0
901.68525	0
902.35975	0
903.27437	0
949.04475	0
957.9085	0
958.30025	0
958.56038	0
959.82412	0
960.16363	0
960.49537	0
960.50487	0
960.81675	0
962.61825	0
962.85225	0
963.77775	0
963.99125	0
964.18488	0
964.37338	0
964.38162	0
964.49037	0
964.65275	0
964.82088	0
964.83	0
965.0005	0
965.10812	0
965.4825	0
1027.8805	0
1028.1395	0
1054.6014	0
1054.9155	0
1054.9253	0
1055.2564	0
1056.9786	0
1057.2829	0
1057.2932	0
1057.6556	0
1057.6655	0
1058.5451	0
1058.8349	0
1059.0267	0
1059.2016	0
1059.2113	0
1059.3193	0
1059.3274	0
1059.447	0
1059.5781	0
1059.5859	0
1059.6943	0
1059.8911	0
1060.0474	0
1060.5084	0
1081.9021	0
1139.9609	0
1140.383	0
1140.3904	0
1154.8841	0
1155.0594	0
1155.4394	0
1155.9385	0
1156.5809	0
1156.9153	0
1157.199	0
1157.4225	0
1157.4301	0
1157.6165	0
1157.825	0
1157.8326	0
1158.0715	0
1159.3226	0
1159.4556	0
1159.4636	0
1159.5631	0
1159.7236	0
1159.7315	0
1159.9572	0
1159.9649	0
1160.1257	0
1160.1334	0
1160.2751	0
1160.2846	0
1160.5941	0
1161.1662	0
1203.4133	0
1217.6684	0
1221.6031	0
1221.8944	0
1222.2258	0
1222.5029	0
1222.8794	0
1223.1439	0
1223.1571	0
1223.3326	0
1223.3535	0
1223.5276	0
1223.535	0
1224.1147	0
1224.4275	0
1225.5126	0
1225.5226	0
1244.5094	0
1244.7139	0
1244.721	0
1307.5051	0
1309.4117	0
1309.6409	0
1310.0379	0
1310.3336	0
1310.5681	0
1310.5793	0
1310.7721	0
1310.9686	0
1311.6286	0
1311.6398	0
1311.8155	0
1311.9679	0
1312.1292	0
1312.3241	0
1312.5644	0
1312.7549	0
1313.0332	0
1313.041	0
1313.2675	0
1317.0898	0
1365.5252	0
1365.848	0
1379.1337	0
1384.7105	0
1386.42	0
1386.6384	0
1386.8774	0
1387.1339	0
1389.0397	0
1389.2301	0
1389.2381	0
1389.5473	0
1389.78	0
1389.788	0
1389.9588	0
1431.0836	0
1431.3108	0
1431.595	0
1431.8553	0
1432.7629	0
1461.0169	0
1461.0264	0
1463.2865	0
1464.2027	0
1515.8398	0
1516.2115	0
1524.8644	0
1525.1046	0
1525.3794	0
1525.6423	0
1525.8142	0
1526.017	0
1526.3157	0
1526.6306	0
1526.9721	0
1528.6484	0
1528.6555	0
1547.3764	0
1547.3835	0
1547.6811	0
1547.6885	0
1554.1689	0
1554.4323	0
1554.8335	0
1590.3066	0
1595.1841	0
1595.1964	0
1598.3325	0
1598.6741	0
1598.6839	0
1598.9556	0
1598.9633	0
1599.7769	0
1599.7869	0
1600.0428	0
1600.2855	0
1600.293	0
1600.5485	0
1600.8649	0
1600.872	0
1601.1809	0
1601.1901	0
1602.098	0
1602.1076	0
1602.3365	0
1602.5986	0
1602.9011	0
1603.13	0
1612.3846	0
1638.48	0
1685.5947	0
1685.8715	0
1685.8816	0
1697.9885	0
1698.0023	0
1705.0889	0
1705.3373	0
1705.5342	0
1705.5446	0
1705.7534	0
1705.768	0
1705.978	0
1706.1903	0
1706.3577	0
1706.3656	0
1706.5626	0
1707.6576	0
1707.665	0
1707.8699	0
1708.1302	0
1708.3079	0
1757.0495	0
1757.3659	0
1774.1031	0
1776.0895	0
1776.328	0
1776.3351	0
1778.3216	0
1778.51	0
1778.6904	0
1778.6976	0
1778.8921	0
1778.8998	0
1779.1646	0
1779.7571	0
1780.8846	0
1801.8675	0
1829.2622	0
1829.5596	0
1834.3464	0
1859.5759	0
1859.5847	0
1863.5646	0
1863.808	0
1864.1182	0
1864.626	0
1865.1851	0
1865.383	0
1865.5631	0
1866.3416	0
1867.2784	0
1867.2881	0
1867.5891	0
1867.5963	0
1867.8665	0
1868.0459	0
