# Supplementary material for: Burst-Time-Dependent Plasticity Robustly Guides ON/OFF Segregation in the Lateral Geniculate Nucleus
Source: PLoS Comput Biol. 2009 Dec 24;5(12):e1000618. doi: 10.1371/journal.pcbi.1000618 (PMC2790088; doi:10.1371/journal.pcbi.1000618)
Supplement: Dataset S1 — Spiking data from mouse and ferret. (0.70 MB ZIP) [file pcbi.1000618.s004.zip › DatasetS1/ferret_set14.txt]

116.392	12.6078
116.576	12.6198
116.734	12.8716
116.846	51.2961
116.953	51.3056
117.195	54.6433
144.173	54.6519
199.972	56.9479
200.148	58.6812
200.157	58.8987
200.307	59.1322
200.417	59.3951
200.548	59.7805
200.724	60.0073
200.906	60.2082
201.125	60.4475
300.158	60.6664
313.007	60.8408
313.831	60.961
313.965	61.1289
314.098	61.3157
367.439	61.5335
378.347	61.6747
378.355	62.4611
408.691	62.6285
408.813	63.0539
408.909	63.5771
409.032	94.2008
409.163	94.2082
418.499	94.4188
466.921	96.2565
467.084	96.5428
536.615	97.5497
536.743	97.9044
536.992	99.6061
537.173	114.725
537.437	114.965
551.284	114.973
585.205	115.692
585.767	115.706
697.601	115.957
697.726	116.182
697.852	116.393
697.96	116.564
698.083	116.7
698.189	116.835
698.365	116.945
698.5	117.068
732.357	117.172
826.084	117.295
826.304	117.473
826.495	117.684
850.096	117.833
893.808	118.075
895.851	118.175
954.214	118.357
954.394	140.373
954.717	140.609
954.913	140.98
955.042	146.985
955.178	174.16
955.312	198.237
955.417	198.247
955.508	199.257
972.867	199.265
992.953	199.447
996.08	199.643
1072.91	199.816
1090.94	199.958
1091.11	200.147
1091.23	200.155
1091.36	200.244
1091.48	200.309
1091.62	200.419
1091.72	200.546
1091.87	200.555
1091.99	200.671
1092.13	200.809
1092.29	200.901
1253.75	201.114
1254.14	201.266
1254.28	201.353
1254.76	201.454
1254.91	201.582
1292.31	201.688
0	201.796
0	201.91
0	202.07
0	202.197
0	264.125
0	264.135
0	264.552
0	264.563
0	266.413
0	266.648
0	267.868
0	267.876
0	268.146
0	268.154
0	268.414
0	269.075
0	269.205
0	269.391
0	269.624
0	269.634
0	269.843
0	269.974
0	269.983
0	270.104
0	270.268
0	270.388
0	270.499
0	270.68
0	271.35
0	271.518
0	271.881
0	272.638
0	272.647
0	298.549
0	298.559
0	311.466
0	311.476
0	312.976
0	313.839
0	313.85
0	313.977
0	314.108
0	314.281
0	334.603
0	334.613
0	334.937
0	334.945
0	335.341
0	335.532
0	335.744
0	335.981
0	336.117
0	336.245
0	336.253
0	336.401
0	336.529
0	336.628
0	336.746
0	336.829
0	337.322
0	337.48
0	338.179
0	339.272
0	339.639
0	381.924
0	382.284
0	382.292
0	384.343
0	384.604
0	385.546
0	386.343
0	386.351
0	395.227
0	407.015
0	407.318
0	408.004
0	408.523
0	408.676
0	408.811
0	408.894
0	409.013
0	409.164
0	409.491
0	409.662
0	409.868
0	409.975
0	410.029
0	410.232
0	410.368
0	410.512
0	410.637
0	410.75
0	445.675
0	445.686
0	446.13
0	447.486
0	447.494
0	447.746
0	448.734
0	448.933
0	448.941
0	449.239
0	449.247
0	449.517
0	449.666
0	449.675
0	449.792
0	450.043
0	457.646
0	465.747
0	466.29
0	466.569
0	466.578
0	466.927
0	467.084
0	467.093
0	467.272
0	467.394
0	467.876
0	468.594
0	469.905
0	488.484
0	488.495
0	490.206
0	491.09
0	491.287
0	491.453
0	491.573
0	491.805
0	491.912
0	492.095
0	492.103
0	492.27
0	492.279
0	492.663
0	530.753
0	532.548
0	532.556
0	533.966
0	533.977
0	534.354
0	534.718
0	534.95
0	535.117
0	535.129
0	535.262
0	535.457
0	535.683
0	535.847
0	535.937
0	536.047
0	536.157
0	536.286
0	536.54
0	536.612
0	536.691
0	536.786
0	536.994
0	537.328
0	537.468
0	537.779
0	575.395
0	575.405
0	575.668
0	583.001
0	583.244
0	583.254
0	583.507
0	583.82
0	584.042
0	584.227
0	584.33
0	584.373
0	584.424
0	584.514
0	584.647
0	584.766
0	584.869
0	585.107
0	585.217
0	585.327
0	585.437
0	585.667
0	586.627
0	616.236
0	617.825
0	618.254
0	618.475
0	619.092
0	629.739
0	637.802
0	638.379
0	638.387
0	638.599
0	638.84
0	639.011
0	639.246
0	639.36
0	639.485
0	639.655
0	639.84
0	640.072
0	640.323
0	640.429
0	663.902
0	664.303
0	697.588
0	698.206
0	699.218
0	699.378
0	700.05
0	700.315
0	752.1
0	754.664
0	757.137
0	757.484
0	757.748
0	758.292
0	758.632
0	758.787
0	759.026
0	789.038
0	818.004
0	822.574
0	822.584
0	822.842
0	823.84
0	824.155
0	824.408
0	824.686
0	825.016
0	825.192
0	825.973
0	826.222
0	826.328
0	826.519
0	826.788
0	827.171
0	827.376
0	827.753
0	886.611
0	891.597
0	891.797
0	892.021
0	892.255
0	892.437
0	892.588
0	892.742
0	892.967
0	893.12
0	893.411
0	893.538
0	893.737
0	893.802
0	893.915
0	894.306
0	894.481
0	894.861
0	895.197
0	895.755
0	933.39
0	933.686
0	952.592
0	952.868
0	954.024
0	954.197
0	954.358
0	954.576
0	954.748
0	954.905
0	955.032
0	955.122
0	955.218
0	955.312
0	955.415
0	955.52
0	955.667
0	955.835
0	956.058
0	956.216
0	956.718
0	957.125
0	1014.61
0	1014.95
0	1016.26
0	1016.54
0	1017.12
0	1017.42
0	1017.62
0	1017.83
0	1018.1
0	1018.93
0	1019.17
0	1019.32
0	1019.58
0	1019.74
0	1019.97
0	1020.1
0	1020.24
0	1020.33
0	1020.6
0	1020.73
0	1021.01
0	1021.37
0	1021.76
0	1021.94
0	1051.42
0	1085.79
0	1087.07
0	1090.92
0	1091.06
0	1091.07
0	1091.18
0	1091.26
0	1091.36
0	1091.47
0	1091.61
0	1091.72
0	1091.83
0	1091.97
0	1092.08
0	1092.19
0	1092.27
0	1092.31
0	1092.42
0	1092.77
0	1092.92
0	1093.09
0	1134.39
0	1145.76
0	1147.27
0	1147.48
0	1148.97
0	1149.17
0	1149.38
0	1149.61
0	1149.81
0	1149.98
0	1150.21
0	1150.45
0	1150.6
0	1150.88
0	1151.08
0	1151.3
0	1151.85
0	1151.86
0	1153.17
0	1174.55
0	1174.57
0	1174.82
0	1175.55
0	1197.52
0	1197.73
0	1197.74
0	1197.96
0	1198.13
0	1198.37
0	1198.7
0	1199.29
0	1199.44
0	1199.45
0	1199.61
0	1200.04
0	1200.35
0	1200.54
0	1201.23
0	1201.39
0	1201.6
0	1201.85
0	1202.12
0	1210.14
0	1250.87
0	1251.12
0	1252.51
0	1252.88
0	1253.2
0	1253.42
0	1253.63
0	1253.76
0	1253.95
0	1254.13
0	1254.27
0	1254.41
0	1254.62
0	1254.74
0	1254.81
0	1254.89
0	1255.03
0	1255.04
0	1255.31
0	1255.58
0	1256.07
0	1256.98
0	1309.99
0	1310.28
0	1310.29
0	1312.52
0	1312.83
0	1313.76
0	1314.07
0	1314.83
0	1314.84
0	1315.04
0	1315.26
0	1315.5
0	1315.68
0	1315.89
0	1315.9
0	1316.08
0	1316.09
0	1316.22
0	1316.38
0	1316.39
0	1316.4
0	1316.56
0	1317.18
0	1317.3
0	1317.4
0	1317.54
0	1317.62
0	1317.73
