# Supplementary material for: Burst-Time-Dependent Plasticity Robustly Guides ON/OFF Segregation in the Lateral Geniculate Nucleus
Source: PLoS Comput Biol. 2009 Dec 24;5(12):e1000618. doi: 10.1371/journal.pcbi.1000618 (PMC2790088; doi:10.1371/journal.pcbi.1000618)
Supplement: Dataset S1 — Spiking data from mouse and ferret. (0.70 MB ZIP) [file pcbi.1000618.s004.zip › DatasetS1/ferret_set15.txt]

25.1392	0.99755
29.815	1.0067
30.7442	2.08875
31.4095	2.09755
109.742	2.36628
109.911	2.37532
110.781	8.5682
111.124	8.9687
133.745	8.9773
144.98	9.5277
145.716	9.5362
145.939	13.605
146.077	19.5512
146.177	19.8928
146.611	19.9032
207.14	20.2538
208.21	20.2631
208.515	23.9323
208.788	23.9422
208.962	29.2201
210.06	29.2292
242.41	29.8636
242.596	29.8736
272.751	29.9802
335.001	30.131
337.091	30.4494
338.261	30.5638
372.922	30.6422
441.892	30.7115
442.064	30.8506
442.99	30.9565
443.205	31.1814
507.092	31.2264
507.541	31.4247
509.946	31.9041
606.648	32.2145
607.074	32.3711
607.305	32.5532
607.441	32.8677
607.558	32.8756
607.656	32.9472
607.987	33.5063
608.266	33.7677
609.088	33.7761
682.947	34.0337
700.46	34.0424
727.872	54.0748
771.992	54.0832
772.175	54.3641
772.342	54.3726
775.368	58.4791
847.863	58.4872
848.248	58.8846
848.479	58.8931
849.064	60.5662
849.394	63.8402
849.519	63.8483
895.944	67.5546
899.438	67.5624
960.892	67.9092
961.042	67.9181
998.155	74.7701
998.311	75.0521
998.98	75.1708
1045.91	75.1861
1046.08	75.2833
1046.23	75.3406
1046.59	75.4302
1046.79	75.5209
1047.55	75.6177
1119.95	75.6966
1120.15	75.7039
1120.49	75.7474
1120.66	75.8023
1185.86	75.8603
1186.97	75.8978
1225.33	75.9568
1231.66	76.0394
1310.59	76.5264
1310.75	76.7376
1311.44	87.7422
1312.34	87.7504
1331.17	87.7593
1331.8	88.1691
1386.83	88.1774
1387.34	92.2818
1387.79	92.2902
1428.23	92.5664
1469.76	92.5752
1470.09	102.84
1529.6	102.848
1617.21	102.856
1617.6	103.16
1618.02	103.168
1618.26	106.411
1694.75	106.419
1696.13	106.742
1696.33	106.75
1696.7	107.056
1732.28	107.066
1737.27	107.999
1753	108.008
1753.01	108.374
0	108.382
0	108.808
0	108.818
0	110.067
0	110.075
0	110.744
0	110.752
0	113.57
0	113.819
0	113.915
0	114.001
0	114.093
0	114.15
0	114.225
0	114.239
0	114.298
0	114.374
0	114.675
0	115.173
0	118.628
0	118.636
0	125.887
0	125.896
0	131.181
0	131.189
0	131.578
0	133.161
0	133.169
0	133.929
0	133.937
0	134.276
0	134.284
0	135.755
0	135.763
0	135.998
0	136.009
0	136.264
0	136.273
0	143.859
0	143.955
0	143.963
0	144.07
0	144.151
0	144.203
0	144.278
0	144.328
0	144.4
0	144.507
0	144.551
0	144.592
0	144.601
0	144.626
0	144.64
0	144.673
0	144.794
0	144.869
0	144.923
0	145.009
0	145.087
0	145.109
0	145.274
0	145.364
0	145.416
0	145.426
0	145.508
0	145.555
0	145.628
0	145.709
0	145.718
0	145.845
0	145.871
0	145.983
0	146.07
0	146.563
0	146.571
0	146.613
0	146.793
0	146.875
0	147.515
0	147.523
0	148.991
0	148.999
0	149.447
0	149.455
0	151.436
0	151.444
0	165.939
0	166.187
0	166.195
0	166.48
0	166.49
0	167.746
0	167.756
0	168.054
0	168.062
0	169.996
0	170.004
0	170.316
0	170.326
0	175.128
0	175.136
0	176.947
0	179.571
0	179.579
0	185.023
0	185.034
0	190.617
0	190.628
0	190.95
0	193.746
0	193.754
0	193.967
0	193.978
0	194.318
0	195.35
0	195.59
0	195.76
0	195.77
0	196.057
0	196.353
0	196.516
0	196.687
0	196.81
0	196.916
0	197.16
0	197.243
0	197.34
0	203.6
0	203.608
0	205.676
0	205.684
0	205.988
0	205.999
0	206.3
0	206.308
0	206.63
0	206.638
0	206.963
0	206.971
0	207.333
0	207.341
0	207.76
0	207.768
0	208.1
0	208.108
0	208.469
0	208.479
0	208.713
0	208.722
0	208.999
0	209.008
0	213.304
0	213.314
0	213.411
0	213.507
0	213.723
0	213.842
0	213.943
0	214.027
0	214.044
0	214.19
0	214.262
0	214.376
0	214.445
0	214.527
0	214.617
0	214.746
0	214.983
0	215.163
0	224.914
0	224.925
0	225.193
0	225.201
0	225.55
0	225.56
0	225.913
0	226.287
0	226.295
0	227.884
0	227.894
0	228.111
0	228.119
0	228.372
0	228.38
0	228.61
0	228.618
0	228.879
0	228.887
0	230.364
0	230.372
0	233.522
0	233.96
0	234.142
0	234.386
0	238.941
0	239.09
0	239.522
0	239.53
0	239.641
0	239.649
0	239.734
0	239.849
0	239.919
0	239.998
0	240.074
0	240.239
0	240.293
0	240.35
0	240.422
0	240.474
0	240.482
0	240.609
0	240.678
0	240.756
0	240.852
0	240.909
0	241.062
0	241.244
0	241.418
0	241.525
0	241.716
0	241.724
0	242.244
0	242.252
0	252.871
0	252.879
0	255.43
0	255.438
0	255.773
0	255.782
0	261.624
0	261.632
0	267.005
0	267.013
0	271.757
0	271.765
0	271.773
0	271.991
0	271.999
0	273.19
0	273.198
0	274.931
0	274.941
0	275.829
0	275.837
0	276.24
0	276.251
0	277.471
0	277.479
0	286.953
0	286.963
0	289.858
0	289.868
0	290.131
0	290.139
0	290.405
0	290.414
0	291.105
0	292.312
0	292.324
0	292.401
0	292.474
0	292.482
0	292.533
0	292.607
0	292.683
0	292.758
0	292.887
0	292.979
0	293.022
0	293.037
0	293.257
0	293.438
0	293.627
0	304.821
0	304.829
0	309.719
0	309.727
0	310.083
0	310.091
0	311.894
0	313.948
0	313.959
0	314.224
0	314.235
0	317.718
0	317.729
0	322.889
0	322.897
0	331.166
0	332.169
0	332.177
0	332.489
0	332.497
0	333.163
0	333.174
0	334.394
0	334.403
0	334.653
0	334.662
0	334.961
0	334.97
0	335.467
0	335.476
0	335.947
0	335.955
0	336.975
0	336.983
0	340.998
0	341.009
0	341.107
0	341.116
0	341.208
0	341.276
0	341.344
0	341.44
0	341.585
0	341.638
0	341.782
0	341.847
0	341.891
0	341.967
0	341.977
0	342.108
0	342.187
0	342.335
0	342.44
0	342.644
0	342.81
0	342.975
0	343.011
0	352.537
0	352.819
0	352.827
0	355.893
0	355.901
0	356.224
0	365.134
0	365.486
0	365.494
0	369.651
0	369.659
0	370.005
0	370.013
0	371.54
0	371.549
0	371.93
0	373.133
0	373.142
0	373.151
0	373.268
0	373.394
0	373.524
0	373.644
0	373.744
0	373.824
0	373.902
0	374.004
0	374.078
0	374.152
0	374.23
0	374.254
0	374.297
0	374.358
0	374.564
0	387.214
0	387.225
0	387.521
0	387.529
0	387.849
0	387.861
0	389.109
0	389.117
0	389.419
0	389.781
0	389.79
0	391.206
0	391.215
0	395.271
0	395.282
0	395.644
0	396.274
0	396.287
0	396.417
0	396.495
0	396.58
0	396.624
0	396.68
0	396.688
0	396.788
0	396.863
0	396.927
0	397.073
0	397.133
0	397.216
0	397.268
0	397.325
0	397.418
0	397.432
0	397.505
0	397.585
0	397.807
0	397.9
0	397.908
0	397.941
0	398.555
0	414.019
0	414.029
0	416.513
0	416.523
0	416.682
0	416.69
0	417.378
0	417.389
0	417.807
0	417.815
0	419.401
0	419.409
0	419.701
0	420.048
0	420.057
0	422.795
0	422.805
0	423.244
0	423.255
0	423.623
0	423.634
0	425.602
0	425.61
0	426.265
0	426.617
0	426.627
0	436.77
0	436.778
0	437.987
0	437.999
0	438.312
0	438.32
0	439.121
0	439.129
0	440.355
0	440.365
0	440.867
0	440.877
0	441.636
0	441.644
0	443.081
0	443.139
0	443.366
0	443.457
0	443.565
0	443.653
0	443.807
0	444.181
0	444.247
0	444.327
0	444.426
0	444.592
0	444.673
0	444.698
0	444.803
0	444.929
0	445.021
0	445.267
0	447.499
0	461.02
0	461.031
0	461.264
0	461.272
0	464.847
0	464.858
0	473.235
0	473.243
0	473.251
0	473.665
0	473.673
0	477.726
0	477.734
0	478.078
0	478.088
0	482.664
0	482.675
0	486.695
0	486.705
0	486.982
0	486.99
0	487.256
0	487.264
0	487.579
0	487.588
0	488.237
0	488.245
0	488.488
0	488.496
0	494.13
0	494.143
0	494.265
0	494.416
0	494.559
0	494.703
0	494.882
0	494.961
0	495.076
0	495.379
0	495.53
0	497.03
0	497.295
0	497.477
0	497.651
0	497.8
0	498.76
0	498.928
0	499.156
0	502.69
0	502.955
0	502.963
0	503.977
0	504.319
0	505.383
0	505.391
0	505.687
0	505.695
0	506.667
0	506.675
0	510.683
0	510.691
0	512.594
0	512.606
0	525.973
0	525.992
0	528.547
0	528.555
0	528.824
0	528.832
0	529.396
0	529.404
0	530.144
0	531.879
0	531.89
0	532.173
0	538.146
0	538.156
0	538.586
0	540.419
0	541.369
0	541.894
0	543.354
0	543.362
0	543.657
0	543.665
0	544.006
0	544.014
0	544.34
0	545.278
0	545.582
0	545.707
0	545.871
0	545.98
0	545.988
0	546.084
0	546.191
0	546.293
0	546.381
0	546.471
0	546.564
0	546.652
0	546.66
0	546.721
0	546.899
0	547.085
0	547.291
0	547.499
0	558.379
0	559.979
0	560.142
0	560.292
0	560.468
0	560.598
0	560.717
0	560.728
0	560.913
0	561.057
0	561.168
0	561.296
0	561.557
0	561.899
0	569.064
0	569.074
0	569.54
0	569.548
0	569.851
0	569.859
0	570.934
0	571.774
0	571.785
0	571.965
0	571.973
0	586.11
0	590.43
0	590.438
0	603.135
0	603.146
0	603.407
0	603.417
0	604.521
0	604.529
0	605.058
0	605.066
0	605.33
0	605.338
0	605.669
0	605.678
0	605.966
0	605.977
0	606.573
0	606.808
0	607.087
0	607.099
0	607.272
0	607.281
0	607.438
0	607.446
0	607.621
0	607.629
0	607.821
0	607.83
0	608.426
0	609.093
0	609.149
0	609.16
0	609.239
0	609.247
0	609.317
0	609.38
0	609.433
0	609.488
0	609.575
0	609.603
0	609.663
0	609.735
0	609.768
0	609.835
0	609.889
0	609.9
0	609.923
0	609.967
0	609.995
0	610.029
0	610.199
0	610.264
0	610.285
0	610.311
0	610.357
0	610.401
0	610.41
0	610.493
0	610.658
0	610.753
0	610.88
0	610.914
0	610.922
0	611.045
0	611.105
0	611.172
0	611.272
0	611.284
0	611.364
0	611.677
0	611.688
0	611.765
0	613.197
0	626.28
0	628.243
0	628.602
0	628.61
0	628.618
0	630.024
0	630.032
0	634.131
0	634.139
0	640.735
0	640.746
0	641.251
0	641.263
0	648.018
0	648.026
0	648.501
0	648.509
0	652.519
0	652.527
0	652.949
0	652.958
0	654.803
0	654.814
0	655.099
0	655.107
0	657.295
0	657.305
0	657.56
0	658.971
0	671.334
0	671.629
0	671.926
0	671.934
0	672.213
0	672.221
0	672.58
0	672.588
0	674.127
0	674.135
0	675.77
0	675.778
0	677.401
0	677.411
0	677.826
0	677.834
0	681.602
0	681.709
0	681.804
0	681.887
0	681.965
0	682.069
0	682.15
0	682.295
0	682.424
0	682.499
0	682.572
0	682.611
0	682.622
0	682.736
0	682.895
0	682.972
0	683.058
0	683.202
0	683.666
0	684.204
0	685.2
0	691.155
0	691.166
0	695.913
0	695.921
0	697.465
0	697.476
0	697.769
0	697.777
0	698.02
0	698.028
0	699.811
0	699.819
0	714.164
0	714.172
0	714.181
0	714.418
0	714.427
0	715.929
0	715.94
0	716.27
0	716.278
0	717.937
0	717.945
0	720.291
0	720.299
0	723.681
0	724.662
0	724.768
0	724.952
0	725.041
0	725.111
0	725.188
0	725.341
0	725.414
0	725.497
0	725.585
0	725.74
0	725.866
0	726.249
0	726.389
0	726.637
0	726.664
0	726.801
0	727.037
0	727.243
0	727.251
0	727.481
0	728.156
0	729.97
0	731.208
0	731.218
0	731.989
0	731.999
0	733.529
0	733.538
0	751.89
0	751.898
0	752.208
0	752.218
0	753.948
0	753.959
0	754.229
0	754.237
0	754.666
0	754.674
0	758.312
0	758.32
0	766.411
0	766.419
0	766.819
0	766.827
0	767.164
0	767.173
0	767.684
0	767.692
0	768.03
0	768.038
0	768.292
0	768.3
0	769.185
0	769.193
0	769.514
0	769.522
0	770.335
0	770.346
0	770.585
0	770.593
0	770.825
0	771.065
0	771.074
0	771.621
0	771.968
0	771.977
0	773.586
0	773.778
0	773.995
0	774.105
0	774.137
0	774.168
0	774.269
0	774.394
0	774.673
0	774.75
0	774.829
0	779.032
0	779.04
0	780.518
0	780.526
0	788.607
0	788.617
0	788.702
0	788.954
0	789.028
0	789.106
0	789.252
0	789.358
0	789.429
0	789.454
0	789.791
0	789.896
0	789.962
0	790.027
0	790.17
0	790.284
0	790.419
0	790.582
0	790.633
0	790.641
0	790.79
0	793.837
0	793.847
0	799.668
0	804.319
0	804.33
0	810.652
0	810.66
0	813.366
0	813.376
0	813.643
0	813.654
0	813.984
0	813.992
0	815.153
0	815.161
0	816.675
0	816.683
0	817.148
0	817.159
0	817.482
0	819.522
0	819.533
0	831.129
0	831.139
0	831.488
0	831.499
0	833.109
0	833.117
0	836.122
0	836.59
0	836.598
0	845.685
0	845.696
0	845.968
0	845.976
0	846.416
0	846.424
0	846.671
0	846.679
0	846.954
0	846.962
0	847.429
0	847.44
0	847.818
0	847.826
0	848.11
0	849.925
0	850.027
0	850.079
0	850.087
0	850.295
0	850.321
0	850.473
0	850.568
0	850.65
0	850.931
0	851.218
0	851.35
0	859.812
0	860.766
0	860.846
0	860.927
0	860.997
0	861.012
0	861.078
0	861.157
0	861.23
0	861.301
0	861.419
0	861.699
0	861.778
0	861.875
0	861.967
0	862.029
0	862.083
0	862.203
0	862.213
0	862.276
0	862.383
0	862.441
0	862.585
0	862.851
0	863.131
0	863.142
0	872.799
0	879.8
0	879.81
0	880.146
0	880.157
0	884.64
0	884.65
0	888.329
0	888.337
0	888.687
0	888.695
0	889.074
0	889.083
0	894.337
0	894.348
0	894.831
0	894.839
0	897.477
0	899.685
0	900.125
0	900.284
0	900.393
0	900.535
0	900.666
0	900.844
0	900.947
0	901.046
0	901.055
0	901.181
0	901.507
0	901.693
0	913.991
0	914.317
0	914.325
0	914.674
0	914.686
0	915.9
0	915.909
0	916.362
0	916.371
0	916.67
0	916.679
0	916.982
0	916.991
0	917.375
0	917.384
0	917.769
0	917.779
0	918.483
0	918.596
0	918.605
0	918.749
0	918.851
0	918.862
0	918.915
0	919.028
0	919.036
0	919.337
0	919.552
0	919.655
0	919.857
0	920.035
0	920.117
0	920.275
0	920.416
0	920.598
0	920.743
0	920.818
0	920.827
0	924.249
0	931.849
0	931.857
0	936.313
0	936.324
0	936.642
0	936.651
0	939.519
0	939.527
0	939.535
0	939.896
0	939.904
0	942.446
0	942.454
0	942.855
0	943.263
0	943.659
0	943.667
0	944.16
0	944.169
0	945.782
0	946.139
0	946.314
0	946.48
0	946.519
0	946.659
0	946.749
0	946.87
0	947.122
0	957.386
0	957.394
0	957.402
0	957.755
0	957.763
0	958.6
0	958.608
0	958.791
0	958.802
0	959.037
0	959.812
0	959.913
0	959.928
0	960.156
0	960.219
0	960.228
0	960.287
0	960.331
0	960.384
0	960.431
0	960.495
0	960.603
0	960.736
0	960.826
0	960.841
0	960.951
0	961.083
0	961.101
0	961.159
0	961.247
0	961.299
0	961.322
0	961.403
0	961.452
0	961.46
0	961.477
0	961.704
0	961.712
0	965.672
0	965.68
0	973.707
0	973.715
0	982.283
0	982.291
0	982.3
0	982.674
0	982.682
0	995.653
0	995.661
0	995.888
0	995.897
0	996.218
0	996.226
0	996.794
0	996.802
0	997.278
0	997.286
0	998.39
0	998.401
0	999.208
0	999.216
0	999.844
0	1000.09
0	1000.41
0	1000.68
0	1000.8
0	1000.9
0	1000.98
0	1001.68
0	1002.41
0	1002.42
0	1002.58
0	1002.66
0	1002.67
0	1002.92
0	1004.12
0	1004.13
0	1005.37
0	1005.38
0	1005.39
0	1016.54
0	1016.55
0	1017.95
0	1017.96
0	1019.49
0	1019.5
0	1019.76
0	1019.77
0	1020.05
0	1020.06
0	1023.68
0	1023.98
0	1023.99
0	1034.32
0	1034.33
0	1034.62
0	1034.63
0	1036.02
0	1036.03
0	1036.55
0	1036.56
0	1038.28
0	1041.33
0	1041.34
0	1041.85
0	1041.86
0	1041.87
0	1044.95
0	1045.06
0	1045.22
0	1045.24
0	1045.48
0	1045.55
0	1045.77
0	1045.81
0	1045.88
0	1045.91
0	1046.06
0	1046.09
0	1046.26
0	1046.35
0	1046.4
0	1046.56
0	1046.6
0	1046.7
0	1046.71
0	1046.92
0	1047.02
0	1047.12
0	1047.13
0	1047.21
0	1047.41
0	1047.42
0	1047.46
0	1048.22
0	1048.33
0	1049.41
0	1049.42
0	1065.17
0	1065.18
0	1065.5
0	1065.51
0	1067.57
0	1067.58
0	1067.86
0	1067.87
0	1068.15
0	1068.16
0	1077.27
0	1077.28
0	1080.29
0	1080.3
0	1086.19
0	1086.2
0	1086.47
0	1086.48
0	1086.77
0	1086.78
0	1087.9
0	1087.91
0	1088.31
0	1088.32
0	1088.62
0	1088.63
0	1088.92
0	1088.93
0	1089.66
0	1089.67
0	1102.02
0	1102.03
0	1102.37
0	1102.38
0	1111.65
0	1111.66
0	1113.66
0	1113.67
0	1115.22
0	1115.23
0	1115.6
0	1115.61
0	1116.06
0	1116.07
0	1117.97
0	1117.98
0	1119.31
0	1119.32
0	1119.62
0	1119.89
0	1119.9
0	1120.2
0	1120.21
0	1120.55
0	1120.56
0	1121.78
0	1122.67
0	1122.68
0	1124.63
0	1124.71
0	1124.87
0	1124.97
0	1125.07
0	1125.18
0	1125.23
0	1125.28
0	1125.54
0	1125.72
0	1126.44
0	1126.45
0	1135.54
0	1135.55
0	1135.56
0	1138.1
0	1138.11
0	1138.45
0	1138.46
0	1140.54
0	1140.55
0	1140.92
0	1140.93
0	1142.73
0	1142.74
0	1156.79
0	1156.8
0	1157.12
0	1157.13
0	1165.04
0	1165.05
0	1167.99
0	1168
0	1174.29
0	1174.3
0	1174.69
0	1177.55
0	1177.56
0	1178.02
0	1178.03
0	1180.44
0	1180.45
0	1180.46
0	1182.27
0	1182.28
0	1182.57
0	1182.58
0	1184.68
0	1184.92
0	1184.93
0	1185.96
0	1186.73
0	1186.74
0	1190.02
0	1190.03
0	1190.3
0	1190.31
0	1190.62
0	1190.84
0	1191.11
0	1191.23
0	1191.3
0	1191.69
0	1192.11
0	1192.22
0	1192.61
0	1192.65
0	1192.66
0	1192.77
0	1192.78
0	1192.86
0	1193.13
0	1193.23
0	1193.34
0	1193.44
0	1194.06
0	1194.07
0	1194.08
0	1194.13
0	1194.14
0	1195.5
0	1195.51
0	1195.72
0	1195.94
0	1195.95
0	1196.72
0	1198.98
0	1198.99
0	1211.3
0	1211.31
0	1211.65
0	1211.66
0	1211.67
0	1215.76
0	1215.77
0	1215.78
0	1216.13
0	1216.14
0	1221.12
0	1224.41
0	1224.42
0	1224.69
0	1224.7
0	1224.71
0	1226.28
0	1226.29
0	1226.3
0	1226.63
0	1236.22
0	1236.36
0	1236.62
0	1236.7
0	1236.83
0	1236.99
0	1237.12
0	1237.19
0	1237.2
0	1237.38
0	1237.46
0	1237.85
0	1238
0	1238.22
0	1241.83
0	1241.84
0	1241.85
0	1253.69
0	1253.7
0	1253.99
0	1254
0	1254.86
0	1254.87
0	1256.64
0	1256.65
0	1257.02
0	1257.03
0	1261.55
0	1261.56
0	1266.27
0	1266.28
0	1269.54
0	1269.55
0	1272.83
0	1272.84
0	1276.16
0	1276.17
0	1285.87
0	1286.36
0	1286.37
0	1288.52
0	1288.53
0	1288.54
0	1290.36
0	1290.56
0	1290.76
0	1291.42
0	1291.54
0	1291.71
0	1299.53
0	1299.54
0	1299.55
0	1306.62
0	1306.93
0	1306.94
0	1308.54
0	1308.55
0	1308.84
0	1308.85
0	1309.12
0	1309.78
0	1309.79
0	1310.01
0	1310.1
0	1310.18
0	1310.37
0	1310.46
0	1310.51
0	1310.52
0	1310.59
0	1310.82
0	1310.91
0	1311.01
0	1311.08
0	1311.29
0	1311.58
0	1311.59
0	1311.73
0	1311.75
0	1311.76
0	1311.97
0	1312.19
0	1312.2
0	1313.3
0	1313.31
0	1314.92
0	1324.89
0	1327.89
0	1327.9
0	1328.2
0	1328.21
0	1328.45
0	1328.46
0	1328.7
0	1328.71
0	1330.56
0	1330.57
0	1331.87
0	1331.88
0	1332.18
0	1332.19
0	1333.71
0	1333.72
0	1337.05
0	1337.29
0	1337.57
0	1337.81
0	1337.97
0	1338.09
0	1338.25
0	1338.43
0	1340.78
0	1340.79
0	1351.18
0	1351.19
0	1351.48
0	1351.49
0	1356.86
0	1356.87
0	1357.23
0	1357.24
0	1362.05
0	1362.06
0	1367.63
0	1367.64
0	1372.97
0	1372.98
0	1375.46
0	1375.47
0	1375.77
0	1375.78
0	1375.79
0	1376.16
0	1376.17
0	1377.48
0	1377.49
0	1386.42
0	1386.43
0	1386.68
0	1386.69
0	1387.24
0	1388.87
0	1388.88
0	1389.01
0	1389.1
0	1389.24
0	1389.32
0	1389.4
0	1389.63
0	1389.68
0	1389.83
0	1390.23
0	1391.31
0	1391.62
0	1391.63
0	1401.45
0	1401.46
0	1401.74
0	1401.75
0	1404.08
0	1404.09
0	1404.1
0	1406.1
0	1406.11
0	1406.79
0	1406.8
0	1408.63
0	1410.27
0	1410.28
0	1418.27
0	1418.28
0	1418.57
0	1422.35
0	1422.36
0	1422.67
0	1422.68
0	1424.28
0	1424.29
0	1425.04
0	1425.05
0	1428.99
0	1429
0	1429.12
0	1429.51
0	1429.73
0	1429.82
0	1429.88
0	1429.96
0	1430.01
0	1430.04
0	1430.36
0	1430.68
0	1431.4
0	1432.01
0	1432.07
0	1432.08
0	1432.35
0	1434.98
0	1451.51
0	1451.52
0	1451.88
0	1451.89
0	1459.52
0	1459.53
0	1459.54
0	1461.8
0	1461.81
0	1465.56
0	1465.57
0	1465.86
0	1465.87
0	1471.92
0	1472.21
0	1472.52
0	1472.62
0	1472.63
0	1472.84
0	1472.95
0	1473.37
0	1473.45
0	1473.54
0	1485.28
0	1485.29
0	1485.86
0	1490.74
0	1492.01
0	1492.02
0	1493.95
0	1493.96
0	1494.4
0	1494.41
0	1497.28
0	1497.29
0	1497.99
0	1500.63
0	1505.39
0	1505.4
0	1505.84
0	1505.85
0	1508.62
0	1508.63
0	1509.15
0	1509.16
0	1510.52
0	1510.53
0	1510.89
0	1510.9
0	1511.52
0	1511.53
0	1512
0	1513.86
0	1514.02
0	1514.12
0	1514.13
0	1514.23
0	1514.3
0	1514.6
0	1514.71
0	1514.83
0	1514.91
0	1515.22
0	1515.57
0	1516.1
0	1517.52
0	1526.12
0	1526.13
0	1534.03
0	1534.04
0	1534.09
0	1534.2
0	1534.56
0	1534.93
0	1534.96
0	1534.97
0	1543.13
0	1543.14
0	1544.92
0	1545.03
0	1545.2
0	1545.21
0	1545.23
0	1545.24
0	1545.34
0	1545.46
0	1545.47
0	1545.6
0	1545.71
0	1545.81
0	1545.87
0	1546.15
0	1546.27
0	1546.93
0	1547.02
0	1547.43
0	1547.85
0	1557.18
0	1557.19
0	1561.85
0	1561.86
0	1571.54
0	1571.55
0	1571.92
0	1571.93
0	1572.28
0	1572.29
0	1572.7
0	1572.71
0	1573.09
0	1573.1
0	1574.08
0	1574.09
0	1574.1
0	1574.4
0	1574.41
0	1574.74
0	1574.75
0	1583.77
0	1583.78
0	1585.12
0	1585.13
0	1588.49
0	1588.5
0	1588.71
0	1588.72
0	1590.39
0	1590.4
0	1590.41
0	1604.27
0	1604.28
0	1604.29
0	1604.66
0	1604.67
0	1605.03
0	1605.04
0	1607.01
0	1607.02
0	1610.09
0	1610.1
0	1611.64
0	1611.65
0	1615.33
0	1615.34
0	1615.52
0	1615.53
0	1616.01
0	1616.1
0	1616.19
0	1616.26
0	1616.62
0	1616.66
0	1616.77
0	1617.31
0	1617.36
0	1617.43
0	1617.44
0	1617.49
0	1617.89
0	1618.12
0	1618.13
0	1618.79
0	1631.66
0	1631.67
0	1631.96
0	1631.97
0	1632.25
0	1632.26
0	1632.89
0	1632.9
0	1633.45
0	1633.46
0	1634.24
0	1634.25
0	1634.53
0	1634.54
0	1634.78
0	1634.79
0	1635.02
0	1635.03
0	1636.09
0	1636.1
0	1636.36
0	1636.59
0	1636.6
0	1636.61
0	1637.74
0	1637.75
0	1638.11
0	1638.43
0	1638.44
0	1639.42
0	1639.43
0	1650.56
0	1650.8
0	1650.87
0	1650.9
0	1650.95
0	1651.14
0	1651.15
0	1651.49
0	1651.6
0	1652.29
0	1652.3
0	1652.44
0	1662.61
0	1662.62
0	1666.62
0	1666.63
0	1671.34
0	1671.35
0	1671.67
0	1673.68
0	1673.69
0	1674.04
0	1674.05
0	1674.13
0	1674.48
0	1674.49
0	1676.35
0	1676.36
0	1676.73
0	1676.74
0	1677.15
0	1677.54
0	1677.55
0	1677.9
0	1677.91
0	1678.26
0	1678.27
0	1678.69
0	1678.7
0	1679.01
0	1681.19
0	1688.05
0	1688.06
0	1688.42
0	1688.43
0	1688.81
0	1688.82
0	1690.5
0	1690.51
0	1690.86
0	1690.87
0	1692.45
0	1692.46
0	1692.85
0	1692.86
0	1693.12
0	1693.13
0	1693.34
0	1693.47
0	1693.49
0	1693.5
0	1693.62
0	1693.65
0	1693.66
0	1694.11
0	1695.17
0	1695.18
0	1695.9
0	1695.91
0	1697.16
0	1697.68
0	1697.69
0	1716.69
0	1716.7
0	1716.71
0	1717.04
0	1718.56
0	1718.57
0	1718.89
0	1718.9
0	1719.26
0	1719.27
0	1719.66
0	1719.98
0	1720.46
0	1720.47
0	1721.84
0	1721.85
0	1722.21
0	1722.22
0	1722.53
0	1722.54
0	1726.43
0	1726.44
0	1726.8
0	1726.81
0	1731.71
0	1731.72
0	1731.73
0	1732.75
0	1732.76
0	1736.22
0	1737.08
0	1737.17
0	1737.19
0	1737.2
0	1737.6
0	1737.76
0	1738.46
0	1739.66
0	1740.13
0	1740.14
0	1740.31
0	1740.42
0	1740.43
0	1749.75
0	1749.76
0	1750.16
0	1750.17
0	1750.18
0	1752.31
0	1752.32
0	1752.33
0	1752.62
0	1752.63
