# Supplementary material for: Burst-Time-Dependent Plasticity Robustly Guides ON/OFF Segregation in the Lateral Geniculate Nucleus
Source: PLoS Comput Biol. 2009 Dec 24;5(12):e1000618. doi: 10.1371/journal.pcbi.1000618 (PMC2790088; doi:10.1371/journal.pcbi.1000618)
Supplement: Dataset S1 — Spiking data from mouse and ferret. (0.70 MB ZIP) [file pcbi.1000618.s004.zip › DatasetS1/ferret_set2.txt]

69.3413	26.0113
69.6017	30.2777
69.7374	30.6023
69.8405	33.5086
69.922	69.1479
69.9901	69.3563
70.0636	69.3692
70.1339	69.6597
70.1717	69.899
70.208	70.1314
70.2504	70.3079
70.3114	70.4728
70.3819	70.6246
70.4179	70.6509
70.4702	70.7524
70.4773	70.8524
70.5104	70.9404
70.5513	71.0192
70.6142	71.123
70.6632	71.2732
70.6713	71.3029
70.7242	71.344
70.7561	71.4896
70.8077	71.5679
70.8508	71.7309
70.9145	71.8175
70.9692	71.8878
70.9768	71.9621
71.0255	72.0297
71.1354	72.0452
71.2322	72.1664
166.267	93.4239
166.425	125.135
166.557	145.58
166.687	165.664
166.79	165.894
166.872	166.148
166.93	166.4
166.988	166.579
167.051	166.806
167.099	167.047
167.144	167.261
167.198	167.399
167.255	167.502
167.299	167.58
167.352	167.684
167.398	167.807
167.456	168.008
167.517	168.072
167.576	168.146
167.621	168.236
167.706	168.389
167.715	168.469
167.792	168.499
167.876	168.556
167.95	168.576
168.041	168.644
168.153	168.688
252.645	168.765
252.818	168.83
252.978	168.921
253.106	168.978
253.271	169.058
253.368	169.131
253.482	169.263
253.588	247.727
253.654	249.215
253.778	251.123
253.926	251.318
254.028	251.332
254.037	251.557
254.14	251.887
254.22	252.115
254.342	252.319
254.356	252.514
254.44	252.678
254.539	252.699
254.742	252.815
254.906	252.961
314.038	253.073
315.616	253.147
316.645	253.227
344.446	253.316
344.579	253.508
344.717	253.616
344.838	253.801
344.942	253.923
345.098	254.053
345.203	254.168
345.3	254.267
345.395	254.391
345.518	254.441
345.637	254.584
403.564	254.764
403.74	254.806
403.852	307.853
403.955	311.07
404.071	311.278
404.199	311.479
404.284	311.662
404.385	311.839
404.394	311.982
404.505	312.09
404.634	312.164
404.786	312.401
404.933	312.594
405.199	312.753
405.467	312.928
405.475	313.72
405.654	328.716
405.868	340.821
473.332	341.889
473.603	341.897
473.738	343.641
473.825	343.921
473.945	344.13
474.075	344.282
474.195	344.42
474.293	344.554
474.362	344.562
474.451	344.645
474.461	344.758
474.523	344.882
474.533	345.014
474.659	345.362
474.834	345.542
474.967	345.729
521.972	345.839
522.236	345.937
522.455	346.31
522.564	346.541
522.66	346.663
522.744	372.399
522.802	372.678
522.813	372.939
522.889	372.953
522.897	373.671
522.967	373.881
523.05	374.081
523.14	402.99
523.338	403.383
523.426	403.588
523.51	403.808
523.657	403.897
523.798	404.093
579.709	404.446
579.871	404.791
580.048	405.106
580.198	405.384
580.389	405.542
580.569	405.682
580.712	405.699
580.837	405.807
580.845	406
581.018	406.12
581.171	406.168
581.309	406.176
624.941	406.286
625.293	406.428
625.473	406.572
625.605	406.669
625.863	406.735
625.969	426.29
655.394	451.305
655.671	468.692
655.773	470.865
655.914	471.24
656.064	471.249
656.255	471.594
656.402	471.847
656.605	472.093
656.92	472.333
657.168	472.547
728.877	472.652
729.605	472.718
729.733	472.842
729.855	472.939
729.98	473.075
730.066	473.174
730.124	473.22
730.184	473.284
730.244	473.416
730.312	473.472
730.356	473.594
730.426	473.697
730.496	473.759
730.518	473.924
730.565	474.083
730.628	474.356
730.68	474.834
730.726	519.898
730.765	520.154
730.82	521.604
730.897	521.808
730.998	521.972
731.072	521.98
731.129	522.132
731.267	522.43
731.347	522.606
731.535	522.742
801.957	522.893
802.163	523.068
802.342	523.23
802.451	523.238
802.562	523.411
802.696	523.566
802.705	523.653
802.775	523.852
802.926	524.015
803.011	524.238
803.107	524.361
803.201	524.409
803.318	524.526
803.414	524.645
803.57	524.831
803.706	524.937
803.967	525.094
876.489	525.114
876.786	525.287
876.942	579.227
877.05	579.527
877.132	579.916
877.245	580.122
877.391	580.373
877.566	580.56
877.753	580.748
877.791	580.964
877.829	581.071
877.956	581.142
878.027	581.248
878.109	581.318
878.258	581.43
878.468	581.534
878.748	581.626
961.375	581.634
961.572	581.703
961.719	581.887
961.847	582.039
961.927	582.301
961.999	582.502
962.007	582.638
962.074	582.818
962.168	583.079
962.21	583.286
962.262	617.598
962.314	617.971
962.325	624.378
962.355	624.759
962.379	625.331
962.39	625.698
962.438	625.997
962.476	627.083
962.51	653.934
962.547	654.991
962.591	655.222
962.63	655.424
962.668	655.434
962.689	655.624
962.699	655.874
962.744	656.033
962.781	656.148
962.815	656.349
962.878	656.482
962.928	656.614
962.981	656.697
963.037	656.78
963.082	656.876
963.184	656.957
1032.56	657.026
1032.67	657.191
1032.8	657.304
1032.96	657.671
1033.07	657.693
1033.24	657.763
1033.49	657.862
1033.62	657.987
1033.72	658.191
1033.82	658.246
1033.89	658.265
1034.03	658.37
1034.12	658.508
1034.2	726.49
1034.32	728.884
1034.45	729.166
1034.58	729.456
1071.28	729.72
1071.45	729.888
1071.72	730.084
1071.93	730.356
1072.76	730.619
1108.76	730.828
1108.97	730.979
1109.11	731.174
1109.23	731.294
1109.38	731.421
1109.53	731.535
1109.54	731.665
1109.62	731.689
1109.63	731.818
1109.7	731.889
1109.8	731.946
1109.92	732.124
1109.93	732.183
1110.21	732.296
1160.29	732.421
1160.53	732.538
1160.66	732.661
1160.77	732.805
1160.86	779.18
1160.95	800.825
1161.03	801.356
1161.12	801.367
1161.25	801.714
1161.3	802.005
1161.42	802.362
1161.48	802.676
1161.49	802.909
1161.59	803.184
1161.67	803.45
1161.74	803.638
1161.82	803.796
1161.89	803.845
1161.99	803.891
1162.12	803.972
1162.43	803.981
1226.02	804.064
1226.19	804.162
1226.42	804.244
1226.51	804.327
1226.63	804.438
1226.74	804.49
1226.86	804.585
1226.92	804.643
1226.93	804.792
1227.06	804.863
1227.13	804.927
1227.23	805.038
1227.3	805.103
1227.41	805.114
1227.55	805.126
1310	805.215
1310.13	805.306
1310.25	805.437
1310.33	805.573
1310.34	849.969
1310.4	851.373
1310.47	851.738
1310.55	852.039
1310.63	852.129
1310.68	852.326
1310.72	852.798
1310.73	853.029
1310.76	874.811
1310.77	875.077
1310.83	875.255
1310.86	875.436
1310.91	875.601
1310.95	875.771
1311.01	875.854
1311.07	875.932
1311.08	876.039
1311.13	876.057
1311.18	876.133
1311.22	876.223
1311.27	876.332
1311.35	876.406
1311.36	876.499
1311.41	876.56
1311.42	876.725
1311.47	876.781
1311.52	877.047
1311.53	877.146
1311.66	877.273
1406.18	877.57
1406.33	878.039
1406.51	911.677
1406.58	912.19
1406.63	912.729
1406.69	912.738
1406.76	914.106
1406.81	914.763
1406.9	914.925
1406.97	915.101
1407.03	915.384
1407.09	934.157
1407.1	961.025
1407.17	961.033
1407.23	961.388
1407.29	961.398
1407.35	961.608
1407.4	961.616
1407.41	961.869
1407.47	962.156
1407.48	962.41
1407.54	962.524
1407.63	962.655
1407.64	962.725
1407.71	962.762
1407.79	962.865
1407.9	962.976
1472.16	963.056
1472.34	963.123
1472.66	963.226
1472.75	963.251
1472.85	963.29
1472.93	963.383
1472.94	963.436
1473.01	963.473
1473.11	963.565
1473.22	963.651
1473.35	963.682
1473.5	963.769
1473.61	963.919
1473.74	963.927
1543.7	963.991
1543.85	964.055
1543.97	964.378
1544.08	964.469
1544.18	964.711
1544.28	1011.21
1544.29	1011.22
1544.36	1011.54
1544.45	1011.55
1544.51	1012.17
1544.52	1012.18
1544.59	1031.74
1544.67	1032.13
1544.68	1032.14
1544.83	1032.4
1544.98	1032.41
1545.49	1032.64
1599.67	1032.81
1599.88	1033
1600.05	1033.15
1600.17	1033.28
1600.34	1033.36
1600.43	1033.43
1600.53	1033.52
1600.62	1033.7
1600.82	1033.8
1600.83	1033.9
1601.02	1034.07
1601.18	1034.1
1601.4	1034.17
1601.53	1034.3
1665.31	1034.37
1665.58	1034.5
1665.76	1034.64
1666.02	1034.76
1666.1	1034.99
1666.22	1035.15
1666.29	1070.27
1666.39	1070.66
1666.45	1070.67
1666.48	1071.32
1666.51	1071.33
1666.6	1071.75
1666.61	1071.76
1666.68	1091.52
1666.69	1105.58
1666.76	1105.89
1666.84	1105.9
1666.89	1106.91
1666.98	1106.92
1666.99	1107.31
1667.08	1107.32
1667.19	1107.83
1667.29	1107.84
1667.38	1108.17
1667.39	1108.18
1667.7	1108.44
1757.23	1108.63
1757.35	1108.76
1757.47	1108.95
1757.57	1109.06
1757.68	1109.07
1757.77	1109.17
1757.84	1109.4
1757.92	1109.48
1757.98	1109.49
1758.04	1109.57
1758.09	1109.58
1758.16	1109.67
1758.22	1109.73
1758.27	1109.81
1758.28	1109.85
1758.32	1109.86
1758.33	1109.97
1758.38	1110.19
1758.45	1110.41
1758.5	1110.55
1758.51	1111.18
1758.6	1129.89
1758.66	1129.9
1758.73	1130.59
1758.96	1159.81
1851.42	1159.82
1851.6	1160.29
1851.77	1160.3
1851.91	1160.55
1851.98	1160.56
1852.07	1160.78
1852.15	1160.96
1852.23	1160.97
1852.24	1161.15
1852.29	1161.32
1852.34	1161.61
1852.42	1161.88
1852.5	1161.89
1852.55	1162.19
1852.6	1162.2
1852.61	1162.51
1852.66	1162.74
1852.71	1162.77
1852.72	1162.9
1852.76	1162.91
1852.81	1163.01
1852.82	1163.05
1852.87	1163.24
1852.88	1163.36
1852.94	1163.41
1852.98	1163.42
1853.03	1163.48
1853.09	1163.61
1853.14	1163.67
1853.21	1163.68
1853.27	1163.89
1853.28	1164.08
1853.4	1164.09
1853.51	1164.49
1853.52	1223.27
0	1223.28
0	1224.32
0	1224.79
0	1225.08
0	1225.09
0	1225.71
0	1225.72
0	1225.94
0	1226.11
0	1226.22
0	1226.23
0	1226.24
0	1226.43
0	1226.73
0	1226.86
0	1226.92
0	1227.01
0	1227.06
0	1227.07
0	1227.17
0	1227.22
0	1227.54
0	1227.6
0	1227.64
0	1227.71
0	1227.81
0	1227.91
0	1227.92
0	1228.23
0	1228.37
0	1309.3
0	1309.31
0	1309.62
0	1309.63
0	1309.85
0	1309.86
0	1310.07
0	1310.08
0	1310.09
0	1310.27
0	1310.28
0	1310.53
0	1310.75
0	1310.76
0	1310.92
0	1311.08
0	1311.09
0	1311.2
0	1311.3
0	1311.4
0	1311.48
0	1311.49
0	1311.77
0	1312.03
0	1312.08
0	1312.25
0	1312.35
0	1312.45
0	1312.72
0	1312.84
0	1313.35
0	1314.13
0	1393.65
0	1404.38
0	1404.85
0	1405.19
0	1405.2
0	1405.62
0	1405.63
0	1405.93
0	1406.22
0	1406.37
0	1406.61
0	1406.62
0	1406.78
0	1406.88
0	1407.05
0	1407.07
0	1407.12
0	1407.24
0	1407.25
0	1407.61
0	1407.77
0	1407.93
0	1407.99
0	1408.28
0	1432.01
0	1444.98
0	1444.99
0	1469
0	1469.01
0	1469.38
0	1469.39
0	1469.84
0	1470.12
0	1470.31
0	1470.32
0	1470.42
0	1470.52
0	1470.63
0	1470.7
0	1470.71
0	1470.81
0	1470.98
0	1471.05
0	1471.06
0	1471.14
0	1471.27
0	1471.36
0	1471.38
0	1471.5
0	1471.92
0	1472.21
0	1472.22
0	1477.38
0	1540.94
0	1541.2
0	1541.21
0	1541.6
0	1541.82
0	1542.2
0	1542.21
0	1542.45
0	1542.64
0	1542.76
0	1542.77
0	1542.97
0	1543.1
0	1543.22
0	1543.34
0	1543.42
0	1543.5
0	1543.66
0	1543.87
0	1544.32
0	1544.64
0	1544.73
0	1595.92
0	1596.27
0	1596.28
0	1597.53
0	1597.86
0	1598.05
0	1598.28
0	1598.54
0	1598.73
0	1598.74
0	1598.85
0	1598.96
0	1599.04
0	1599.14
0	1599.37
0	1599.38
0	1599.39
0	1599.45
0	1599.56
0	1599.61
0	1599.63
0	1599.64
0	1599.74
0	1599.91
0	1599.93
0	1599.94
0	1600.02
0	1600.05
0	1600.53
0	1600.71
0	1664.46
0	1664.92
0	1665.2
0	1665.39
0	1665.56
0	1665.92
0	1665.93
0	1666.09
0	1666.1
0	1666.27
0	1666.36
0	1666.37
0	1666.45
0	1666.56
0	1666.63
0	1666.67
0	1666.82
0	1666.93
0	1667.02
0	1667.2
0	1667.39
0	1667.43
0	1667.7
0	1667.76
0	1668.17
0	1731.72
0	1754.04
0	1754.43
0	1754.76
0	1754.77
0	1755.17
0	1755.18
0	1755.65
0	1755.87
0	1755.88
0	1755.98
0	1755.99
0	1756.09
0	1756.19
0	1756.74
0	1756.82
0	1757.13
0	1757.29
0	1757.56
0	1757.95
0	1757.98
0	1795.39
0	1811.39
0	1823.17
0	1850.69
0	1850.7
0	1851.04
0	1851.28
0	1851.29
0	1851.46
0	1851.6
0	1851.61
0	1851.78
0	1851.89
0	1851.9
0	1851.98
0	1852.09
0	1852.17
0	1852.24
0	1852.54
0	1852.82
0	1852.88
0	1853.03
0	1853.06
0	1853.24
0	1854
