# Supplementary material for: Burst-Time-Dependent Plasticity Robustly Guides ON/OFF Segregation in the Lateral Geniculate Nucleus
Source: PLoS Comput Biol. 2009 Dec 24;5(12):e1000618. doi: 10.1371/journal.pcbi.1000618 (PMC2790088; doi:10.1371/journal.pcbi.1000618)
Supplement: Dataset S1 — Spiking data from mouse and ferret. (0.70 MB ZIP) [file pcbi.1000618.s004.zip › DatasetS1/ferret_set3.txt]

7.186125	7.141125
7.20425	7.159625
7.312	7.37725
7.326	92.70825
7.335	152.84875
7.609375	153.30888
7.616625	153.48012
8.07525	153.67738
44.77975	154.47987
44.788375	249.99762
44.950375	250.02537
44.961875	250.35925
45.40075	251.36863
45.517375	357.67613
77.81375	357.69725
77.821	357.84138
77.922375	357.87563
77.93275	440.41913
78.15175	440.55512
78.1615	440.62288
78.202125	495.051
78.32375	495.0685
78.428625	495.41675
78.52175	582.43187
78.586625	582.60838
152.36212	582.85412
152.37013	583.21012
152.937	647.02787
152.94438	647.038
153.04462	731.98888
153.05725	732.00575
153.15738	732.22713
153.16637	788.71087
153.17775	788.72912
153.30638	788.84488
153.32063	789.04538
153.33875	891.903
153.35088	891.91962
153.36112	967.827
153.37637	967.84187
153.39	1202.109
153.41162	1202.2379
153.43238	1202.2573
153.4575	1202.353
153.47012	1211.7095
153.502	1255.774
153.51025	1255.9525
153.53762	1453.9983
153.5465	1454.0131
153.57288	1454.2429
153.61738	1500.9655
153.63213	1609.8075
153.67	1609.8247
153.67788	1610.0956
153.70687	1610.11
153.714	0
153.7635	0
153.77087	0
153.80163	0
153.81	0
153.871	0
153.88225	0
153.92675	0
153.93813	0
154.00838	0
154.0155	0
154.11163	0
154.12113	0
154.2135	0
154.22362	0
154.29788	0
154.46625	0
154.6455	0
211.06238	0
211.07188	0
211.85575	0
211.86288	0
211.95825	0
211.96825	0
212.04025	0
212.053	0
212.06338	0
212.09238	0
212.173	0
212.234	0
212.25425	0
212.27975	0
212.289	0
212.49775	0
212.51875	0
212.57725	0
212.58488	0
212.60712	0
212.615	0
212.673	0
212.68287	0
213.08363	0
249.29188	0
249.29925	0
249.407	0
249.41762	0
249.488	0
249.55562	0
249.56612	0
249.61963	0
249.64362	0
249.66712	0
249.71113	0
249.71875	0
249.74625	0
249.81762	0
249.82525	0
249.87925	0
250.08187	0
250.1055	0
250.2365	0
250.38325	0
250.63512	0
286.91113	0
286.91875	0
287.04287	0
287.0515	0
287.06038	0
287.085	0
287.22363	0
287.31412	0
287.44013	0
287.56175	0
287.5735	0
287.6635	0
287.7445	0
287.76087	0
287.97188	0
301.22775	0
301.23525	0
301.344	0
301.3545	0
301.44763	0
301.52362	0
301.81588	0
301.82887	0
321.49125	0
321.49875	0
357.38763	0
357.39488	0
357.473	0
357.48325	0
357.51013	0
357.52663	0
357.54487	0
357.64475	0
357.66087	0
357.70175	0
357.79425	0
357.86563	0
357.87625	0
357.93113	0
358.01475	0
358.02913	0
358.03725	0
358.089	0
358.18012	0
405.62737	0
405.63488	0
405.80813	0
405.81838	0
405.87313	0
406.02787	0
406.04712	0
406.10987	0
406.1235	0
406.17575	0
406.2445	0
406.25275	0
406.41562	0
406.42363	0
406.52038	0
406.621	0
406.78888	0
410.32612	0
410.33412	0
410.59213	0
410.60237	0
410.77688	0
439.95312	0
439.961	0
440.04725	0
440.0595	0
440.11625	0
440.12788	0
440.15812	0
440.16675	0
440.19288	0
440.24712	0
440.30775	0
440.35975	0
440.42863	0
440.46	0
440.468	0
440.558	0
440.56813	0
440.62425	0
440.63175	0
440.6875	0
440.6975	0
440.78225	0
440.7895	0
440.91188	0
440.9195	0
441.04375	0
441.22475	0
494.50725	0
494.51463	0
494.6705	0
494.67888	0
494.693	0
494.7275	0
494.77188	0
494.7955	0
494.83587	0
494.9165	0
494.94238	0
495.02775	0
495.03537	0
495.15688	0
495.26038	0
495.37737	0
495.52075	0
537.93975	0
537.94737	0
537.96187	0
538.05912	0
538.07	0
538.14675	0
538.16538	0
538.19137	0
538.205	0
538.24325	0
538.33575	0
538.448	0
538.45587	0
538.586	0
538.74025	0
538.7475	0
569.14725	0
569.15437	0
581.7615	0
581.76887	0
581.77612	0
581.88312	0
582.01013	0
582.02088	0
582.06613	0
582.0775	0
582.15525	0
582.20775	0
582.26925	0
582.29913	0
582.56663	0
582.63575	0
582.7125	0
582.82787	0
582.8375	0
582.995	0
583.2385	0
583.675	0
620.11575	0
620.12325	0
620.27238	0
620.28125	0
620.29112	0
620.72412	0
620.73613	0
645.95438	0
645.9615	0
646.02437	0
646.03325	0
646.042	0
646.061	0
646.07213	0
646.10487	0
646.14562	0
646.15813	0
646.1735	0
646.18175	0
646.1985	0
646.215	0
646.22738	0
646.23838	0
646.2625	0
646.27212	0
646.3555	0
646.37463	0
646.40863	0
646.41588	0
646.50075	0
646.51262	0
646.57025	0
646.67662	0
646.6855	0
646.78725	0
646.94562	0
646.95687	0
647.06837	0
688.10788	0
688.1155	0
688.15625	0
688.26013	0
688.27088	0
688.35075	0
688.437	0
688.44988	0
688.58275	0
688.72725	0
688.73825	0
688.82175	0
688.98388	0
688.99312	0
689.09725	0
689.10613	0
689.32475	0
689.44925	0
689.45663	0
731.36463	0
731.3725	0
731.37963	0
731.54837	0
731.55763	0
731.60438	0
731.6155	0
731.65375	0
731.725	0
731.86888	0
731.877	0
731.88963	0
731.95113	0
732.0285	0
732.09775	0
732.23862	0
732.57475	0
775.1145	0
775.12175	0
788.05988	0
788.06763	0
788.2075	0
788.21687	0
788.22825	0
788.27762	0
788.37863	0
788.4445	0
788.47563	0
788.48325	0
788.56163	0
788.57	0
788.7195	0
788.72775	0
788.8185	0
788.82787	0
788.83512	0
788.96975	0
789.14188	0
789.27738	0
789.286	0
789.4995	0
826.68612	0
826.69325	0
826.79925	0
826.80813	0
826.82775	0
826.83687	0
826.9485	0
826.95962	0
826.99825	0
827.011	0
827.04988	0
827.06187	0
827.07	0
827.08563	0
827.1965	0
827.20388	0
827.26375	0
827.384	0
827.438	0
827.504	0
827.51112	0
827.6245	0
827.6325	0
827.76363	0
827.99025	0
891.20062	0
891.21325	0
891.32737	0
891.33563	0
891.38825	0
891.39937	0
891.42025	0
891.46838	0
891.4755	0
891.64925	0
891.78525	0
891.79337	0
891.874	0
891.88262	0
892.0715	0
892.32012	0
934.47187	0
934.47925	0
934.48688	0
934.54125	0
934.55112	0
934.58587	0
934.59925	0
934.68313	0
934.75863	0
934.84925	0
934.991	0
935.05813	0
967.64913	0
967.65662	0
967.88375	0
967.893	0
967.99525	0
968.00887	0
968.02887	0
968.05575	0
968.06837	0
968.07562	0
968.09388	0
968.10487	0
968.13312	0
968.14188	0
968.207	0
968.22775	0
968.30775	0
968.315	0
968.33888	0
968.42625	0
968.50138	0
968.50975	0
968.57962	0
968.588	0
968.7495	0
968.7785	0
968.85463	0
968.86888	0
969.00125	0
969.00925	0
969.54237	0
1002.7691	0
1002.7838	0
1002.8514	0
1002.8606	0
1002.935	0
1002.9457	0
1003.105	0
1003.1561	0
1003.2107	0
1003.228	0
1003.3737	0
1003.5051	0
1003.5142	0
1003.7299	0
1015.4462	0
1015.4536	0
1022.2189	0
1022.2309	0
1022.3084	0
1022.3183	0
1022.4013	0
1022.4172	0
1022.5065	0
1022.6445	0
1022.7653	0
1022.7926	0
1022.9908	0
1023.1365	0
1049.8176	0
1049.8251	0
1050.0059	0
1050.0151	0
1050.1701	0
1050.1811	0
1050.2285	0
1050.3443	0
1050.437	0
1050.4445	0
1050.5046	0
1050.548	0
1050.5575	0
1050.7105	0
1050.7241	0
1050.8796	0
1050.8939	0
1051.401	0
1051.5035	0
1051.6571	0
1051.6669	0
1098.0199	0
1098.0275	0
1098.1692	0
1098.1776	0
1098.301	0
1098.4151	0
1098.4885	0
1098.5023	0
1098.5424	0
1098.5495	0
1098.6416	0
1098.6494	0
1098.7301	0
1098.7381	0
1098.7615	0
1098.7693	0
1098.8755	0
1098.9213	0
1099.2189	0
1123.6384	0
1123.6456	0
1123.7086	0
1123.7186	0
1123.8855	0
1123.8998	0
1123.92	0
1123.9321	0
1124.0839	0
1124.2141	0
1124.313	0
1124.3863	0
1124.3945	0
1124.4919	0
1124.502	0
1124.6009	0
1124.6339	0
1124.7568	0
1124.7665	0
1144.2175	0
1144.2248	0
1144.2866	0
1144.2969	0
1144.3814	0
1144.3886	0
1144.4676	0
1144.549	0
1144.5615	0
1144.5721	0
1144.6819	0
1144.8148	0
1201.1925	0
1201.2052	0
1201.2356	0
1201.36	0
1201.4746	0
1201.6996	0
1201.7072	0
1201.7244	0
1201.8689	0
1201.8771	0
1201.982	0
1202.082	0
1202.6251	0
1202.6335	0
1202.8799	0
1202.9124	0
1203.0871	0
1255.1341	0
1255.142	0
1255.2441	0
1255.2539	0
1255.2954	0
1255.3073	0
1255.322	0
1255.3589	0
1255.5116	0
1255.559	0
1255.5729	0
1255.5988	0
1255.6147	0
1255.6312	0
1255.6772	0
1255.685	0
1255.7674	0
1255.7928	0
1255.8798	0
1255.8933	0
1255.9451	0
1256.1088	0
1256.326	0
1256.4759	0
1291.0505	0
1291.0577	0
1291.1836	0
1291.1923	0
1291.2807	0
1291.3699	0
1291.3898	0
1291.5083	0
1291.5656	0
1291.5843	0
1291.6449	0
1291.6585	0
1291.7916	0
1291.8763	0
1291.8855	0
1302.3374	0
1302.3449	0
1335.0234	0
1335.0307	0
1335.1436	0
1335.155	0
1335.2096	0
1335.2496	0
1335.2777	0
1335.31	0
1335.32	0
1335.3694	0
1335.377	0
1335.4125	0
1335.4794	0
1335.4878	0
1335.5255	0
1335.556	0
1335.5635	0
1335.5877	0
1335.6244	0
1335.6346	0
1335.7279	0
1335.7355	0
1335.8878	0
1335.9006	0
1336.0659	0
1336.0753	0
1380.3933	0
1380.4005	0
1380.4599	0
1380.4711	0
1380.4813	0
1380.5024	0
1380.5644	0
1380.6081	0
1380.6678	0
1380.6847	0
1380.7264	0
1380.737	0
1380.8174	0
1380.8509	0
1380.951	0
1381.07	0
1381.1524	0
1381.1604	0
1381.2424	0
1381.2596	0
1381.4723	0
1381.4806	0
1381.6144	0
1381.632	0
1381.8077	0
1400.3391	0
1400.3463	0
1400.4562	0
1400.467	0
1400.6121	0
1400.6917	0
1400.7284	0
1400.9492	0
1453.6209	0
1453.635	0
1453.7211	0
1453.7326	0
1453.7773	0
1453.8471	0
1454.0892	0
1454.1699	0
1454.2713	0
1454.4178	0
1454.4256	0
1498.2569	0
1500.435	0
1500.4436	0
1500.5215	0
1500.5307	0
1500.5403	0
1500.5787	0
1500.6001	0
1500.6079	0
1500.6871	0
1500.7413	0
1500.7505	0
1500.7587	0
1500.7715	0
1500.7855	0
1500.8939	0
1500.9026	0
1500.9746	0
1501.0415	0
1501.0736	0
1501.1274	0
1501.182	0
1501.244	0
1501.2577	0
1501.355	0
1501.3633	0
1501.497	0
1552.433	0
1552.4405	0
1552.45	0
1552.5318	0
1552.5642	0
1552.5786	0
1552.6057	0
1552.7534	0
1552.7631	0
1552.815	0
1552.8244	0
1552.9017	0
1553.1443	0
1583.4068	0
1583.4144	0
1609.4476	0
1609.4549	0
1609.538	0
1609.548	0
1609.5716	0
1609.6366	0
1609.7596	0
1609.8692	0
1609.9552	0
1610.0581	0
1610.0856	0
1610.0939	0
1610.836	0
1613.8105	0
1613.8198	0
1613.9838	0
1614.1917	0
1614.4359	0
1655.5879	0
1655.5953	0
1655.6641	0
1655.676	0
1655.7507	0
1655.8874	0
1655.982	0
1656.0489	0
1656.1439	0
1656.1555	0
1656.3066	0
1656.3755	0
1656.4584	0
1656.7381	0
1670.0677	0
1670.0749	0
1670.3808	0
1670.3891	0
1670.5087	0
1670.7335	0
1670.9253	0
1691.8438	0
1691.851	0
1692.0085	0
1692.0176	0
1692.0722	0
1692.1968	0
1692.2416	0
1692.3064	0
1692.3141	0
1692.402	0
1692.5934	0
1692.7323	0
1692.7573	0
1693.0528	0
1709.9333	0
1732.7483	0
1732.7605	0
1732.967	0
1732.9758	0
1732.9834	0
1733.1371	0
1733.1496	0
1733.2544	0
1733.3701	0
1733.4899	0
1733.59	0
1733.6081	0
1733.6402	0
1733.6476	0
1733.6592	0
1733.7286	0
1733.7468	0
1733.927	0
1734.4793	0
1734.487	0
1748.9382	0
1748.9458	0
1749.1065	0
1749.1157	0
1749.2349	0
1749.2444	0
1749.3905	0
1749.4593	0
1749.524	0
1749.5946	0
1749.6129	0
1749.6566	0
1749.7419	0
1749.7506	0
