# Supplementary material for: Burst-Time-Dependent Plasticity Robustly Guides ON/OFF Segregation in the Lateral Geniculate Nucleus
Source: PLoS Comput Biol. 2009 Dec 24;5(12):e1000618. doi: 10.1371/journal.pcbi.1000618 (PMC2790088; doi:10.1371/journal.pcbi.1000618)
Supplement: Dataset S1 — Spiking data from mouse and ferret. (0.70 MB ZIP) [file pcbi.1000618.s004.zip › DatasetS1/ferret_set4.txt]

5.42	9.375125
27.633875	9.383125
27.641125	9.67025
27.64825	10.066375
27.792125	13.97575
27.93225	14.457
27.942625	28.030875
27.96325	28.290125
28.048	28.297375
28.11875	28.34775
28.191375	28.454875
28.237	28.463625
28.32275	28.508
28.334375	28.572
28.6185	28.58225
60.738875	28.615875
67.921375	28.66675
67.9285	28.68025
68.003125	28.697875
68.015875	28.774
68.311375	28.814625
69.063625	28.847375
69.07475	28.897375
69.17575	29.013
69.247375	29.147625
69.40825	29.18175
69.56375	29.22625
69.60775	29.399125
69.62	29.488375
69.64875	29.640125
69.69675	29.64725
69.725	29.864375
69.78	29.879
69.795	30.034125
69.82675	30.1865
69.8515	30.609375
69.861375	30.621875
69.881875	30.9475
69.894375	30.968375
69.922375	31.206375
69.9475	31.258875
69.978	31.494
70.04	31.669625
70.07375	32.168
70.152	32.43725
70.162	32.44775
70.232625	32.668875
70.241375	33.07125
70.29225	33.07975
70.369875	35.004625
70.43175	35.011875
70.451375	36.7505
70.524	37.216625
70.65525	50.684375
70.669	51.010875
158.389	51.39175
158.39638	51.399875
158.40387	53.85
158.46162	54.19575
158.47287	54.466875
158.56075	54.6815
158.634	64.078625
158.71412	67.920375
158.72412	68.05525
158.74613	68.2715
158.76388	68.3555
158.78938	68.3805
158.79812	68.4325
158.84987	68.59925
158.86613	68.607375
158.90713	68.730625
158.95337	68.7385
158.97162	68.836125
159.05238	68.886125
159.08263	68.909
159.15863	68.930625
159.16938	68.970375
159.205	69.022125
159.25137	69.0715
159.299	69.09725
159.37575	69.13125
159.43938	69.19675
159.55738	69.24525
159.62787	69.2525
159.76763	69.318375
159.91975	69.327375
160.1535	69.3595
192.477	69.408875
192.48438	69.419375
192.4925	69.50175
192.54837	69.531
192.55838	69.551625
192.6165	69.666
192.6315	69.688375
192.70413	69.726375
192.82275	69.835875
192.8815	69.888
192.92912	69.8965
192.93912	70.118875
213.75987	70.217125
213.77287	70.28975
213.83263	70.56775
213.84438	70.7175
213.991	70.852375
272.82687	70.913125
272.84362	70.922125
272.9375	71.045875
273.02438	71.258
273.03425	71.4115
273.11575	71.936875
273.16375	72.224
273.25038	72.23125
273.274	72.798375
273.28575	73.1695
273.29775	73.544375
273.317	73.69725
273.32637	73.846
273.3505	73.895125
273.36462	74.129875
273.39412	74.432
273.42937	89.442
273.49363	101.12663
273.501	101.13438
273.53913	101.1415
273.57375	101.46537
273.59575	101.4725
273.62138	101.889
273.63263	103.9185
273.79688	104.40475
273.8085	104.41438
273.89775	107.9355
273.91712	111.1255
274.0705	111.33
274.2135	111.56663
274.22163	111.7465
274.36762	112.1285
274.74625	112.52775
274.75488	112.661
275.208	112.66875
275.884	112.9245
314.36725	113.59037
314.37462	113.60738
314.4575	113.6175
314.46713	113.83725
314.60175	114.15575
314.69538	114.69912
314.81425	114.95737
314.893	115.22125
314.90862	115.42538
314.9985	115.5735
315.00612	115.63025
315.13013	115.653
315.1495	115.69187
315.16275	115.77125
315.23188	115.7965
315.251	115.80588
315.26825	115.88038
315.38063	115.89087
315.39087	115.93587
315.41475	115.94325
315.426	116.07637
315.48312	116.13462
315.505	116.158
315.65537	116.25213
315.6645	116.31963
363.53587	116.3965
363.54338	116.54812
363.64625	116.83825
363.71963	117.07037
363.76125	117.76512
363.771	117.7795
363.77837	118.58237
363.82025	119.804
363.845	140.7965
363.90787	141.20263
363.9555	141.21562
364.03675	141.569
364.04762	143.32975
364.13662	145.06825
364.23163	145.07563
364.39387	146.5805
364.40213	154.72325
392.55875	154.73438
392.57213	154.97275
392.5935	156.39925
392.6655	156.41237
392.73438	156.88137
392.768	156.89337
392.8035	157.37062
392.8285	158.62412
392.83763	158.9485
392.94788	158.95675
392.9615	158.99062
393.01988	159.08112
393.04825	159.10925
393.12338	159.11888
393.1335	159.14163
393.15137	159.15437
393.16012	159.18037
393.21587	159.207
393.22688	159.2205
393.35975	159.26962
393.37162	159.29563
393.4385	159.3345
393.47075	159.39163
393.53963	159.39975
393.55437	159.46912
393.6585	159.54325
393.66812	159.56813
393.73287	159.651
393.74138	159.6595
394.02663	159.67888
394.04913	159.73913
456.83112	159.74725
456.83887	159.83625
457.17175	159.84675
457.18012	159.92875
457.31338	159.96263
457.56038	159.97737
457.57112	160.04225
457.67825	160.08363
457.87912	160.162
457.9575	160.2265
458.01662	160.349
458.02637	160.35837
458.036	160.52475
458.04787	160.53213
458.33087	160.62588
458.34275	160.71738
464.54575	160.88888
464.55363	161.10575
464.71812	161.32812
464.8205	161.71025
464.96475	162.06075
465.118	162.4685
465.19125	162.86562
465.342	163.89413
465.52925	170.69175
465.64475	179.1095
465.7365	179.11712
465.74437	183.96725
466.0115	184.312
466.0195	184.88987
516.60563	186.56838
516.61288	188.49838
516.62075	188.744
516.6935	188.97512
516.70388	189.19712
516.74275	189.36488
516.7675	189.57288
516.8225	190.1495
516.83838	190.82763
516.85275	190.84062
516.8615	191.19387
516.93488	191.50012
516.95263	191.50762
516.9695	191.7785
517.00113	191.93412
517.01063	191.94525
517.0905	191.97637
517.11163	191.98687
517.12087	192.12387
517.157	192.20288
517.20637	192.29275
517.26825	192.33575
517.32488	192.4785
517.35675	192.557
517.36563	192.57587
517.43175	192.59113
517.4435	192.61562
517.50212	192.67625
517.51238	192.72612
517.59087	192.84862
517.68763	193.07775
517.70163	193.18037
517.90775	193.56325
518.443	205.65613
543.69838	208.24525
544.42263	208.25463
555.532	208.63037
555.54688	208.6375
555.721	209.7135
555.7305	209.72088
555.80488	210.55925
555.94988	210.56662
556.01662	211.28725
556.02413	212.14413
556.11913	212.15213
556.19613	218.87613
556.27313	218.884
556.30387	225.85475
556.39588	225.86275
556.4225	230.32625
556.48688	230.335
556.59312	230.61875
556.60137	230.6315
556.69038	232.81262
556.74625	232.82175
556.84575	233.0985
556.88013	233.49875
556.96838	233.9655
557.02538	237.21687
557.12037	245.26812
607.71087	245.27725
607.72525	246.991
607.8585	247.00675
607.86825	247.26462
607.93363	247.27263
608.00775	249.251
608.16588	249.26163
608.24437	249.894
608.39025	250.20212
608.59713	252.27075
643.07862	252.28
643.08575	256.8565
643.0935	256.86525
643.20425	257.578
643.25925	257.5865
643.3455	257.91037
643.35812	261.74325
643.41162	265.07738
643.45038	265.08713
643.47888	268.74288
643.50825	268.75488
643.56213	269.16025
643.585	269.175
643.63	271.58713
643.7025	271.59463
643.72987	271.83137
643.76238	272.48725
643.77013	272.67388
643.83287	272.68175
643.85575	272.78787
643.8885	272.90775
643.8985	273.07875
643.982	273.39837
644.0485	273.40875
644.05737	273.41838
644.1365	273.62825
644.14688	273.80563
644.261	273.83488
644.27813	273.846
644.38513	273.98775
644.57975	274.0795
644.77875	274.16613
644.963	274.17775
678.27975	274.25988
678.28763	274.32375
678.49712	274.36113
678.50762	274.40213
678.5905	274.4145
733.16263	274.432
733.16975	274.494
733.3395	274.521
733.34987	274.53475
733.48937	274.58425
733.5	274.59512
733.55062	274.60987
733.64475	274.6375
733.65225	274.68088
733.69725	274.71163
733.709	274.7815
733.73013	274.81325
733.73825	274.82425
733.782	274.8475
733.796	274.8875
733.83763	274.898
733.87913	274.9735
733.9395	274.98075
734.005	274.98913
734.08237	275.05737
734.10037	275.06763
734.1915	275.14825
734.31175	275.18
734.49725	275.18813
735.44538	275.21837
763.166	275.30613
792.943	275.3315
793.79	275.35163
793.8125	275.38963
793.82	275.47062
793.98013	275.5435
794.05912	275.57425
794.11875	275.70925
794.13463	275.8825
794.15675	275.9225
794.17925	276.17113
794.21338	276.2925
794.23888	276.41613
794.26712	276.51225
794.28238	276.64438
794.32575	276.8025
794.334	276.815
794.346	276.95275
794.35587	276.96825
794.4515	277.20137
794.46075	277.48712
794.5305	277.50275
794.54263	278.18662
794.57213	278.95725
794.61262	278.96762
794.683	279.49262
794.69725	280.025
794.76913	280.579
794.777	280.9855
794.84587	282.62113
794.858	297.153
794.97075	298.75175
795.027	302.34963
795.11312	302.35762
795.12087	306.25887
795.27	306.948
795.45625	307.799
795.652	307.81113
796.02437	307.99338
861.27313	308.00125
861.28088	308.069
861.37175	308.45988
861.382	308.4705
861.44337	308.57687
861.48525	308.71275
861.49238	308.90987
861.5715	309.12763
861.59087	309.16663
861.78062	309.25912
861.87638	309.29188
861.93912	309.42775
861.96012	309.73175
862.02837	309.81937
862.03787	309.83425
862.09587	310.27688
862.10575	310.79825
862.15275	312.36363
862.16188	313.361
862.23625	313.36838
862.2495	313.73012
862.31637	315.45325
862.32962	315.84737
862.43337	315.85613
862.44313	316.24838
919.24288	316.25738
919.25662	316.49138
919.35725	316.67075
919.36888	316.81462
919.48388	316.9295
919.49388	317.06288
919.55863	317.14162
919.60037	317.15512
919.664	318.22863
919.70425	318.504
919.71488	332.546
919.72438	332.55363
919.78625	333.92375
919.81562	335.18637
919.92538	335.194
919.93412	335.60462
919.94925	336.65587
919.96775	336.66638
920.0355	337.54312
920.106	341.487
920.20975	341.9225
920.33338	341.93212
920.34738	349.46638
931.893	349.47775
931.90088	350.94325
931.91038	350.95688
932.0855	352.20575
932.09587	356.43363
932.25262	356.44412
932.26825	356.49825
932.29775	356.50712
932.37387	356.67313
932.48537	356.90163
932.6035	357.20438
932.61225	357.212
932.9065	357.35012
932.914	357.36163
984.28162	357.53938
984.28913	357.8075
984.2965	357.942
984.35625	358.341
984.36613	359.98225
984.38525	360.85737
984.4165	361.26213
984.44737	361.27263
984.45625	361.28925
984.52913	361.30025
984.538	361.58475
984.57313	362.27925
984.62387	362.46913
984.64662	362.67912
984.66488	362.84963
984.6835	362.90775
984.72713	362.9255
984.746	362.94125
984.7995	362.98425
984.8525	362.99425
984.91575	363.015
984.926	363.10113
984.95475	363.12662
985.005	363.16325
985.04387	363.19013
985.13312	363.21175
985.15363	363.34537
985.20675	363.3525
985.23525	363.4255
985.3185	363.43788
985.333	363.44525
985.44425	363.497
985.51275	363.56412
985.63975	363.5725
985.80088	363.68525
985.80962	363.69563
986.107	363.81025
986.7265	363.83513
997.50113	363.92062
1041.9144	364.02675
1042.0519	364.03425
1042.0609	364.15025
1042.0857	364.30662
1042.2084	364.48987
1042.3532	364.49712
1042.399	364.68662
1042.4932	364.69825
1042.7755	364.85913
1045.2931	365.0485
1047.1655	365.33362
1048.1894	380.80687
1048.1982	380.815
1048.3271	381.52713
1048.4503	381.90575
1048.4848	385.88837
1048.5273	385.89913
1048.5665	386.10688
1048.592	386.1165
1048.62	386.2145
1048.628	386.22213
1048.6654	388.53087
1048.6766	388.7655
1048.7351	388.77325
1048.7504	390.52137
1048.7934	390.52988
1048.8399	391.53
1048.8645	391.835
1048.971	392.10863
1049.0125	392.34675
1049.0216	392.8345
1049.077	393.14525
1049.0853	393.29125
1049.1595	393.30113
1049.2045	393.33162
1049.3239	393.65
1049.3379	393.686
1049.4413	393.6955
1049.4572	393.82825
1049.6436	393.90738
1049.8086	393.97512
1050.0777	393.99863
1053.4237	394.00788
1101.3014	394.01788
1101.309	394.03213
1101.3189	394.06038
1101.5213	394.07325
1101.5289	394.12138
1101.6626	394.13137
1101.6711	394.15388
1101.699	394.17113
1101.7576	394.20488
1101.8034	394.235
1101.8229	394.2495
1101.837	394.29663
1101.8706	394.32862
1101.9137	394.37525
1101.9825	394.44412
1102.0381	394.50275
1102.0584	394.59238
1102.0704	394.62788
1102.1174	394.66737
1102.1372	394.7665
1102.2033	394.7845
1102.2216	394.792
1102.2929	394.90238
1102.3261	394.9195
1102.4409	395.0455
1102.4514	395.2485
1102.5411	395.32662
1102.6426	395.67725
1102.6827	395.98388
1102.7948	396.293
1102.9269	397.68375
1103.2718	398.007
1103.6255	408.517
1146.6817	408.89587
1146.6894	408.90362
1146.8736	410.42188
1146.8844	410.72312
1146.9075	410.99962
1147.006	414.40875
1147.0506	414.90413
1147.1209	418.25775
1147.2172	418.2665
1147.2268	422.1945
1147.2777	422.20375
1147.2957	426.3535
1147.3488	428.55037
1147.3757	431.88187
1147.3923	431.895
1147.4645	434.50237
1147.4903	434.51425
1147.5559	434.80063
1147.564	434.81225
1147.6464	435.17687
1147.6653	435.18863
1147.74	435.23012
1147.751	435.239
1147.8447	437.5965
1147.9199	438.211
1147.9897	438.219
1148.1064	439.10188
1185.7601	441.3255
1185.8839	441.337
1185.8953	444.34188
1185.9684	446.63338
1186.0009	447.41562
1186.0301	447.76925
1186.069	447.98413
1186.1143	448.09875
1186.1221	450.79688
1186.1978	451.09612
1186.2324	451.50313
1186.2491	453.74512
1186.2887	453.75625
1186.3435	454.14062
1186.3535	454.14938
1186.4019	454.7365
1186.4141	457.03112
1186.5111	457.3225
1186.5293	457.43288
1186.5916	457.44238
1186.6235	457.53575
1186.7416	457.6465
1186.813	457.78463
1186.9074	457.84863
1187.1285	457.85863
1187.1372	457.877
1187.302	457.8855
1187.618	457.893
1187.6256	457.941
1187.8641	457.95337
1203.6326	457.978
1203.6409	457.99538
1203.7461	458.02787
1203.7584	458.08288
1203.9168	458.11287
1204.1901	458.15238
1204.4631	458.16163
1292.5241	458.24313
1292.5312	458.25038
1292.6516	458.29638
1292.6981	458.36287
1292.7685	458.45362
1292.7869	458.47762
1292.8773	458.48512
1292.8847	458.52688
1292.9382	458.57575
1292.9531	458.65688
1293.003	458.80588
1293.0154	459.12113
1293.0305	459.44338
1293.128	460.49125
1293.1831	460.93712
1293.2017	461.58637
1293.2438	461.85525
1293.2709	462.19813
1293.2859	462.30937
1293.3411	462.32337
1293.3866	462.4195
1293.4075	462.55175
1293.423	462.95538
1293.4884	463.0325
1293.4956	463.04888
1293.5439	463.10438
1293.5573	463.11588
1293.5669	463.1855
1293.6574	463.20738
1293.666	463.25325
1293.7477	463.26225
1293.8726	463.28262
1293.9517	463.389
1294.1623	463.50738
1294.3216	463.52025
1298.1644	463.6405
1349.7758	463.65325
1349.7844	463.78575
1363.4305	463.97025
1363.4448	464.00187
1363.5806	464.18412
1363.6621	464.22987
1363.6745	464.47112
1363.7787	464.74313
1363.7896	472.562
1363.8026	472.8745
1363.8373	482.27612
1363.8451	485.61925
1363.8633	488.396
1363.9016	488.78987
1363.9092	488.798
1363.9399	491.6315
1363.9807	491.641
1364.0159	492.46137
1364.0338	494.55625
1364.0667	494.56738
1364.2369	497.15
1364.2441	497.16075
1364.2536	499.05287
1364.3581	499.06325
1364.3818	501.45875
1364.4565	501.47025
1364.4651	501.73425
1364.5414	501.7455
1364.6868	502.0645
1364.7089	502.447
1364.8039	504.60575
1403.7766	504.61563
1403.7904	505.10712
1404.2796	505.1205
1404.2887	505.618
1436.6153	505.98287
1436.7178	505.99412
1436.7262	506.91188
1436.9631	509.51825
1436.984	509.57862
1437.0849	512.42912
1437.3763	513.26775
1465.0116	513.27887
1465.5947	513.53375
1466.0349	514.9365
1466.223	515.2735
1466.2331	516.27787
1466.3488	516.54775
1466.4305	516.75288
1466.5467	516.97225
1466.6101	517.03337
1466.6571	517.41075
1466.6779	517.41913
1466.6975	517.54887
1466.7127	517.56637
1466.7275	517.64688
1466.7666	517.69637
1466.7805	517.70613
1466.8009	517.71563
1466.8579	517.76463
1466.8691	517.82637
1466.9127	517.83537
1466.9795	517.88125
1467.0136	517.90287
1467.0246	517.93475
1467.0352	517.955
1467.1218	517.9705
1467.1914	517.97888
1467.2013	517.99162
1467.2542	518.01262
1467.277	518.027
1467.2986	518.07213
1467.3615	518.105
1467.3689	518.149
1467.4887	518.22462
1467.553	518.2365
1467.671	518.28937
1467.7634	518.306
1467.9114	518.39588
1468.0863	518.4035
1468.425	518.6015
1552.0546	519.08137
1552.0687	519.09237
1552.0883	519.40088
1552.0995	519.709
1552.1694	520.93175
1552.1847	521.18275
1552.2451	521.19163
1552.2545	521.53463
1552.2854	521.87375
1552.3018	532.51662
1552.3209	532.52625
1552.3736	537.88987
1552.4335	537.905
1552.516	537.95
1552.5261	537.96037
1552.5556	538.18888
1552.6226	538.19763
1552.647	540.95475
1552.7176	540.96425
1552.741	541.51238
1552.8235	541.92263
1552.9316	543.54638
1553.0094	543.55475
1553.3224	544.76288
1620.1219	544.77562
1620.1398	545.06575
1620.2315	545.0735
1620.2415	545.08475
1620.2697	545.35375
1620.34	545.48
1620.3875	545.50375
1620.395	545.536
1620.4686	545.54988
1620.5297	545.569
1620.5611	545.617
1620.6147	545.6575
1620.6234	545.73587
1620.8574	545.77238
1620.9576	545.83875
1621.0689	545.99225
1621.2695	546.02975
1672.0076	546.08938
1672.2726	546.114
1672.5399	546.12375
1672.63	546.17425
1672.6376	546.27025
1672.7475	546.31088
1672.8276	546.32625
1672.8935	546.35013
1672.9525	546.35938
1672.9601	546.47312
1672.9939	546.63463
1673.0016	546.64188
1673.0455	546.88175
1673.0569	547.09587
1673.083	547.73688
1673.0971	547.74987
1673.1057	548.50113
1673.1434	549.14112
1673.1709	549.14863
1673.178	549.76575
1673.186	550.54437
1673.1965	555.13525
1673.2585	555.14875
1673.2695	555.40313
1673.2841	557.70038
1673.2925	557.7085
1673.3212	558.01325
1673.3663	558.46788
1673.3799	561.85613
1673.4344	566.78825
1673.4591	566.79737
1673.4971	571.56775
1673.5528	572.85438
1673.609	572.86788
1673.6305	573.15188
1673.6817	573.16363
1673.6971	573.4835
1673.7458	573.492
1673.7597	573.669
1673.8196	574.7595
1673.8286	575.77863
1673.922	576.00788
1673.9838	576.15212
1673.9938	576.1645
1674.0775	576.66538
1674.0855	576.67363
1674.2141	579.27612
1674.2239	579.28325
1674.3459	579.78675
1674.4952	579.79425
1674.7279	581.37325
1678.796	581.3825
1736.6212	582.13475
1740.1019	583.0415
1743.8631	584.96888
1744.0786	586.3605
1744.0894	588.86725
1744.2291	590.00812
1744.3354	592.7235
1744.3995	592.97037
1744.4298	593.0395
1744.4781	593.80275
1744.4859	595.36862
1744.5132	598.3125
1744.56	599.04863
1744.5747	600.0855
1744.601	602.017
1744.6106	602.12788
1744.638	602.13612
1744.6515	602.46862
1744.6605	602.85013
1744.6679	603.257
1744.7205	603.3085
1744.7332	603.8405
1744.7897	606.58325
1744.8231	606.73063
1744.8665	606.87937
1744.8867	606.891
1744.898	606.94362
1744.9191	607.09375
1744.9603	607.14288
1744.9689	607.27863
1745.0171	607.44975
1745.0279	607.4655
1745.1059	607.52575
1745.1388	607.81888
1745.1553	607.842
1745.2144	608.13363
1745.272	608.26725
1745.3261	608.47425
1745.4133	608.48312
1745.43	608.96713
1745.5561	610.4365
1745.7293	612.27987
1745.9075	614.887
1746.1894	619.62037
1799.81	620.91413
1799.818	622.51875
1799.9464	623.48137
1799.9552	624.90638
1800.0106	625.89775
1800.1037	625.90688
1800.1359	626.2535
1800.1794	626.69388
1800.1866	626.95962
1800.2617	628.27287
1800.4089	631.98075
1800.4164	632.689
1800.4909	633.5955
1800.4993	634.97137
1800.5148	636.224
1800.6032	636.2325
1800.6121	636.5485
1800.7091	636.57763
1800.731	638.19763
1800.8436	638.90512
1800.8555	639.22762
1800.9941	640.95
1852.9088	641.51825
1852.9168	642.64825
1853.1394	642.812
1853.1514	642.937
1853.2456	642.94613
1853.2558	643.02863
1853.2969	643.04913
1853.3285	643.0955
1853.3537	643.11125
1853.4106	643.13963
1853.4201	643.17363
1853.4693	643.19675
1853.4793	643.21263
1853.5209	643.2665
1853.5375	643.30075
1853.5446	643.3155
1853.5864	643.33825
1853.6036	643.348
1853.634	643.38937
1853.6679	643.438
1853.6802	643.44725
1853.7435	643.4595
1853.7526	643.51225
1853.8235	643.54112
1853.9085	643.5845
1853.9323	643.59888
1853.9865	643.63437
1854.0144	643.72563
1854.0503	643.74738
1854.128	643.76275
1854.2344	643.81988
1854.2423	643.83287
1854.41	643.89
0	643.90675
0	643.93475
0	643.9495
0	644.0075
0	644.01463
0	644.03475
0	644.11637
0	644.15112
0	644.1595
0	644.25312
0	644.29287
0	644.39487
0	644.4605
0	644.62513
0	644.63288
0	644.6405
0	644.76112
0	644.9205
0	645.1265
0	645.33537
0	645.57713
0	645.81388
0	646.02125
0	646.50375
0	646.89125
0	646.90287
0	647.37325
0	647.81025
0	648.089
0	648.10412
0	648.39162
0	656.29813
0	656.30663
0	660.13837
0	660.1475
0	662.15325
0	662.47037
0	665.06713
0	665.07725
0	665.598
0	665.60637
0	666.475
0	666.48438
0	667.48812
0	667.49862
0	667.68737
0	672.435
0	672.447
0	673.59275
0	673.60325
0	673.86425
0	674.488
0	674.5
0	675.94275
0	676.02575
0	676.29925
0	676.59637
0	676.8495
0	678.16275
0	678.177
0	678.3475
0	678.53188
0	679.58512
0	679.79988
0	679.98412
0	680.5125
0	680.53387
0	680.54512
0	680.71488
0	681.13262
0	681.28437
0	681.72025
0	682.74587
0	682.91075
0	685.35312
0	685.71462
0	686.14088
0	687.21063
0	690.59962
0	691.97412
0	693.64238
0	695.947
0	697.19225
0	700.37212
0	700.38325
0	700.72812
0	700.7385
0	700.87925
0	700.8905
0	701.203
0	702.37925
0	704.25587
0	705.0355
0	705.69287
0	707.58175
0	708.27062
0	708.93325
0	709.12362
0	709.1385
0	709.52313
0	710.01188
0	712.47713
0	714.17088
0	715.1205
0	716.55625
0	719.03575
0	719.80175
0	723.373
0	723.38138
0	723.392
0	723.40175
0	723.69737
0	723.98637
0	725.4725
0	726.6155
0	726.73087
0	726.739
0	727.1165
0	727.12613
0	727.19113
0	727.5215
0	727.99312
0	729.18125
0	729.42988
0	729.59312
0	730.5225
0	730.60675
0	731.82625
0	732.20613
0	732.58975
0	732.98875
0	733.11163
0	733.13425
0	733.241
0	733.25675
0	733.36212
0	733.37525
0	733.38275
0	733.41287
0	733.4315
0	733.46225
0	733.53413
0	733.54263
0	733.58988
0	733.60487
0	733.61312
0	733.6215
0	733.66763
0	733.6855
0	733.75775
0	733.818
0	733.8595
0	733.89638
0	733.9805
0	734
0	734.15575
0	734.16962
0	734.2995
0	734.39638
0	734.54387
0	734.7575
0	734.76987
0	735.04012
0	735.39638
0	735.40825
0	735.65813
0	736.26175
0	736.33537
0	736.52662
0	736.539
0	737.24362
0	737.73288
0	738.1335
0	739.89262
0	740.26762
0	746.82462
0	752.72587
0	752.736
0	753.43138
0	755.39475
0	756.77025
0	757.10925
0	757.49225
0	757.64975
0	758.54538
0	759.35312
0	759.70637
0	760.95625
0	761.06975
0	761.07687
0	764.24613
0	764.97388
0	765.45475
0	766.3175
0	769.45287
0	770.59075
0	770.71762
0	770.87775
0	770.88513
0	772.437
0	773.47
0	773.59775
0	774.0535
0	774.21825
0	776.29638
0	777.7705
0	778.9105
0	779.99437
0	780.31225
0	780.40975
0	782.56275
0	783.5915
0	784.73163
0	786.54763
0	789.72912
0	790.45525
0	791.95925
0	792.19675
0	792.21037
0	792.501
0	792.776
0	792.78712
0	793.02975
0	793.03963
0	793.25063
0	793.5585
0	793.72262
0	793.95462
0	794.1385
0	794.18488
0	794.21725
0	794.23025
0	794.29175
0	794.32425
0	794.36613
0	794.40025
0	794.42337
0	794.477
0	794.55975
0	794.63275
0	794.68187
0	794.68988
0	794.80612
0	794.84912
0	794.91275
0	794.91988
0	794.93538
0	794.975
0	795.01775
0	795.03712
0	795.11862
0	795.14212
0	795.21063
0	795.2185
0	795.24375
0	795.31637
0	795.4195
0	795.515
0	795.52837
0	795.63563
0	795.677
0	795.758
0	795.8715
0	795.95687
0	795.99475
0	796.04725
0	796.13775
0	796.26075
0	796.49087
0	796.62087
0	796.82
0	797.03313
0	797.22275
0	797.561
0	797.87688
0	798.17188
0	799.16625
0	799.5725
0	800.0935
0	800.54125
0	800.55225
0	801.02525
0	807.21012
0	812.50225
0	814.74838
0	814.81525
0	815.29263
0	815.30025
0	815.39387
0	817.296
0	818.4365
0	818.88725
0	819.26562
0	820.63712
0	822.06425
0	825.34087
0	826.67525
0	828.37137
0	830.74725
0	832.97587
0	833.84362
0	835.92588
0	836.59513
0	837.24963
0	837.26013
0	837.62087
0	839.67075
0	841.12463
0	844.10537
0	844.8935
0	845.76513
0	845.779
0	845.84338
0	846.06975
0	846.47238
0	846.7645
0	848.93012
0	850.36812
0	852.25375
0	853.248
0	854.98325
0	856.88863
0	857.31038
0	857.32088
0	857.8405
0	857.85312
0	858.23262
0	858.24013
0	859.426
0	859.43525
0	859.77413
0	861.70687
0	861.87312
0	862.11375
0	862.2385
0	862.48875
0	862.53837
0	862.67512
0	862.81763
0	863.09288
0	863.10175
0	863.29638
0	863.34187
0	863.4305
0	863.48125
0	863.48838
0	863.635
0	863.723
0	863.7795
0	863.89262
0	864.06525
0	864.07412
0	864.085
0	864.26125
0	864.364
0	864.40725
0	864.4245
0	864.4575
0	864.50975
0	864.55088
0	864.5995
0	864.61238
0	864.76762
0	864.77487
0	864.8015
0	864.81263
0	864.85762
0	865.10325
0	865.13338
0	865.29413
0	866.23513
0	866.56375
0	866.57287
0	867.13387
0	868.3225
0	869.10225
0	870.03162
0	874.153
0	875.18025
0	875.19075
0	877.90262
0	879.96187
0	882.87137
0	883.22812
0	884.80575
0	884.817
0	885.2875
0	885.75712
0	887.31337
0	888.353
0	892.83012
0	893.67638
0	894.89188
0	896.43675
0	897.38387
0	897.7305
0	897.78475
0	899.258
0	899.54688
0	900.22762
0	902.329
0	903.64875
0	905.11563
0	905.12425
0	905.13188
0	905.30075
0	905.50937
0	907.2815
0	907.9765
0	909.10087
0	911.17562
0	911.80988
0	912.99838
0	913.72175
0	913.73613
0	914.67
0	915.66813
0	915.67525
0	916.02162
0	916.02887
0	916.2875
0	917.07125
0	917.75325
0	918.78925
0	919.133
0	919.68125
0	919.87125
0	920.339
0	920.354
0	920.52787
0	920.6565
0	920.66713
0	920.67575
0	920.80075
0	920.93875
0	920.94663
0	921.02787
0	921.12338
0	921.18412
0	921.24637
0	921.27612
0	921.2835
0	921.34637
0	921.444
0	921.4965
0	921.58362
0	921.60063
0	921.63825
0	921.7125
0	921.72487
0	921.789
0	921.88975
0	921.8975
0	921.9765
0	921.9855
0	922.16375
0	922.17112
0	922.3425
0	922.3525
0	922.59925
0	922.78012
0	923.015
0	926.85438
0	928.2095
0	928.55737
0	929.42263
0	929.58225
0	929.68562
0	929.82438
0	929.97187
0	930.01125
0	930.0605
0	930.17575
0	930.25262
0	930.36812
0	930.46187
0	930.49987
0	930.63
0	930.64337
0	930.65363
0	930.6675
0	930.71288
0	930.7645
0	930.8105
0	930.8595
0	930.971
0	931.002
0	931.1085
0	931.25575
0	931.32275
0	931.47275
0	931.67162
0	932.34312
0	932.3545
0	932.65988
0	932.863
0	932.87238
0	933.07912
0	933.28413
0	933.2915
0	933.63925
0	944.919
0	946.71087
0	946.72075
0	947.69838
0	949.8535
0	950.27
0	951.3795
0	955.5825
0	956.3705
0	957.51675
0	957.75738
0	957.77088
0	959.8435
0	960.55638
0	964.2695
0	965.27925
0	966.058
0	966.06837
0	966.763
0	968.21725
0	968.22975
0	969.38513
0	969.41562
0	969.42638
0	969.81337
0	969.82075
0	970.60862
0	973.7585
0	976.813
0	977.0435
0	977.05462
0	977.1005
0	977.50312
0	977.80475
0	978.3805
0	980.40013
0	980.408
0	980.75875
0	981.13775
0	981.54662
0	982.527
0	982.6385
0	983.09675
0	983.32575
0	983.36087
0	983.45237
0	983.59663
0	983.91375
0	984.1215
0	984.13437
0	984.19925
0	984.21713
0	984.30225
0	984.38188
0	984.42237
0	984.44763
0	984.58087
0	984.63112
0	984.64813
0	984.67263
0	984.68
0	984.72113
0	984.77437
0	984.78662
0	984.8305
0	984.88837
0	984.90162
0	984.99513
0	985.02562
0	985.10262
0	985.1615
0	985.21838
0	985.30025
0	985.3175
0	985.43612
0	985.44412
0	985.568
0	985.7
0	985.82862
0	985.92287
0	986.25312
0	986.536
0	986.7205
0	987.06313
0	987.07362
0	987.26
0	987.55525
0	987.91713
0	987.9325
0	988.20163
0	988.50812
0	988.9665
0	988.97375
0	997.501
0	1001.5429
0	1005.3026
0	1005.3115
0	1006.3385
0	1006.723
0	1007.0394
0	1007.4167
0	1009.1154
0	1009.3696
0	1009.6716
0	1012.761
0	1013.7299
0	1014.0507
0	1014.061
0	1014.4819
0	1016.5336
0	1016.9965
0	1017.7908
0	1022.719
0	1023.3478
0	1024.0051
0	1024.7965
0	1025.233
0	1028.3454
0	1029.4047
0	1029.9939
0	1030.0049
0	1030.4057
0	1030.4237
0	1030.7117
0	1032.7629
0	1032.7703
0	1033.0911
0	1033.2079
0	1033.3953
0	1035.9053
0	1036.0203
0	1036.5679
0	1037.3736
0	1040.8904
0	1041.1621
0	1041.5245
0	1041.6727
0	1042.3026
0	1042.4145
0	1042.6999
0	1042.7154
0	1042.9949
0	1043.4921
0	1043.5044
0	1043.6408
0	1043.9188
0	1043.9325
0	1044.798
0	1045.8512
0	1045.8584
0	1046.1547
0	1046.431
0	1047.386
0	1047.3954
0	1047.6045
0	1047.8435
0	1047.8519
0	1047.9989
0	1048.0604
0	1048.249
0	1048.4234
0	1048.4351
0	1048.4905
0	1048.5483
0	1048.5854
0	1048.6076
0	1048.7354
0	1048.8003
0	1048.8971
0	1049.0914
0	1049.2714
0	1049.3526
0	1049.4429
0	1049.5689
0	1049.667
0	1049.7176
0	1049.8411
0	1049.89
0	1050.0054
0	1050.2848
0	1050.3387
0	1050.3461
0	1051.3937
0	1051.4288
0	1051.7406
0	1051.7494
0	1052.0836
0	1052.0908
0	1055.2562
0	1072.705
0	1072.9157
0	1072.9288
0	1073.2123
0	1073.2282
0	1073.6015
0	1073.6089
0	1075.9794
0	1079.1211
0	1079.1289
0	1079.6384
0	1082.3384
0	1087.7852
0	1089.9832
0	1089.996
0	1090.2119
0	1091.7849
0	1092.7915
0	1095.764
0	1095.7725
0	1096.4015
0	1096.4307
0	1096.728
0	1096.9651
0	1097.1768
0	1097.2565
0	1097.4793
0	1097.772
0	1097.7814
0	1098.3443
0	1099.5314
0	1100.5089
0	1100.7991
0	1101.1809
0	1101.8119
0	1102.0236
0	1102.134
0	1102.1686
0	1102.2671
0	1102.336
0	1102.4188
0	1102.5017
0	1102.553
0	1102.6176
0	1102.6836
0	1102.7754
0	1102.8968
0	1102.9661
0	1103.068
0	1103.2066
0	1103.2137
0	1103.2906
0	1103.3009
0	1103.3312
0	1103.4349
0	1103.5839
0	1103.6388
0	1103.7671
0	1103.9347
0	1104.1308
0	1104.3753
0	1104.9111
0	1105.4615
0	1105.6744
0	1105.9652
0	1105.9724
0	1106.223
0	1106.4265
0	1107.0173
0	1107.868
0	1108.1361
0	1110.6695
0	1118.516
0	1118.5254
0	1118.8841
0	1121.6131
0	1121.9895
0	1126.391
0	1126.4019
0	1126.876
0	1129.3141
0	1132.7695
0	1134.9082
0	1136.0718
0	1137.5436
0	1138.5532
0	1138.8465
0	1141.4425
0	1142.19
0	1142.5121
0	1143.206
0	1143.2186
0	1143.4147
0	1143.4685
0	1143.6424
0	1144.2639
0	1144.2877
0	1144.6235
0	1145.5911
0	1146.1382
0	1146.325
0	1146.7235
0	1147.0609
0	1147.271
0	1147.2835
0	1147.5348
0	1147.6111
0	1147.8805
0	1148.1139
0	1148.2841
0	1148.4064
0	1148.5412
0	1148.6018
0	1148.7113
0	1148.8839
0	1149.1419
0	1149.1964
0	1149.3471
0	1149.5005
0	1149.6455
0	1159.5
0	1159.5074
0	1159.915
0	1166.3434
0	1168.7718
0	1170.2479
0	1170.4593
0	1170.8829
0	1170.892
0	1171.8774
0	1177.0363
0	1177.0471
0	1177.6653
0	1179.7095
0	1180.0064
0	1180.0135
0	1180.0949
0	1180.4095
0	1181.4053
0	1182.6174
0	1183.0416
0	1183.0524
0	1183.4154
0	1183.966
0	1184.2773
0	1185.5956
0	1185.6586
0	1185.736
0	1185.8261
0	1185.8766
0	1185.9594
0	1185.9746
0	1186.0011
0	1186.016
0	1186.0616
0	1186.1672
0	1186.2441
0	1186.2726
0	1186.2832
0	1186.315
0	1186.378
0	1186.5521
0	1186.5719
0	1186.6055
0	1186.6389
0	1186.6504
0	1186.7499
0	1186.7969
0	1186.8795
0	1186.925
0	1187.0135
0	1187.1579
0	1187.3176
0	1187.3895
0	1187.4738
0	1187.699
0	1187.8871
0	1187.8999
0	1188.0579
0	1188.226
0	1188.3989
0	1188.5548
0	1188.7631
0	1188.9691
0	1189.0895
0	1189.4229
0	1193.79
0	1193.8019
0	1199.8141
0	1200.6111
0	1200.6205
0	1201.3341
0	1201.3415
0	1201.8174
0	1202.338
0	1202.8645
0	1202.88
0	1203.2652
0	1203.4468
0	1204.517
0	1205.0931
0	1205.9108
0	1206.3357
0	1210.265
0	1210.604
0	1215.7124
0	1215.7215
0	1219.961
0	1224.9927
0	1226.3293
0	1226.3459
0	1226.6721
0	1226.6829
0	1227.1343
0	1227.1514
0	1229.4536
0	1230.5565
0	1235.2455
0	1236.6424
0	1236.67
0	1236.6794
0	1237.0344
0	1237.4245
0	1239.6014
0	1240.429
0	1242.6398
0	1243.9931
0	1248.8935
0	1249.1984
0	1249.2569
0	1249.6408
0	1251.4735
0	1254.9887
0	1256.6489
0	1258.162
0	1260.7538
0	1260.7668
0	1261.0239
0	1261.4356
0	1262.7426
0	1265.7335
0	1266.0554
0	1268.7059
0	1269.6222
0	1274.3704
0	1274.3795
0	1274.65
0	1274.8291
0	1274.9492
0	1276.8287
0	1277.4102
0	1277.6043
0	1278.7197
0	1283.6599
0	1284.4841
0	1286.7838
0	1288.3663
0	1292.2746
0	1292.4309
0	1292.5904
0	1292.777
0	1292.9942
0	1293.1244
0	1293.2062
0	1293.4008
0	1293.4341
0	1293.4446
0	1293.5876
0	1293.5977
0	1293.6729
0	1293.7155
0	1293.7975
0	1293.8469
0	1293.8676
0	1293.8849
0	1293.9523
0	1294.0422
0	1294.0794
0	1294.0869
0	1294.0974
0	1294.1962
0	1294.2071
0	1294.2414
0	1294.3565
0	1294.3663
0	1294.3784
0	1294.4276
0	1294.4389
0	1294.5055
0	1294.515
0	1294.646
0	1294.6531
0	1294.7384
0	1294.7586
0	1294.8541
0	1294.946
0	1294.964
0	1295.0774
0	1295.1085
0	1295.2231
0	1295.2646
0	1295.4253
0	1295.522
0	1295.5821
0	1295.7721
0	1295.8925
0	1296.0466
0	1296.2194
0	1296.6751
0	1296.9939
0	1297.2685
0	1297.2793
0	1297.5836
0	1298.1147
0	1298.5214
0	1298.531
0	1298.9535
0	1299.3315
0	1300.8675
0	1315.1858
0	1315.5455
0	1315.553
0	1318.3939
0	1318.7391
0	1323.9446
0	1325.8992
0	1329.3794
0	1331.9069
0	1336.9901
0	1337.0023
0	1337.2832
0	1337.2961
0	1337.6414
0	1337.6491
0	1339.0759
0	1339.0859
0	1340.8003
0	1341.6424
0	1344.378
0	1344.623
0	1344.6485
0	1346.0701
0	1351.3132
0	1354.7591
0	1358.5584
[truncated: 554 more rows]
