# Supplementary material for: Burst-Time-Dependent Plasticity Robustly Guides ON/OFF Segregation in the Lateral Geniculate Nucleus
Source: PLoS Comput Biol. 2009 Dec 24;5(12):e1000618. doi: 10.1371/journal.pcbi.1000618 (PMC2790088; doi:10.1371/journal.pcbi.1000618)
Supplement: Dataset S1 — Spiking data from mouse and ferret. (0.70 MB ZIP) [file pcbi.1000618.s004.zip › DatasetS1/ferret_set5.txt]

21.1845	18.6154
21.5185	18.8285
21.7803	19.3849
95.5921	19.7606
95.8	20.0792
96.1172	20.477
171.648	21.2662
171.846	21.5059
335.232	21.6627
395.407	21.826
395.643	22.285
469.808	95.3786
470.104	95.5429
470.391	95.6815
544.064	95.8222
628.364	96.2059
628.581	169.486
628.881	169.718
631.068	170.496
693.916	170.882
694.132	171.157
694.341	171.609
694.655	171.797
742.961	172.034
743.132	172.251
841.619	256.022
841.844	256.295
842.145	256.736
842.275	257.136
842.509	257.44
929.892	257.623
931.146	257.796
1018.1	257.959
1018.65	258.114
1086.64	309.015
1169.99	309.34
1170.21	331.147
1170.36	393.717
1170.53	394.062
1170.85	395.262
1320.28	395.407
1320.55	395.515
1325.65	468.671
1325.84	468.903
1326.1	469.278
1468.76	469.793
1468.99	470.03
1469.19	470.215
1527.28	470.619
1627.55	471.07
1679.09	515.911
1679.31	516.139
0	516.572
0	517.84
0	518.065
0	540.14
0	540.376
0	540.646
0	542.438
0	542.827
0	543.108
0	543.355
0	543.527
0	543.781
0	600.908
0	601.138
0	601.574
0	627.524
0	627.761
0	628.053
0	628.308
0	628.572
0	628.924
0	677.925
0	678.14
0	678.444
0	693.704
0	693.886
0	694.05
0	694.177
0	694.317
0	694.519
0	739.937
0	740.185
0	740.555
0	741.796
0	742.158
0	742.708
0	793.395
0	793.65
0	793.91
0	794.289
0	794.762
0	794.924
0	839.421
0	839.656
0	840.024
0	841.575
0	841.816
0	842.086
0	842.304
0	842.522
0	898.873
0	899.138
0	899.489
0	899.846
0	927.952
0	928.298
0	928.921
0	929.178
0	929.579
0	929.825
0	930.194
0	930.989
0	1016.74
0	1016.99
0	1017.23
0	1017.6
0	1017.84
0	1018.01
0	1018.16
0	1084.56
0	1084.78
0	1085.01
0	1086.12
0	1086.43
0	1086.7
0	1086.93
0	1169.44
0	1169.67
0	1169.89
0	1170.37
0	1170.48
0	1170.58
0	1170.71
0	1171.04
0	1235.75
0	1236.04
0	1236.31
0	1236.55
0	1236.79
0	1237.27
0	1237.83
0	1239.1
0	1279.49
0	1279.73
0	1280.1
0	1280.89
0	1281.32
0	1321.93
0	1322.15
0	1325.24
0	1325.4
0	1325.61
0	1325.74
0	1387.69
0	1387.94
0	1388.22
0	1389.15
0	1389.4
0	1389.71
0	1389.96
0	1390.18
0	1390.38
0	1390.52
0	1468.25
0	1468.46
0	1468.47
0	1468.66
0	1524.24
0	1524.46
0	1524.47
0	1524.81
0	1526.11
0	1526.49
0	1527.28
0	1527.53
0	1527.84
0	1581.59
0	1581.6
0	1581.97
0	1582.26
0	1582.6
0	1582.85
0	1583.03
0	1623.52
0	1623.75
0	1623.76
0	1625.61
0	1626.26
0	1626.64
0	1626.99
0	1627.73
0	1628.19
0	1678.13
0	1678.37
0	1678.61
0	1678.77
0	1678.91
0	1679.13
0	1679.44
0	1679.71
0	1727.59
0	1727.84
0	1728.13
