# Supplementary material for: Burst-Time-Dependent Plasticity Robustly Guides ON/OFF Segregation in the Lateral Geniculate Nucleus
Source: PLoS Comput Biol. 2009 Dec 24;5(12):e1000618. doi: 10.1371/journal.pcbi.1000618 (PMC2790088; doi:10.1371/journal.pcbi.1000618)
Supplement: Dataset S1 — Spiking data from mouse and ferret. (0.70 MB ZIP) [file pcbi.1000618.s004.zip › DatasetS1/ferret_set6.txt]

27.762625	10.068125
27.903625	23.378375
28.3845	23.385875
85.50625	23.808125
113.14413	24.343375
113.29825	24.5595
113.49712	24.75825
179.28563	24.94225
231.20325	25.306125
231.42362	25.539
292.2575	25.79425
292.52225	26.010875
292.726	26.211875
347.857	26.385
348.00113	26.8565
348.13875	27.0485
388.80525	27.74
389.14213	27.895375
439.9355	28.005375
440.4965	28.42
493.944	28.781375
494.12975	29.976875
494.36138	64.72075
494.62	65.008625
494.77663	66.5275
495.11912	66.534625
555.83862	66.810375
557.95438	81.366
606.7705	82.778625
660.3565	83.035625
713.05175	83.043
713.24625	83.35675
714.0645	83.3665
851.28863	83.5805
851.48425	83.760875
851.69637	83.768
851.90763	84.02675
852.08812	85.79225
852.26937	85.90325
852.36587	86.000875
968.55638	86.1085
968.71137	86.284625
968.92038	86.292375
969.31438	86.4135
969.56562	86.547
971.54925	86.81325
1053.4339	87.160625
1085.271	87.5375
1085.3826	107.64437
1085.5401	107.936
1122.615	109.723
1122.7981	110.52075
1122.9665	111.64163
1123.168	111.88263
1123.3184	112.06113
1124.2035	112.313
1173.2844	112.65512
1221.1349	112.94588
1221.3944	113.20113
1222.2564	113.92525
1222.42	114.1945
1256.3109	114.39463
1287.7035	114.6815
1287.9381	117.39288
1288.2793	117.538
1288.4054	117.71412
1288.505	147.06488
1288.6274	152.52113
1323.8408	152.75612
1325.1788	154.65275
1325.5589	154.90725
1400.0725	154.91438
1401.1896	172.36988
1403.285	172.69112
1403.4805	175.05062
1430.0947	175.30437
1430.6143	178.09775
1482.1359	178.42925
1482.9398	178.43637
1483.4219	179.2495
1483.6605	179.25663
1554.7611	180.6345
1598.5081	181.41875
1623.9649	181.42738
1624.0976	181.72075
1624.2544	181.96675
1624.4125	181.97425
1624.5281	182.305
1624.6504	182.49162
1624.8661	182.68263
1624.9649	182.91525
1625.0989	183.18363
1625.219	183.38438
1742.4721	183.63775
1742.6847	219.13525
1742.8444	220.28463
1743.1864	223.48237
1796.6282	228.651
1797.2401	228.81612
1853.6561	228.96525
1854.122	230.44837
1913.6076	230.4585
1914.1181	230.623
1914.3234	230.63037
1914.4676	231.4335
1914.6276	231.59137
1914.9874	231.79063
1915.256	231.99425
1930.9359	232.58775
2023.2037	232.75875
2023.48	232.9005
2023.6357	233.07475
2023.8004	233.23837
2023.9319	233.2455
2087.9284	233.40125
2088.4457	233.40863
2145.4493	233.585
2195.1089	233.75925
2195.4527	233.947
2238.16	234.477
2239.0025	234.90088
2335.8209	266.95625
2336.0453	266.96638
2336.3731	273.39312
2336.4696	273.40025
2440.0291	287.96963
2440.2323	287.97888
2440.4506	288.19325
2440.5746	288.2015
2441.2737	288.57437
2494.3106	289.04425
2495.3566	289.05163
2495.6045	289.46375
2495.763	289.4715
2545.247	289.706
2545.8541	289.71387
2641.4192	290.01325
2641.715	290.19275
0	290.69288
0	290.70013
0	290.82162
0	290.943
0	291.10688
0	291.32725
0	291.61975
0	292.0595
0	292.27825
0	292.47913
0	292.487
0	292.65938
0	292.856
0	293.12637
0	293.54525
0	293.80025
0	293.94887
0	294.26875
0	294.48425
0	297.35588
0	325.0815
0	325.36325
0	340.84287
0	343.49525
0	343.5025
0	343.766
0	344.7215
0	344.72875
0	345.05975
0	345.06887
0	345.83488
0	346.24388
0	346.25575
0	346.43313
0	346.44338
0	346.60062
0	346.763
0	346.956
0	347.8595
0	347.961
0	348.10113
0	348.2115
0	348.30075
0	348.397
0	348.4055
0	348.50887
0	348.61487
0	348.7515
0	348.75925
0	348.92613
0	349.351
0	373.30187
0	373.30925
0	382.52387
0	382.533
0	384.17663
0	384.439
0	385.976
0	386.28425
0	386.29275
0	386.5565
0	387.39637
0	387.40362
0	387.88463
0	388.18025
0	389.44725
0	389.607
0	389.8215
0	390.00137
0	390.28925
0	390.49275
0	390.69637
0	390.70387
0	390.89213
0	391.12563
0	391.13275
0	391.31075
0	391.318
0	391.53438
0	391.80012
0	393.5385
0	393.68925
0	394.14938
0	394.15713
0	431.02587
0	434.174
0	435.85737
0	436.12412
0	438.05437
0	438.42138
0	438.87763
0	439.44887
0	439.60775
0	439.80012
0	440.04312
0	440.35562
0	440.5105
0	440.6905
0	440.87613
0	441.087
0	441.61525
0	442.99763
0	443.18262
0	470.4495
0	470.67138
0	474.056
0	474.06313
0	477.21875
0	477.50588
0	478.71638
0	481.17237
0	492.88362
0	493.078
0	493.22413
0	493.23163
0	493.3765
0	493.60575
0	493.77337
0	493.9495
0	494.16087
0	494.30937
0	494.48275
0	494.4905
0	494.6115
0	494.7935
0	494.95325
0	494.96075
0	495.05662
0	495.13912
0	495.31575
0	495.52312
0	496.96213
0	497.3225
0	497.33038
0	497.8785
0	498.37988
0	516.58675
0	516.59412
0	538.08025
0	538.33187
0	540.19213
0	540.57962
0	551.66962
0	552.80875
0	552.81675
0	553.19362
0	553.896
0	554.10438
0	554.1115
0	555.35375
0	555.52088
0	556.05175
0	556.84925
0	557.09325
0	557.27437
0	557.50537
0	557.71938
0	557.72675
0	558.016
0	558.02375
0	558.664
0	558.85213
0	559.33125
0	559.33988
0	559.55912
0	583.70412
0	592.607
0	598.45275
0	600.46925
0	603.467
0	604.74388
0	605.02825
0	605.0355
0	605.43337
0	605.786
0	606.04913
0	606.3555
0	606.55275
0	606.71275
0	606.8335
0	606.96275
0	607.42538
0	607.7025
0	607.87863
0	608.07663
0	608.76288
0	609.54413
0	632.42012
0	645.13537
0	655.30763
0	655.31613
0	655.67413
0	655.68363
0	656.212
0	656.65512
0	656.66225
0	656.895
0	656.9025
0	657.26825
0	657.445
0	657.61587
0	657.882
0	657.88975
0	658.14813
0	659.203
0	659.21037
0	659.48137
0	659.82613
0	660.06012
0	660.37275
0	660.38025
0	660.63638
0	660.78463
0	660.99087
0	661.72537
0	661.7325
0	662.309
0	689.7115
0	690.12725
0	690.13525
0	706.28425
0	706.29162
0	706.54062
0	711.86125
0	712.07313
0	712.08125
0	712.38725
0	712.39513
0	712.88063
0	713.03662
0	713.35987
0	713.684
0	713.69125
0	714.02437
0	714.243
0	714.45938
0	714.68488
0	714.91725
0	715.10975
0	715.864
0	716.02088
0	716.18938
0	716.67763
0	716.68512
0	717.002
0	717.00913
0	717.18237
0	717.432
0	717.44
0	717.6185
0	717.87325
0	740.00413
0	740.2855
0	742.74162
0	747.773
0	748.01437
0	748.201
0	748.21037
0	748.43725
0	748.70525
0	748.71462
0	749.02112
0	749.02837
0	749.85637
0	750.12587
0	782.88075
0	783.20275
0	783.21
0	783.57575
0	785.47788
0	785.81313
0	786.21962
0	786.22725
0	786.45087
0	786.76337
0	788.02875
0	788.4455
0	788.45438
0	788.72
0	790.512
0	790.65562
0	790.86437
0	790.87288
0	792.31125
0	793.24413
0	793.74662
0	822.61925
0	822.62975
0	822.96762
0	822.97525
0	824.46625
0	841.863
0	845.49162
0	845.50013
0	845.65175
0	845.65913
0	845.82
0	849.14437
0	849.15313
0	849.43663
0	849.44613
0	849.6505
0	849.65863
0	849.87975
0	849.888
0	850.1245
0	850.35362
0	850.807
0	850.81475
0	851.07975
0	851.29025
0	851.46825
0	851.67462
0	851.82825
0	852.01513
0	852.15688
0	852.29813
0	853.13963
0	853.61762
0	854.53512
0	854.543
0	854.89875
0	891.56488
0	891.5745
0	891.86087
0	891.86812
0	892.32425
0	894.32912
0	894.61738
0	907.28238
0	909.16025
0	909.41612
0	909.68562
0	909.69337
0	909.93713
0	910.32275
0	910.33
0	911.25875
0	911.435
0	912.304
0	913.031
0	913.19375
0	913.204
0	913.38
0	913.53675
0	913.545
0	913.69213
0	913.83663
0	913.97312
0	914.14562
0	914.38025
0	914.5495
0	914.79038
0	943.46563
0	944.71587
0	957.09325
0	965.50712
0	965.51575
0	965.83687
0	965.84625
0	966.03963
0	966.207
0	966.39313
0	966.64463
0	966.84288
0	967.01612
0	967.201
0	967.35288
0	967.55337
0	967.70575
0	967.83838
0	968.02787
0	968.50987
0	968.71637
0	968.91375
0	969.81412
0	969.82625
0	970.21087
0	970.40612
0	970.58425
0	970.74275
0	971.17775
0	995.72587
0	996.29175
0	999.949
0	1002.3549
0	1002.3649
0	1005.7051
0	1005.7145
0	1007.8509
0	1009.1667
0	1009.3848
0	1010.0237
0	1012.6838
0	1037.7797
0	1038.0374
0	1040.1774
0	1040.1849
0	1044.2017
0	1044.2117
0	1050.178
0	1050.1872
0	1050.5107
0	1050.521
0	1050.7455
0	1050.7531
0	1050.9452
0	1051.183
0	1051.4568
0	1051.7434
0	1051.7506
0	1052.4641
0	1053.1314
0	1053.2477
0	1053.3853
0	1053.4852
0	1053.4927
0	1053.5849
0	1053.5922
0	1053.676
0	1053.767
0	1053.8615
0	1053.9925
0	1054.1441
0	1054.3361
0	1079.3845
0	1082.6502
0	1082.6585
0	1082.6662
0	1082.939
0	1082.9489
0	1083.1504
0	1084.219
0	1084.2287
0	1084.9098
0	1085.1604
0	1085.4176
0	1085.533
0	1085.6672
0	1086.7766
0	1086.9075
0	1086.9151
0	1087.0739
0	1088.847
0	1088.8543
0	1089.0291
0	1089.3561
0	1110.698
0	1110.7052
0	1110.9904
0	1121.007
0	1121.0144
0	1121.1982
0	1121.2061
0	1121.7436
0	1121.8936
0	1122.0722
0	1122.2845
0	1122.7436
0	1122.7525
0	1122.9381
0	1122.9479
0	1123.088
0	1123.0953
0	1123.2524
0	1123.2619
0	1123.4015
0	1123.5824
0	1123.5926
0	1123.708
0	1123.852
0	1123.8598
0	1123.9578
0	1124.0934
0	1124.2182
0	1124.3681
0	1126.4786
0	1126.706
0	1127.057
0	1127.5201
0	1149.7048
0	1165.024
0	1165.304
0	1166.5369
0	1170.5397
0	1170.7429
0	1170.7507
0	1170.9144
0	1171.1931
0	1171.7476
0	1172.4921
0	1172.7393
0	1173.012
0	1173.9054
0	1185.7818
0	1204.7901
0	1204.7973
0	1213.0452
0	1216.2544
0	1216.5999
0	1218.6321
0	1218.6418
0	1218.8041
0	1218.9768
0	1219.1689
0	1219.1761
0	1219.365
0	1219.6259
0	1219.8102
0	1219.9891
0	1220.2089
0	1220.4139
0	1222.3756
0	1222.3837
0	1222.5436
0	1222.7859
0	1222.9905
0	1224.51
0	1247.0999
0	1247.1096
0	1247.3961
0	1247.4037
0	1247.753
0	1249.4016
0	1249.7058
0	1251.4455
0	1252.0287
0	1252.4505
0	1253.4586
0	1253.7279
0	1256.1204
0	1256.2576
0	1256.3795
0	1256.516
0	1284.8459
0	1285.1073
0	1286.6514
0	1287.0328
0	1287.1701
0	1287.38
0	1287.786
0	1288.0764
0	1288.3704
0	1288.5995
0	1288.6441
0	1288.8312
0	1289.0325
0	1289.8914
0	1290.1064
0	1290.2891
0	1290.8628
0	1291.2706
0	1291.6581
0	1310.5601
0	1315.0291
0	1320.0838
0	1322.1275
0	1322.1379
0	1323.296
0	1323.3038
0	1323.8436
0	1324.0576
0	1325.451
0	1325.6714
0	1325.89
0	1341.7419
0	1342.0109
0	1363.3399
0	1364.3149
0	1365.6216
0	1368.2114
0	1368.4365
0	1368.8776
0	1368.8849
0	1392.9462
0	1399.5916
0	1399.6006
0	1400.9693
0	1401.1184
0	1401.977
0	1402.5279
0	1403.0814
0	1403.2101
0	1403.3186
0	1403.45
0	1403.6028
0	1403.773
0	1404.0556
0	1404.2225
0	1404.4662
0	1428.7168
0	1428.8899
0	1429.1175
0	1429.3225
0	1442.5861
0	1442.5943
0	1447.5099
0	1448.912
0	1448.9207
0	1449.2391
0	1449.7096
0	1449.9371
0	1450.628
0	1450.6353
0	1450.7977
0	1450.909
0	1453.6923
0	1466.7376
0	1468.4609
0	1472.8332
0	1477.5115
0	1477.8395
0	1481.918
0	1482.902
0	1483.1999
0	1483.5749
0	1483.8076
0	1483.9784
0	1505.4285
0	1505.8236
0	1509.1796
0	1520.2981
0	1523.2062
0	1541.3286
0	1551.3957
0	1551.4037
0	1551.5689
0	1551.7849
0	1553.273
0	1553.745
0	1553.9379
0	1553.9454
0	1554.4571
0	1554.7054
0	1554.9086
0	1554.9174
0	1556.2781
0	1556.4392
0	1556.5718
0	1556.8408
0	1578.104
0	1588.8249
0	1598.4143
0	1598.423
0	1598.649
0	1599.4991
0	1600.402
0	1616.2899
0	1618.4671
0	1619.9417
0	1623.574
0	1623.5814
0	1623.8119
0	1623.9631
0	1624.0881
0	1624.4778
0	1624.7126
0	1625.1792
0	1625.325
0	1625.6431
0	1625.7964
0	1625.9558
0	1626.0804
0	1628.2783
0	1628.5459
0	1646.8823
0	1665.887
0	1665.8965
0	1667.7873
0	1669.8856
0	1670.136
0	1670.5729
0	1670.7509
0	1671.9976
0	1672.257
0	1672.924
0	1674.0274
0	1674.035
0	1677.21
0	1677.2189
0	1677.3484
0	1700.3855
0	1702.123
0	1707.054
0	1709.3028
0	1709.6098
0	1709.9215
0	1712.0193
0	1712.0267
0	1713.2621
0	1737.585
0	1737.8826
0	1738.2316
0	1738.518
0	1739.4756
0	1739.4827
0	1739.7911
0	1739.8004
0	1739.9914
0	1740.3157
0	1740.5863
0	1740.8161
0	1740.9897
0	1741.1572
0	1741.3256
0	1741.5411
0	1741.7458
0	1742.1762
0	1742.3882
0	1742.5677
0	1742.7593
0	1743.5349
0	1743.6367
0	1743.7511
0	1743.9858
0	1744.1739
0	1768.4304
0	1787.403
0	1787.4116
0	1787.6514
0	1790.2759
0	1790.9176
0	1793.3041
0	1793.5714
0	1793.7831
0	1794.6476
0	1794.6547
0	1794.846
0	1795.055
0	1795.4307
0	1795.6739
0	1795.8614
0	1795.8685
0	1797.0735
0	1797.2189
0	1797.3336
0	1797.4672
0	1797.6371
0	1797.7751
0	1798.0465
0	1798.0546
0	1817.2175
0	1818.3274
0	1827.287
0	1843.4085
0	1843.7749
0	1852.0021
0	1853.7015
0	1853.9249
0	1854.0943
0	1855.2082
0	1855.216
0	1855.5467
0	1855.7815
0	1856.0195
0	1856.5377
0	1856.7832
0	1857.2186
0	1857.4694
0	1858.1298
0	1877.3557
0	1879.54
0	1879.7501
0	1879.7581
0	1883.9616
0	1903.2532
0	1903.6695
0	1912.5395
0	1912.5475
0	1912.7315
0	1913.0068
0	1913.2912
0	1913.5009
0	1913.6864
0	1913.8395
0	1913.957
0	1914.0786
0	1914.2197
0	1914.3366
0	1914.5019
0	1914.511
0	1914.642
0	1914.8239
0	1914.8326
0	1914.9489
0	1915.1545
0	1915.3505
0	1916.3039
0	1916.9984
0	1917.0055
0	1917.2399
0	1917.4946
0	1918.2516
0	1948.2417
0	1948.2514
0	1948.5294
0	1948.5366
0	1950.4889
0	1950.8095
0	1951.1543
0	1960.29
0	1961.9225
0	1962.2164
0	1973.9574
0	1973.9669
0	1975.2393
0	1975.2487
0	1975.5238
0	1976.16
0	1976.1702
0	1976.3505
0	1976.3585
0	1977.3326
0	1977.3399
0	1978.7438
0	1979.8359
0	1980.0431
0	1982.2113
0	2018.0274
0	2018.0377
0	2018.3085
0	2018.3156
0	2020.5751
0	2020.8359
0	2020.8434
0	2021.1347
0	2021.7103
0	2021.9271
0	2022.3521
0	2022.5714
0	2022.8821
0	2023.7464
0	2023.9106
0	2024.046
0	2024.2436
0	2024.7166
0	2026.8404
0	2026.8502
0	2027.1267
0	2027.134
0	2027.3884
0	2046.0274
0	2060.9345
0	2060.944
0	2063.1774
0	2063.1856
0	2079.2954
0	2079.3061
0	2079.6267
0	2085.5772
0	2085.5861
0	2085.7474
0	2086.0025
0	2086.1878
0	2086.373
0	2086.6388
0	2086.7836
0	2086.9571
0	2087.2796
0	2087.4166
0	2087.5892
0	2087.5965
0	2087.7196
0	2087.9141
0	2088.1215
0	2088.5514
0	2089.2773
0	2089.749
0	2090.021
0	2090.2211
0	2090.5861
0	2091.6723
0	2092.9901
0	2116.5282
0	2125.8195
0	2125.8302
0	2137.3178
0	2137.3276
0	2138.8646
0	2139.6674
0	2144.0305
0	2144.0388
0	2144.2623
0	2144.5635
0	2145.4189
0	2145.4271
0	2145.6145
0	2145.8142
0	2145.8234
0	2146.0855
0	2146.0943
0	2146.2676
0	2146.4327
0	2146.7049
0	2176.9044
0	2176.9145
0	2177.3863
0	2177.3934
0	2189.1356
0	2189.1447
0	2191.053
0	2191.0622
0	2191.3551
0	2191.7636
0	2193.0094
0	2193.019
0	2193.2387
0	2194.0915
0	2194.5828
0	2194.5916
0	2194.994
0	2195.2677
0	2195.4359
0	2195.583
0	2195.7239
0	2195.8924
0	2196.0561
0	2196.2683
0	2196.5186
0	2197.3578
0	2197.5934
0	2197.779
0	2198.0076
0	2198.2151
0	2223.0602
0	2223.0698
0	2230.7951
0	2230.8024
0	2235.3276
0	2235.3367
0	2235.5364
0	2235.546
0	2235.793
0	2235.8031
0	2235.9726
0	2235.9817
0	2236.1744
0	2236.3448
0	2236.5356
0	2236.7475
0	2236.9837
0	2237.1331
0	2237.6954
0	2238.1588
0	2239.3845
0	2239.3935
0	2258.4106
0	2258.4205
0	2265.3297
0	2279.023
0	2279.0321
0	2279.4665
0	2279.4744
0	2288.523
0	2288.5315
0	2288.7812
0	2288.7917
0	2289.405
0	2289.652
0	2289.8439
0	2290.1216
0	2290.5479
0	2291.4319
0	2291.6295
0	2291.8128
0	2291.9976
0	2292.1748
0	2292.182
0	2292.2919
0	2292.483
0	2292.6469
0	2292.8353
0	2293.1982
0	2294.307
0	2315.839
0	2315.8464
0	2316.1345
0	2333.7689
0	2333.7785
0	2334.0687
0	2334.2904
0	2334.7578
0	2335.0262
0	2335.1965
0	2335.5358
0	2335.7011
0	2336.0244
0	2336.2224
0	2336.4898
0	2336.9551
0	2337.1658
0	2337.2418
0	2337.3931
0	2337.5923
0	2337.818
0	2339.304
0	2339.582
0	2339.822
0	2340.3425
0	2366.0853
0	2366.0951
0	2366.404
0	2366.4113
0	2366.8281
0	2367.2851
0	2367.6523
0	2368.0433
0	2368.051
0	2368.3551
0	2368.3627
0	2368.6609
0	2369.0231
0	2369.2681
0	2369.4566
0	2369.6626
0	2369.8545
0	2370.2874
0	2370.7744
0	2370.7815
0	2371.1894
0	2372.7434
0	2373.1136
0	2373.122
0	2373.5648
0	2373.5724
0	2374.5301
0	2413.9972
0	2414.0068
0	2414.2631
0	2428.0009
0	2436.8401
0	2436.8496
0	2437.1454
0	2437.5199
0	2438.3409
0	2438.8309
0	2439.0183
0	2439.4315
0	2439.6465
0	2440.8001
0	2440.9949
0	2441.003
0	2441.1453
0	2441.2936
0	2441.3012
0	2441.4385
0	2441.605
0	2441.8776
0	2441.8851
0	2442.0617
0	2442.1881
0	2442.3055
0	2442.4477
0	2464.8704
0	2464.8775
0	2465.1743
0	2479.974
0	2480.3264
0	2490.785
0	2490.7948
0	2492.9219
0	2492.9302
0	2494.065
0	2494.0755
0	2494.2719
0	2494.2796
0	2494.4513
0	2494.461
0	2494.6165
0	2495.4654
0	2495.5689
0	2495.6251
0	2495.6766
0	2495.7506
0	2495.836
0	2495.9279
0	2495.9383
0	2496.0636
0	2496.0711
0	2496.2117
0	2496.2214
0	2496.3859
0	2496.3931
0	2496.5985
0	2496.6061
0	2496.8522
0	2496.8599
0	2497.171
0	2497.765
0	2498.7194
0	2523.3716
0	2523.6625
0	2523.6705
0	2540.9881
0	2541.2711
0	2542.5616
0	2543.5276
0	2543.8146
0	2544.0156
0	2544.2374
0	2544.5579
0	2544.8211
0	2544.8285
0	2545.0248
0	2545.2007
0	2545.37
0	2545.7224
0	2546.0481
0	2546.8832
0	2547.0901
0	2547.2108
0	2547.3641
0	2547.4997
0	2547.6161
0	2547.8553
0	2548.044
0	2548.8102
0	2548.9959
0	2549.2438
0	2549.567
0	2549.5744
0	2573.7722
0	2573.8231
0	2574.6017
0	2575.01
0	2575.0175
0	2575.0287
0	2575.249
0	2575.2581
0	2576.9547
0	2577.0388
0	2577.0474
0	2577.0556
0	2577.3029
0	2577.3122
0	2577.5592
0	2577.5687
0	2578.2799
0	2579.1726
0	2579.8566
0	2587.3465
0	2587.3561
0	2587.5552
0	2589.0011
0	2589.0106
0	2590.1238
0	2590.4603
0	2591.4701
0	2591.7444
0	2591.7516
0	2592.7745
0	2593.7793
0	2612.7969
0	2621.8306
0	2621.8412
0	2622.2962
0	2622.3035
0	2629.0253
0	2629.0324
0	2637.3901
0	2637.4012
0	2637.7304
0	2637.738
0	2638.7255
0	2638.7354
0	2638.9636
0	2638.9734
0	2639.1414
0	2639.4057
0	2639.4139
0	2639.6202
0	2639.8086
0	2640.0104
0	2640.1608
0	2641.2886
0	2641.4301
0	2641.6092
0	2641.6168
0	2641.7436
0	2641.8195
0	2641.9522
0	2641.9606
0	2642.0964
0	2642.1044
0	2642.2465
0	2642.2568
0	2642.4547
0	2642.4619
0	2642.6472
0	2642.9547
0	2642.9619
0	2643.1751
0	2643.3956
