# Supplementary material for: Burst-Time-Dependent Plasticity Robustly Guides ON/OFF Segregation in the Lateral Geniculate Nucleus
Source: PLoS Comput Biol. 2009 Dec 24;5(12):e1000618. doi: 10.1371/journal.pcbi.1000618 (PMC2790088; doi:10.1371/journal.pcbi.1000618)
Supplement: Dataset S1 — Spiking data from mouse and ferret. (0.70 MB ZIP) [file pcbi.1000618.s004.zip › DatasetS1/ferret_set7.txt]

89.969125	2.5605
90.737875	2.634875
91.126875	3.256
91.134	3.617125
92.07375	4.20575
158.31113	4.43775
203.69775	4.683375
204.1925	4.918125
204.33963	5.16625
204.34725	5.39125
256.11075	5.648875
256.42675	31.700625
256.87788	47.38825
256.885	47.66325
439.27575	51.28825
439.842	51.67025
439.84913	68.07
508.43813	68.08175
508.44525	68.385875
508.54125	68.393875
508.54875	86.1995
508.68962	86.445625
508.6975	87.493875
508.8185	89.451625
508.82587	89.933125
509.117	90.15425
509.12425	90.390125
509.37225	90.593
509.37937	90.786375
558.87125	91.995875
559.43938	92.13425
600.30962	92.232125
600.647	92.326375
600.65825	92.430125
653.47087	92.535875
654.01463	92.695875
706.0875	92.85025
707.07787	92.986
707.63463	93.161625
707.881	93.33975
707.889	93.542875
730.79988	94.004125
761.81825	96.125
761.82538	96.357
761.99575	96.96575
762.00725	118.72413
762.1925	135.57075
762.2	135.88538
762.36712	137.123
762.37537	144.95013
762.58563	145.47987
762.59412	146.27863
762.79488	146.454
762.80337	146.63862
806.8585	146.81787
869.94425	147.03425
870.392	147.27263
870.39913	147.5095
989.99325	147.798
990.23875	148.13425
990.24587	148.142
1059.0369	148.355
1059.2665	183.38763
1060.4388	183.67013
1119.0726	196.326
1119.2901	196.61462
1119.5241	201.06325
1121.0724	203.479
1121.3585	203.73388
1155.524	204.00825
1225.7628	205.7725
1226.0532	205.93013
1226.2017	206.08187
1272.0273	206.21187
1272.4609	206.34438
1272.7404	206.48413
1272.8453	206.63725
1272.9999	206.96212
1390.9859	207.18287
1444.6214	207.43388
1444.818	208.07237
1445.2	223.347
1498.8996	254.00375
1499.0949	254.219
1499.3287	254.56787
1499.6363	256.23212
1500.1165	256.462
1531.4821	256.74275
1591.8985	257.01488
1592.0389	257.35113
1592.1541	257.553
1592.3038	257.81637
1592.4682	257.97675
1592.6066	258.18712
1592.7849	258.44013
1593.0671	258.66413
1595.7136	258.82337
1657.263	259.1525
1688.1645	259.36363
1688.3476	259.8715
1688.5612	260.19625
1689.0621	260.67813
1689.6177	261.05187
1747.4219	261.371
1747.6968	261.852
1747.9968	262.157
1748.3141	286.03138
1748.5525	286.43425
0	289.25763
0	305.32713
0	315.043
0	315.25088
0	315.50038
0	315.88825
0	316.23425
0	317.1985
0	317.96738
0	318.2845
0	318.67888
0	319.70288
0	320.633
0	320.79725
0	320.93325
0	321.09825
0	321.29037
0	321.504
0	321.73663
0	322.02438
0	322.23987
0	322.41188
0	322.59762
0	322.81588
0	324.35
0	324.87737
0	355.0835
0	355.442
0	355.88
0	368.05237
0	387.33175
0	387.71713
0	389.59488
0	390.10462
0	390.44837
0	391.85363
0	392.23987
0	392.45325
0	392.66213
0	392.90163
0	393.23638
0	393.40087
0	393.61338
0	393.8455
0	394.1935
0	395.23575
0	414.81275
0	415.16012
0	430.7515
0	434.26112
0	434.26875
0	436.81962
0	437.00775
0	437.76412
0	437.90837
0	438.06763
0	438.2485
0	438.42313
0	438.55925
0	438.7735
0	439.00387
0	439.18338
0	439.4165
0	439.66525
0	439.93088
0	440.157
0	440.74075
0	441.14812
0	441.367
0	442.98287
0	479.02463
0	479.5125
0	482.85025
0	499.89688
0	500.19162
0	500.19887
0	504.48312
0	504.7435
0	505.05975
0	505.80925
0	506.0335
0	508.64463
0	508.73212
0	508.81538
0	508.92037
0	509.003
0	509.09362
0	509.20887
0	509.35125
0	509.51162
0	509.686
0	509.88313
0	510.106
0	510.25763
0	510.50338
0	510.79688
0	512.31275
0	546.8235
0	547.35475
0	549.4145
0	557.426
0	557.678
0	557.98637
0	558.179
0	558.32475
0	558.5975
0	558.82675
0	559.06737
0	559.3205
0	559.65675
0	560.03512
0	560.94912
0	561.1585
0	561.41512
0	563.93125
0	584.6505
0	599.71975
0	600.32737
0	600.828
0	601.37362
0	601.64925
0	602.55138
0	602.87625
0	603.105
0	603.31075
0	603.62662
0	604.202
0	604.57362
0	605.11762
0	605.33975
0	605.85312
0	649.0965
0	649.10563
0	650.76712
0	650.77425
0	651.03425
0	651.44025
0	652.146
0	653.8605
0	654.02188
0	654.14175
0	654.25875
0	654.35125
0	654.43525
0	654.56687
0	654.57462
0	654.71962
0	655.01387
0	655.27375
0	655.6115
0	655.9025
0	688.38013
0	704.16225
0	704.3735
0	705.17025
0	705.75788
0	706.0165
0	706.301
0	706.61238
0	708.34462
0	708.50212
0	708.63712
0	708.76987
0	708.90025
0	709.0705
0	709.23
0	709.47563
0	709.48388
0	709.74413
0	709.75162
0	710.20563
0	710.70187
0	711.15712
0	711.42525
0	712.54275
0	739.26788
0	739.56588
0	756.773
0	757.01837
0	757.35537
0	760.02037
0	760.3045
0	760.57325
0	761.01487
0	762.41125
0	762.73463
0	763.04225
0	764.47775
0	764.866
0	765.16775
0	765.43612
0	765.62238
0	765.9365
0	766.198
0	766.36975
0	766.56637
0	766.8615
0	767.008
0	767.21888
0	767.475
0	767.78138
0	768.0435
0	768.70962
0	768.71925
0	792.1135
0	797.005
0	802.92588
0	803.18875
0	804.82613
0	805.08012
0	806.09575
0	806.38837
0	806.874
0	807.31588
0	807.53387
0	807.70687
0	807.94337
0	808.207
0	808.50587
0	808.74625
0	809.21025
0	809.67287
0	813.4565
0	833.11875
0	850.78575
0	851.08613
0	868.00162
0	868.47175
0	868.97225
0	870.56975
0	871.40487
0	872.31137
0	872.50825
0	872.67912
0	872.86388
0	872.98087
0	873.22725
0	873.39975
0	873.55462
0	873.70187
0	873.885
0	874.63662
0	874.80225
0	874.8105
0	875.11013
0	875.773
0	895.33012
0	895.61487
0	895.62537
0	898.075
0	912.03363
0	922.64575
0	926.42737
0	926.88775
0	928.08575
0	928.57687
0	928.89
0	929.32187
0	930.74475
0	930.9005
0	931.09912
0	931.287
0	931.46587
0	931.64288
0	931.818
0	932.19438
0	932.39475
0	932.9295
0	933.2335
0	968.431
0	971.99437
0	972.42575
0	986.75013
0	986.76387
0	987.01088
0	987.78925
0	988.12288
0	989.8825
0	990.45163
0	990.585
0	990.737
0	990.90275
0	991.0805
0	991.119
0	991.46725
0	992.187
0	993.12262
0	993.91012
0	994.18737
0	1032.0242
0	1032.0376
0	1032.5459
0	1050.5463
0	1050.9388
0	1053.8379
0	1054.2696
0	1057.7719
0	1058.5065
0	1058.901
0	1060.0261
0	1060.2044
0	1060.3284
0	1060.4215
0	1060.564
0	1060.7194
0	1060.8441
0	1061.046
0	1061.2713
0	1061.5534
0	1061.7851
0	1062.0645
0	1062.3577
0	1083.5581
0	1112.3686
0	1112.781
0	1113.2731
0	1113.6514
0	1115.498
0	1115.8071
0	1117.2274
0	1118.2019
0	1118.8684
0	1119.462
0	1119.6255
0	1119.7517
0	1119.8894
0	1120.0542
0	1120.0615
0	1120.1939
0	1120.3456
0	1120.5035
0	1120.7075
0	1121.038
0	1121.217
0	1121.741
0	1122.7636
0	1123.5679
0	1123.9684
0	1153.9991
0	1154.2879
0	1154.5922
0	1154.9262
0	1155.2245
0	1155.465
0	1155.6709
0	1155.8649
0	1156.0135
0	1156.2319
0	1156.4566
0	1156.6876
0	1157.1794
0	1157.5595
0	1158.0726
0	1161.1934
0	1161.4414
0	1161.621
0	1195.4284
0	1195.6833
0	1198.9316
0	1216.6794
0	1219.7848
0	1220.992
0	1221.4544
0	1223.7278
0	1223.9729
0	1225.0834
0	1225.9989
0	1227.3626
0	1227.5538
0	1227.673
0	1227.7984
0	1227.9571
0	1228.213
0	1228.3304
0	1228.4546
0	1228.4623
0	1228.6194
0	1228.8396
0	1229.0177
0	1229.4588
0	1229.857
0	1245.454
0	1254.9754
0	1258.588
0	1263.5179
0	1265.2284
0	1270.7806
0	1271.7005
0	1272.6396
0	1272.9178
0	1274.9635
0	1275.1533
0	1275.5414
0	1275.7716
0	1275.9803
0	1276.223
0	1276.8369
0	1277.0767
0	1277.3365
0	1277.574
0	1277.9752
0	1278.5638
0	1279.6074
0	1298.5936
0	1328.4601
0	1328.7854
0	1329.0384
0	1329.423
0	1329.953
0	1330.2694
0	1332.2164
0	1332.476
0	1334.761
0	1335.0721
0	1335.2683
0	1335.6843
0	1335.909
0	1336.1245
0	1336.5031
0	1337.1053
0	1337.4471
0	1337.6724
0	1337.9846
0	1338.3921
0	1339.1807
0	1365.6591
0	1368.1776
0	1376.9905
0	1386.0763
0	1387.1484
0	1389.0324
0	1389.3769
0	1389.6566
0	1390.3099
0	1390.6657
0	1391.4233
0	1391.6029
0	1391.9558
0	1392.1623
0	1392.4369
0	1392.6809
0	1392.9452
0	1393.7828
0	1394.1952
0	1395.1665
0	1416.6659
0	1422.1449
0	1430.6616
0	1441.8619
0	1442.9236
0	1443.237
0	1443.4053
0	1443.9159
0	1444.1482
0	1444.5946
0	1444.8782
0	1445.1222
0	1445.3447
0	1445.568
0	1445.7994
0	1445.9889
0	1447.5536
0	1447.8096
0	1448.8154
0	1449.3409
0	1449.9249
0	1480.5391
0	1483.3492
0	1498.9259
0	1499.0963
0	1499.1925
0	1499.468
0	1499.6406
0	1499.946
0	1500.14
0	1500.3215
0	1500.5083
0	1500.9662
0	1501.1759
0	1504.2145
0	1504.4981
0	1526.1904
0	1533.5802
0	1534.1881
0	1536.3969
0	1536.4076
0	1538.3406
0	1577.8353
0	1590.9731
0	1591.474
0	1591.7464
0	1591.9451
0	1592.6441
0	1592.9301
0	1593.758
0	1595.518
0	1595.742
0	1596.374
0	1596.6135
0	1597.0971
0	1597.707
0	1597.9613
0	1599.0916
0	1627.027
0	1627.3915
0	1650.7621
0	1655.36
0	1655.6221
0	1655.9786
0	1656.45
0	1657.1937
0	1658.1685
0	1658.6173
0	1684.7224
0	1686.2721
0	1687.8028
0	1688.0238
0	1688.6682
0	1688.9907
0	1689.8041
0	1690.2229
0	1722.6761
0	1744.4151
0	1748.4769
0	1749.4389
0	1749.7048
0	1749.922
0	1750.5055
0	1750.753
0	1751.127
0	1751.5151
0	1752.3869
0	1754.4727
0	1755.0171
0	1755.837
