# Supplementary material for: Burst-Time-Dependent Plasticity Robustly Guides ON/OFF Segregation in the Lateral Geniculate Nucleus
Source: PLoS Comput Biol. 2009 Dec 24;5(12):e1000618. doi: 10.1371/journal.pcbi.1000618 (PMC2790088; doi:10.1371/journal.pcbi.1000618)
Supplement: Dataset S1 — Spiking data from mouse and ferret. (0.70 MB ZIP) [file pcbi.1000618.s004.zip › DatasetS1/ferret_set8.txt]

6.58575	2.574875
6.875125	4.713125
7.14525	5.051625
7.38725	5.862375
7.396625	6.11775
7.6975	6.579625
8.421125	6.588375
8.43	6.871
8.653625	7.1375
8.807375	7.361
9.119875	7.680375
9.255875	7.962125
9.394	7.97075
9.617	8.235625
9.817125	8.426125
9.916875	8.6475
10.03225	8.82675
10.12275	9.1145
10.224	9.335375
10.324625	9.635375
10.40575	9.87725
10.413	10.5885
10.478875	11.246625
10.57175	11.35475
10.69025	11.500375
10.79625	11.70025
10.93025	11.878625
11.0315	12.0065
11.2095	12.12775
11.40525	12.183875
11.5055	12.29125
11.722	12.408625
12.596125	12.5215
12.819625	12.66375
12.828875	12.75
13.301875	12.83375
14.966875	12.9295
15.238	13.013375
15.99525	13.020625
16.378375	13.124875
48.458875	13.254875
53.753375	13.377
83.482125	13.469125
83.4975	13.64775
87.373	14.27
87.38075	15.016625
94.34125	15.199125
94.546	15.952
94.554375	16.298125
94.78475	17.538625
94.96325	18.30725
95.145	18.58675
95.415	24.137625
95.4235	26.512
95.614375	26.77325
95.883625	26.781875
95.894875	33.471125
96.126375	36.488125
96.1365	40.648125
96.404125	40.6555
96.57325	43.98
96.747375	44.828625
96.887125	45.134625
97.094375	45.143
97.260375	48.412875
97.43725	53.250625
97.617625	53.2585
97.894625	53.5115
98.026125	53.70725
98.214375	54.478125
98.479875	54.900625
98.5855	55.192375
98.75175	55.435875
98.86625	55.444375
99.38425	55.72325
99.492375	55.73225
99.52475	55.943
99.60625	56.1875
99.681	56.413875
99.768375	56.71575
99.90275	56.986375
100.01937	57.24675
100.23637	57.7665
102.138	57.775625
143.26288	77.7165
143.27038	78.054
144.70212	78.0625
144.91175	83.43775
144.92462	83.445125
145.37075	83.745
146.36925	85.5175
146.37738	86.37975
146.73837	86.857
146.74738	87.354
148.09512	87.362875
148.59675	87.817625
148.60587	87.827375
148.80312	89.417125
148.995	89.849625
149.136	90.572375
149.248	90.85
149.73837	90.85875
149.96075	91.21225
150.54737	91.880625
150.55687	91.889
150.69612	93.38525
150.70525	93.642875
150.79	93.823625
150.91587	94.03
151.01937	94.16825
151.204	94.313875
151.36775	94.430125
151.54075	94.573125
151.7835	94.76125
151.7925	94.934
152.04862	95.13
152.30988	95.313
157.08225	95.41875
157.30687	95.5795
158.78412	95.895375
159.423	96.321625
181.77087	96.563875
182.01175	96.868625
182.27462	97.189625
182.60825	97.27775
182.62013	97.3465
182.81713	97.4415
182.9725	97.51825
183.1665	97.607125
184.02625	97.689125
184.0355	97.789375
184.183	97.8955
184.3	98.016625
184.30713	98.135
184.38063	98.319125
184.4195	98.524375
184.51325	98.754125
184.614	98.97
184.72025	99.16475
184.80288	119.23862
184.9005	119.24613
184.99562	121.612
185.11125	121.98375
185.22287	132.67587
185.32587	133.27212
185.479	137.98525
185.58363	138.3605
185.72625	139.06862
185.916	139.50588
186.11712	139.51375
186.12887	139.834
186.28588	140.20888
187.64013	141.725
187.65187	142.33437
187.94813	142.34338
188.11625	142.503
188.12575	142.68512
188.35563	142.83087
188.73825	142.99038
188.748	143.1455
191.53213	143.364
194.16625	143.46363
194.1745	143.6485
238.85012	143.84425
238.85775	144.0655
239.03075	144.23538
239.03925	144.35563
239.31137	144.50625
239.44125	144.64375
239.60225	144.81325
239.74838	145.04788
239.759	145.16137
239.98362	145.318
239.99275	145.59287
240.18662	145.771
240.39413	146.09
240.66938	146.22063
240.67863	146.34025
240.81175	146.74013
240.999	147.29262
241.7335	147.59225
241.80625	147.72113
241.98413	147.9845
242.146	148.09838
242.2445	148.29725
242.33013	148.46988
242.46363	148.60975
242.60063	148.77437
242.78012	149.02412
242.95913	149.138
242.96863	149.23675
243.07712	149.38213
243.23737	149.55325
243.49588	149.83263
243.67212	150.17825
245.7485	150.66913
245.76087	150.80662
246.03287	157.11
246.04163	157.53375
246.27975	158.78363
246.92275	166.90762
248.07888	167.3335
248.0875	168.36763
287.59812	168.7085
289.36825	176.143
290.4555	178.3635
290.464	178.8685
290.5955	180.02875
290.6045	180.86613
290.71375	181.13188
290.95925	181.38137
290.96925	181.579
291.19887	181.73888
291.20862	181.9145
291.63637	182.04413
292.07637	182.31113
326.11537	182.79275
326.29113	182.9625
326.46738	183.19712
326.47613	183.27575
326.65612	183.34975
326.8615	183.48587
327.00813	183.608
327.12912	183.67325
327.369	183.749
327.522	183.83187
327.70288	183.93512
327.8585	184.014
328.087	184.12613
328.32325	184.19712
328.432	184.3115
328.90362	184.41375
328.91138	184.52613
329.16262	184.629
329.26263	184.817
329.34587	185.37062
329.44588	185.57575
329.5065	185.923
329.63975	186.2115
329.72112	186.93
329.832	194.14613
329.93038	205.2365
330.02238	212.968
330.11212	213.368
330.19862	214.54112
330.3025	215.65713
330.31313	230.91663
330.4365	231.3815
330.44775	232.93738
330.56187	233.337
330.877	233.81838
331.11313	234.341
331.65938	234.89163
332.009	235.42462
332.36825	235.719
332.3775	235.9025
334.62712	236.11525
335.16737	236.28887
337.275	236.60525
338.01075	236.86087
358.617	237.73313
358.9405	237.9205
359.89637	238.06137
360.54987	238.23712
360.70387	238.32025
360.84287	238.4655
361.20688	238.59037
361.32425	238.66275
361.4235	238.8035
361.60037	238.936
361.72625	239.022
361.83425	239.17
361.93288	239.27462
362.05962	239.409
362.20938	239.49975
362.31662	239.6775
362.5115	239.93113
362.66537	240.60462
362.95725	240.83363
362.96625	241.38637
363.18338	241.6205
363.34125	241.803
363.5125	241.97287
363.64175	242.322
363.92388	243.06963
390.1105	243.48225
390.27713	243.657
390.28562	244.54487
390.465	245.75688
390.73613	246.33375
392.68187	246.64237
392.69513	246.94425
418.58862	250.1005
418.60062	269.63675
419.16237	270.11287
419.16975	272.3595
421.17462	272.668
421.18563	272.67712
421.41525	272.982
421.63412	282.45337
421.82925	282.46112
421.97838	285.22737
422.26688	285.54863
422.37387	285.98125
422.55888	286.76513
422.80725	287.05437
423.3185	287.56225
423.47725	288.64188
423.68462	289.8955
423.87263	290.01013
423.94137	290.18175
424.05212	290.68162
424.18088	290.799
424.29675	290.91287
424.43475	291.02787
424.53037	291.17313
424.657	291.38912
424.75588	291.56625
424.85413	291.68775
424.99288	291.878
425.107	292.05625
425.30412	292.32275
425.3135	292.54363
425.51313	292.78587
425.52413	292.95087
425.7085	293.2075
426.60975	293.52537
426.76238	293.88325
426.92838	294.14162
427.10125	294.991
427.1115	299.24475
427.35613	310.21325
427.55687	318.82112
429.856	319.36088
431.47562	321.49462
431.48388	321.889
460.33837	322.203
460.35012	322.21137
469.11687	322.49388
469.357	322.89375
469.754	323.27575
470.01162	323.595
470.26662	323.9085
470.44662	324.14887
470.5875	324.9495
470.7305	325.69637
470.91825	325.77513
471.1405	325.88463
471.30425	326.28938
471.484	326.39763
471.6	326.49512
471.67275	326.5625
471.72863	326.63313
471.7365	326.76137
471.83938	326.90975
471.91163	326.99962
471.9885	327.13575
472.06162	327.27812
472.1695	327.37613
472.26612	327.52413
472.2765	327.69338
472.3985	328.16213
472.55838	328.33938
472.67725	329.322
472.83675	329.773
472.98275	330.4595
473.06738	331.172
473.22987	331.7015
474.4435	332.03287
474.66762	332.42462
474.9085	334.6395
475.61875	335.16125
475.92725	336.50525
477.592	337.65938
477.59987	338.00475
478.72312	355.04287
509.36788	355.69462
509.37538	356.00588
511.914	356.06137
511.9215	356.766
512.35938	357.21213
512.67938	357.60087
513.4025	358.00637
513.41188	358.30275
513.60262	358.5575
513.9905	358.90112
513.99875	359.19937
514.1405	359.40688
514.15025	359.872
514.26188	360.14325
514.41525	360.41175
514.5285	360.49475
514.665	360.9775
514.86613	361.0915
515.06012	361.19937
515.50963	361.33238
516.922	361.60888
517.1565	361.7215
517.4235	361.81013
517.43225	361.89538
518.56112	361.9855
518.5695	362.12912
519.24325	362.65112
558.52088	362.81063
558.5285	363.00525
567.9965	363.1555
568.00363	363.34688
568.23013	363.50175
568.23788	363.60838
568.38837	363.92163
568.39887	364.26763
568.74037	382.84225
568.97725	383.6325
569.30275	383.64075
569.64487	385.17575
569.85288	385.45775
570.01788	385.879
571.73037	386.1765
571.73775	386.68712
572.0065	387.55063
572.01463	387.84188
572.27387	388.08938
614.142	388.71463
614.1525	389.676
614.40262	389.8975
614.41488	390.05113
614.75688	390.20137
614.7645	390.65287
616.476	390.85425
616.48762	391.05725
616.68612	391.20688
616.69675	391.39725
617.25037	391.63587
617.44113	391.88313
617.90013	392.33763
618.04887	392.6455
618.12937	392.955
618.22687	393.36925
618.35975	415.01013
618.45663	415.73025
618.54162	416.14775
618.659	416.5885
618.7815	417.34987
618.89875	417.97487
619.08725	417.98312
619.09587	418.30075
619.21037	418.59
619.3535	418.83862
619.36338	419.11662
619.65925	419.37788
620.00475	419.5465
620.44512	419.944
621.003	420.45837
623.03313	420.71587
623.04088	420.873
623.456	420.98375
623.80038	421.18212
623.80875	421.38187
624.88262	421.5885
624.89162	421.87563
625.20388	422.03037
625.53725	422.2105
627.4885	422.31563
627.98375	422.38675
629.55038	422.46638
631.216	422.54863
651.172	422.627
651.184	422.75013
660.32338	422.87162
661.04138	424.20488
661.15313	424.38387
661.277	424.591
661.38338	425.11338
661.52013	425.3545
661.61275	425.50412
661.755	425.6845
661.81375	427.1895
661.9285	427.547
662.03562	429.89075
662.15925	430.45525
662.22288	431.43937
662.31813	431.8585
662.3825	447.67462
662.46275	447.92813
662.52963	448.22775
662.59163	448.81363
662.599	449.1945
662.68163	449.634
662.75425	449.99437
662.86463	451.263
662.9685	452.66675
663.05162	459.82725
663.176	460.3225
663.30263	465.75725
663.40863	469.05662
663.41988	469.36825
663.55462	469.66475
663.67213	469.95112
663.80912	470.23613
663.98613	470.9105
663.99563	471.13112
664.28988	471.463
664.99487	471.64975
665.652	471.74388
670.73937	471.99162
670.74975	472.17287
707.52425	472.277
707.91638	472.50925
707.92475	472.69925
709.49838	472.7795
709.75738	472.93412
710.14688	473.0745
710.71862	473.17237
710.727	473.26337
712.205	473.45288
712.31737	473.567
712.4805	473.6955
712.66975	473.81887
712.75825	474.44775
712.85412	474.71925
712.94675	475.03675
713.04488	475.28213
713.13837	478.718
713.24487	495.62162
713.36262	496.045
713.51638	496.82325
713.673	497.7605
713.83912	500.42925
713.98175	501.13488
714.2905	506.61075
714.56337	509.29725
714.574	511.886
715.53313	512.428
715.54538	512.8605
715.84575	513.16363
763.98013	513.42325
763.99137	513.99487
764.3325	514.16275
764.34525	514.26837
767.43962	514.41175
767.44825	514.52125
767.59788	514.74475
767.60687	514.97262
767.793	515.05938
767.9215	515.16725
768.05562	515.302
768.18175	515.59725
768.39575	515.72537
768.4055	515.8455
768.65287	516.06163
768.66237	517.02325
768.946	517.222
769.4505	517.3845
808.95375	517.57338
808.96125	517.75825
810.92138	518.0055
810.93313	518.3155
811.18863	518.56512
811.2005	518.9585
813.835	519.20625
813.84625	522.62625
814.079	522.63413
814.29425	528.01738
814.30387	528.43425
814.74725	530.73563
814.94275	530.97537
815.09675	531.266
815.726	531.83462
815.84663	551.65175
816.00475	552.01662
816.12987	552.32062
816.22875	552.74188
816.352	554.01475
816.46425	554.31412
816.59575	554.93125
816.7405	555.5315
816.83838	557.6155
817.04662	558.05287
817.24238	558.49212
817.4425	558.85137
817.625	559.5645
817.804	561.25262
817.81287	562.14562
818.0085	562.15387
818.2095	567.35725
818.481	567.36463
818.69038	567.59637
819.25138	567.60513
819.77575	567.94075
853.48625	568.3475
853.74288	568.71438
855.11762	568.96063
855.695	569.2485
855.94525	569.609
856.7115	570.0045
857.11	570.89475
857.11875	570.9035
857.26662	571.14963
857.37513	571.40725
857.64662	571.76088
857.769	572.247
858.006	572.25513
858.14013	572.56962
858.29625	573.16562
858.30687	596.487
858.59987	597.0445
858.89313	597.052
859.24288	597.47725
859.79488	599.31675
859.8035	600.89913
860.12712	600.90662
860.1355	602.242
862.29263	602.24975
862.30112	603.5715
879.49325	604.63275
879.745	609.12625
879.753	609.13413
879.97938	612.75675
879.988	613.3715
880.15775	613.7035
880.33788	614.102
880.54462	614.36775
880.729	615.45312
880.98775	615.67112
880.99487	615.74475
881.15013	615.887
881.3635	616.06388
881.47875	616.32725
881.48725	616.41937
881.55687	616.54688
881.712	616.62513
881.83263	616.75087
881.93387	616.84725
882.02612	616.96637
882.12863	617.07362
882.18725	617.20725
882.2815	617.35425
882.3605	617.46462
882.49437	617.61613
882.50475	617.75338
882.60912	617.896
882.71825	618.12487
882.812	618.52837
882.94325	618.79763
883.07875	619.0975
883.25887	619.35862
883.41175	619.551
883.60025	619.92062
883.89712	620.46737
884.67425	621.0415
884.93562	623.02675
884.94438	623.03488
885.323	624.867
885.65675	624.87425
885.667	625.18112
885.96113	625.55588
888.85288	627.25563
888.86113	627.734
918.72475	627.96675
927.64013	628.16263
936.1935	628.39712
936.20613	628.70075
936.35613	629.52913
936.36587	630.67138
936.48113	631.19125
936.9775	631.55237
937.16	648.96938
937.36525	650.02762
937.4725	650.80837
937.71537	651.14525
937.87162	651.15375
938.00437	652.96237
938.09312	656.59375
938.20375	658.61875
938.28275	660.04988
938.379	660.38537
938.45137	660.74325
938.54175	661.027
938.6515	661.26387
938.78863	661.58113
938.926	661.8265
939.10262	662.10925
939.23812	662.27062
939.43025	662.78512
940.69125	662.92225
941.11375	663.21288
941.12225	663.362
972.15363	663.50575
981.40562	663.57713
981.41638	663.66837
981.84488	663.72888
981.85275	663.81475
982.28212	663.89712
988.70038	663.97213
988.942	664.0525
988.95488	664.12838
989.17313	664.2045
989.1825	664.3005
989.64125	664.48912
990.10938	664.63675
990.35888	664.80213
990.46275	665.02088
990.58063	665.28437
990.80363	665.436
990.93763	665.68625
991.098	666.44737
991.2225	667.00762
991.3515	676.03638
991.47025	676.55538
991.57938	676.90675
991.683	677.30488
991.77612	678.27675
991.8575	678.85213
991.92413	695.27212
992.0145	697.77588
992.143	703.20475
992.296	703.58187
992.407	706.35938
992.544	707.113
992.674	707.121
992.77887	707.4985
992.788	707.88987
992.8725	709.48975
993.08613	709.73412
993.85362	710.15337
993.86137	710.64925
994.03525	710.86175
994.1955	711.08575
994.20388	711.3835
994.36987	712.25963
994.5835	713.118
994.59225	713.23425
994.78588	713.36312
995.38175	713.52463
995.39112	713.8445
1006.5601	713.93012
1023.6289	714.11812
1023.9735	714.28725
1023.9811	714.46838
1044.5475	714.54975
1044.5579	714.78813
1045.2466	714.89075
1045.2548	715.0285
1045.4626	715.12475
1045.471	715.28837
1045.717	715.48375
1045.9098	715.77413
1046.2049	716.36525
1046.4066	718.20213
1046.579	737.8015
1046.5875	747.77212
1047.3515	754.44325
1047.3602	756.39638
1047.5793	756.97288
1047.7141	758.84938
1047.8606	759.21762
1048.1112	759.654
1048.2338	763.52275
1048.3577	763.9595
1048.5428	763.96737
1048.8399	764.32475
1048.9881	765.70175
1049.2386	766.13625
1049.5306	767.56862
1049.696	767.68387
1050.2406	767.79437
1050.2491	767.89688
1050.5425	768.0185
1050.7421	768.14138
1050.7504	768.30912
1081.0783	768.41225
1085.0783	768.51813
1085.0908	768.70637
1087.1333	768.92612
1087.3984	769.18325
1087.6434	769.41062
1087.8849	769.64863
1087.8934	769.9735
1088.194	770.49525
1088.2039	770.5035
1088.9635	770.7455
1089.0988	770.99225
1089.2738	771.34225
1089.5729	772.87238
1089.6205	772.88025
1089.7115	793.3485
1089.7686	793.755
1089.8498	797.11225
1089.9395	797.57687
1090.09	800.87338
1090.1668	802.996
1090.2462	805.42562
1090.3379	806.18387
1090.4521	806.192
1090.5673	807.42012
1090.6664	808.2905
1090.773	808.654
1090.8863	808.94213
1091.0213	809.78088
1091.1849	809.94213
1091.3557	810.061
1092.8128	810.18625
1092.82	810.35362
1092.9972	810.49288
1093.2294	810.66313
1093.2387	810.8335
1093.549	811.056
1093.7887	811.2205
1093.7967	811.40487
1094.0966	812.39738
1094.1061	812.60087
1099.6665	812.61
1137.6524	812.95812
1138.0387	814.24475
1138.048	814.38925
1139.7175	814.528
1141.5394	814.64987
1141.5473	814.72862
1141.9364	814.79012
1141.945	814.87487
1142.2334	814.9535
1142.5236	815.04913
1142.5321	815.16162
1142.7863	815.28763
1142.7952	815.41075
1143.1495	815.53413
1143.158	815.65763
1143.5719	815.7575
1174.7454	815.878
1174.7555	816.03162
1174.971	816.153
1174.9791	816.287
1175.3214	816.4955
1175.3294	817.519
1175.6655	817.805
1176.232	818.02075
1176.7068	818.30875
1176.7987	818.59587
1176.8773	819.0365
1177.1043	819.254
1177.2332	819.7935
1177.3041	839.52738
1177.4043	843.24875
1177.5421	843.59225
1177.6208	843.60037
1177.7007	845.97762
1177.7879	846.28887
1177.9115	846.297
1178.0299	848.42863
1178.1641	850.32338
1178.422	850.84325
1178.5495	851.12963
1178.686	851.51513
1178.6959	851.5245
1178.8439	851.83713
1179.0041	852.23262
1179.144	852.55175
1179.4092	852.77075
1179.6929	853.04938
1180.0165	853.2295
1180.0264	853.4005
1180.2041	853.5285
1180.4799	853.67088
1180.6968	854.29225
1180.7051	854.89225
1181.6505	855.06287
1181.6626	855.162
1181.8674	855.38338
1182.2039	855.55012
1182.2119	855.61662
1213.1449	855.69663
1213.3925	855.85862
1213.6627	855.94787
1213.6707	856.03463
1214.0438	856.15688
1214.0522	856.27075
1214.5285	856.38738
1214.5374	856.53138
1218.1799	856.674
1218.5132	856.87662
1241.6545	857.175
1242.0548	857.635
1242.3781	857.80425
1242.3861	857.94562
1242.884	858.81112
1243.283	858.81962
1243.2961	859.01188
1243.5805	859.49137
1243.5889	859.76
1243.7441	860.11563
1244.0017	862.27638
1244.2451	862.28387
1244.9469	866.05713
1245.1472	873.71388
1245.216	873.78112
1245.3109	873.985
1245.3704	873.99312
1245.4565	874.89088
1245.5399	875.97388
1245.6225	876.2465
1245.7285	878.01837
1245.8196	878.0255
1245.9282	878.57263
1246.0242	878.58038
1246.1506	879.29625
1246.2929	879.51437
1246.467	879.8215
1246.792	879.82962
1247.085	880.13887
1247.2739	880.147
1247.5062	880.53612
1247.6734	881.2385
1247.8763	881.41038
1248.134	881.56875
1248.3176	881.7375
1248.842	882.07737
1301.8943	882.53813
1304.0536	883.305
1304.0656	883.6985
1305.637	883.895
1305.9736	884.13588
1305.9864	884.28475
1306.3669	884.77738
1306.721	885.31462
1307.0708	885.3225
1307.6437	885.63463
1308.0146	885.93912
1308.1227	886.19062
1308.3585	886.29125
1308.4309	888.57438
1308.5266	888.835
1308.6402	888.84288
1308.7475	899.79938
1308.8734	902.1325
1308.9807	902.13975
1309.0736	903.197
1309.2417	903.20438
1309.3708	903.84812
1309.4759	905.35663
1309.6135	909.17038
1309.7674	909.17763
1309.9664	910.36238
1310.1073	910.972
1310.2323	911.26262
1310.3657	911.27112
1310.5576	911.98912
1310.7004	911.997
1310.9859	912.30012
1311.167	912.30863
1311.4601	913.33113
1311.6899	914.15238
1312.4781	914.16012
1313.5664	917.2515
1313.7552	917.25887
1313.7648	918.6825
1319.2566	919.7675
1319.597	920.97525
1354.549	920.98238
1354.8586	922.12675
1354.871	922.6725
1356.1984	922.6805
1356.2056	922.866
1356.4359	923.57213
1356.4443	923.58
1356.7049	923.78062
1356.7137	924.01987
1356.9891	924.25312
1357.1901	924.51025
1357.3485	925.02013
1357.4768	925.40763
1357.9036	925.61013
1358.138	925.7215
1358.3242	926.07975
1358.3999	926.23862
1358.5264	926.39088
1358.6357	926.49262
1358.7403	926.615
1358.9829	927.20775
1359.0599	927.34137
1359.1696	927.48888
1359.3134	927.57663
1359.4579	927.59663
1359.6092	927.83962
1359.7074	928.14375
1359.8206	929.30687
1359.9517	929.31488
1360.0654	934.57687
1360.221	937.48563
1360.5135	937.49288
1360.7089	938.01275
1360.8774	938.02037
1361.0977	938.87188
1361.3855	938.87987
1362.0415	939.88225
1362.282	940.226
1362.2909	940.43387
1362.468	940.65925
1363.3927	941.99613
1363.4005	942.00375
1363.7279	942.31187
1363.7368	943.56775
1364.7993	943.57587
1368.2304	944.0235
1404.207	944.2665
1404.5739	944.69763
1404.5854	945.17213
1404.808	945.6615
1405.0185	950.2435
1405.2985	951.82825
1405.3074	968.70012
1405.7224	969.76662
1405.9119	970.32538
1406.4446	970.33325
1406.6585	970.60625
1406.7762	972.1175
1407.1547	972.45975
1407.7374	972.46737
1408.2631	972.86575
1408.2714	974.75638
1408.5186	974.76387
1408.7389	976.82988
1408.9893	977.72687
1410.746	977.73412
1411.7448	977.99137
1411.7531	979.43138
1411.9051	979.43912
1411.9143	979.67737
1412.2662	980.09788
1413.063	980.10537
1413.0711	980.44663
1469.1709	980.4545
1469.1817	980.70687
1469.4316	980.948
1469.4398	981.1245
1469.7265	981.39762
1470.0235	981.80525
1471.1406	981.81287
1471.2541	982.25638
1471.3331	982.67
1471.4462	982.67837
1471.601	983.04313
1471.7339	983.05112
1471.8166	986.25563
1471.9019	986.263
1471.9749	987.59775
1472.1036	989.17425
1472.196	989.64725
1472.3585	990.09325
1472.4965	990.1005
1472.6855	990.36388
1472.8256	991.21163
1473.1843	991.72663
1473.5279	991.84187
1473.7076	991.96812
1473.7172	992.0925
1473.8799	992.25387
1474.2155	992.38288
1474.4078	992.51788
1474.4162	992.627
1474.5519	992.73975
1474.561	992.8445
1474.715	992.92387
1474.7245	992.991
1474.8789	993.07137
1475.1101	993.1355
1475.1199	993.21087
1475.7539	993.2795
1475.9741	993.39612
1476.1394	993.51738
1476.567	993.62
1476.8711	993.75625
1477.1711	993.86712
1477.1814	993.9705
1477.6282	994.0395
1477.6381	994.17237
1516.3408	994.34037
1516.3519	995.01212
1524.685	995.3605
1524.7036	995.56912
1524.9789	995.91662
1524.9868	996.2655
1525.4441	996.48937
1525.6574	1003.8
1525.6674	1006.4164
1525.8404	1006.532
1525.9917	1017.609
1526.1071	1018.9146
1526.3221	1019.7231
1526.4274	1019.9953
1526.5715	1020.2986
1526.6605	1020.6181
1526.727	1020.8804
1526.9711	1021.0802
1527.0136	1021.1496
1527.3008	1021.2836
1527.3956	1021.293
1527.5013	1021.6591
1527.5676	1022.3631
1527.6765	1022.6546
1527.7611	1022.8597
1527.8366	1022.8675
1527.9085	1023.4019
1528.0183	1023.4105
1528.1196	1023.6082
1528.2252	1023.9478
1528.3196	1027.6939
1528.4109	1034.3951
1528.556	1034.8269
1528.6927	1036.6047
1528.8085	1036.9899
1528.9389	1038.2059
1528.9489	1038.5299
1529.0939	1038.8809
1529.5846	1039.1366
1530.2193	1039.4503
1530.4021	1039.9159
1530.5943	1040.6678
1531.9552	1041.0295
1531.9681	1041.3733
1532.2355	1041.7871
1532.2444	1042.5516
1532.7055	1042.7293
1532.7179	1042.9016
1533.3978	1043.1289
1584.8771	1044.0277
1585.156	1044.1746
1585.164	1044.417
1585.4237	1044.5442
1585.8044	1045.3588
1587.7461	1045.4987
1588.495	1045.5887
1588.6976	1045.7152
1589.6856	1045.9108
1590.389	1046.0119
1590.3971	1046.1167
1590.849	1046.1984
1590.8577	1046.3011
1591.2404	1046.3908
1591.6892	1046.5884
1591.8128	1047.4956
1591.9832	1048.0111
1591.9927	1048.0187
1592.1782	1048.2217
1592.2755	1048.479
1592.3739	1049.687
1592.4836	1050.7984
1592.6067	1054.4284
1592.7774	1054.7568
1592.9282	1055.0561
1593.0953	1076.436
1593.2919	1078.0254
1593.5339	1078.0325
1593.5435	1078.3684
1594.3535	1078.3755
1594.6269	1078.6599
1594.6353	1078.986
1595.0693	1078.9948
1595.0814	1079.4056
1595.3547	1080.5573
1595.3634	1080.5645
1632.259	1081.0379
1632.2665	1081.0455
1632.611	1083.9382
1632.6195	1084.4276
1633.3435	1084.6845
1635.0644	1085.0529
1635.6931	1085.0609
1635.7016	1085.4578
1635.8425	1086.315
1636.0055	1086.3224
1636.1084	1086.6782
1636.1959	1087.0656
1636.6905	1087.0736
1636.8344	1087.4409
1636.9954	1087.4488
1637.1559	1087.8985
1637.1655	1088.046
1637.3475	1088.4198
1637.5732	1088.5324
1638.0144	1088.701
1638.2268	1089.0024
1638.6351	1089.4231
1638.9872	1089.4935
1639.2521	1089.5496
1639.262	1089.6182
1676.9162	1089.7045
1689.9666	1089.7996
1690.3398	1089.8585
1690.721	1089.9523
1690.729	1090.0664
1691.0186	1090.1709
1691.0312	1090.2629
1692.21	1090.4126
1692.8951	1090.5296
1693.0487	1090.6611
1693.1966	1090.7687
1693.206	1090.854
1693.9259	1091.0093
1693.9344	1091.153
1694.108	1091.3489
1694.3774	1092.3245
1694.5296	1092.6372
1694.5383	1093.0508
1694.7524	1093.2169
1694.9874	1093.5405
1694.9975	1094.4272
1695.6231	1099.6302
1695.9247	1099.6374
1697.2514	1114.6092
1698.2405	1114.7148
1728.9641	1115.0346
1729.3404	1118.9865
1729.739	1119.2928
1730.4703	1119.9954
1730.4791	1120.0025
1731.244	1132.2503
1731.3566	1132.897
1731.5277	1132.9045
1731.6321	1134.226
1731.8357	1134.6357
1732.1084	1135.0546
1732.298	1137.318
1732.4468	1137.6325
1732.543	1137.6402
1732.6619	1138.0139
1732.733	1138.0221
1732.7427	1139.701
1732.8201	1139.7082
1732.9231	1140.0109
1733.0596	1140.0189
1733.1525	1140.3085
1733.3009	1140.5351
1733.3905	1140.7449
1733.5261	1142.1839
1733.6281	1142.1914
1733.7339	1142.3721
1733.8605	1142.5101
1734.0166	1142.8276
1734.0258	1142.8361
1734.219	1143.1255
1734.6572	1143.134
1734.6659	1143.3304
1734.9323	1143.5187
1735.1269	1143.751
1735.3785	1144.1045
1735.6847	1144.5815
1735.6939	1144.5894
1735.9741	1144.9693
1736.1599	1160.3449
1739.9185	1160.352
1744.9301	1160.7041
1744.9374	1166.9119
1782.866	1166.919
1782.8774	1167.291
1783.7027	1167.2985
1783.7142	1167.8546
1783.9495	1170.6931
1784.1576	1170.7004
1784.1669	1171.8916
1784.4475	1171.899
1785.1459	1172.303
1785.3195	1172.3105
1785.3291	1172.8902
1785.4901	1172.898
1786.6595	1173.3016
1787.0912	1173.688
1787.26	1174.5021
1787.3284	1174.7505
1787.4384	1174.969
1787.5166	1175.3132
1787.5887	1176.714
1787.6855	1176.8599
1787.781	1177.311
1787.8499	1177.4688
1787.991	1177.5826
1788.0898	1177.735
1788.1754	1177.889
1788.3108	1177.9588
1788.5349	1178.0901
1788.718	1178.2
1789.0656	1178.4535
1789.9856	1178.6192
1790.351	1178.7024
1790.5512	1178.8022
1790.8086	1178.9341
1790.8173	1179.0557
1792.2334	1179.1378
1793.9384	1179.2686
1793.9503	1179.3974
0	1179.6744
0	1180.4876
0	1180.6449
0	1180.8074
0	1182.2219
0	1191.3025
0	1196.968
0	1200.1364
0	1200.4672
0	1203.3142
0	1204.88
0	1204.9161
0	1207.0985
0	1207.919
0	1209.0874
0	1209.0947
0	1210.9866
0	1211.2742
0	1211.2819
0	1211.7171
0	1212.1218
0	1212.13
0	1212.907
0	1213.1589
0	1213.4089
0	1213.6733
0	1214.0216
0	1214.5099
0	1214.5176
0	1215.7391
0	1216.067
0	1216.3555
0	1216.9374
0	1218.1661
0	1218.4969
0	1236.9372
0	1237.2784
0	1238.2089
0	1238.2168
0	1238.9039
0	1239.5557
0	1239.5639
0	1240.1424
0	1240.6146
0	1241.3274
0	1241.6278
0	1241.6361
0	1241.8818
0	1242.1306
0	1242.4021
0	1242.4111
0	1242.9091
0	1244.0229
0	1244.0309
0	1244.7786
0	1245.5087
0	1245.6916
0	1245.847
0	1245.965
0	1246.3895
0	1246.7066
0	1246.9215
0	1247.16
0	1247.3795
0	1247.6224
0	1247.7939
0	1248.1578
0	1248.9693
0	1249.1489
0	1249.4874
0	1249.4959
0	1251.1709
0	1251.1785
0	1251.7946
0	1264.702
0	1265.1212
0	1265.1292
0	1267.2738
0	1274.4932
0	1277.4341
0	1277.4415
0	1290.1709
0	1290.193
0	1292.3704
0	1294.0854
0	1294.0925
0	1294.4351
0	1294.4436
0	1298.0829
0	1299.1869
0	1299.8516
0	1299.8588
0	1301.4751
0	1301.4824
0	1301.8412
0	1301.8491
0	1302.1399
0	1302.7254
0	1302.7336
0	1304.0356
0	1304.0429
0	1304.2761
0	1304.2846
0	1304.5385
0	1304.7995
0	1304.8091
0	1305.1014
0	1305.6105
0	1305.6184
0	1305.903
0	1305.9116
0	1306.1531
0	1306.3206
0	1306.4676
0	1306.6582
0	1306.7849
0	1307.2411
0	1307.2524
0	1307.3961
0	1307.785
0	1308.1302
0	1308.2721
0	1308.3402
0	1308.4613
0	1308.5518
0	1308.6405
0	1308.7425
0	1308.8688
0	1308.9965
0	1309.1041
0	1309.2348
0	1309.3619
0	1309.5279
0	1310.0325
0	1310.212
0	1310.6489
0	1310.6569
0	1310.9734
0	1311.1814
0	1311.4652
0	1311.6944
0	1312.5487
0	1312.5565
0	1313.5452
0	1313.5526
0	1317.3746
0	1317.3824
0	1319.2204
0	1319.2282
0	1319.5774
0	1319.5851
0	1338.7152
0	1342.3775
0	1342.3846
0	1342.6724
0	1342.6801
0	1345.1001
0	1345.1076
0	1345.5262
0	1345.5341
0	1348.4023
0	1348.4094
0	1351.581
0	1354.5144
0	1354.5215
0	1354.8226
0	1354.8308
0	1355.3647
0	1355.3729
0	1356.4644
0	1356.4717
0	1356.7139
0	1357.0275
0	1357.2574
0	1357.5509
0	1357.9153
0	1358.3052
0	1358.6986
0	1358.9759
0	1359.0932
0	1359.1992
0	1359.3218
0	1359.4764
0	1360.5714
0	1360.6946
0	1360.8377
0	1360.9471
0	1361.0534
0	1361.317
0	1361.7304
0	1361.8676
0	1362.0266
0	1362.2542
0	1362.4546
0	1362.6699
0	1363.3685
0	1363.3766
0	1363.7216
0	1364.0648
0	1364.0731
0	1364.7773
0	1364.7865
0	1365.0581
0	1368.1786
0	1368.1864
0	1369.5013
0	1369.5087
0	1370.494
0	1370.5017
0	1370.975
0	1370.9826
0	1371.6135
0	1371.6212
0	1372.9494
0	1395.2479
0	1395.5844
0	1395.5924
0	1396.6564
0	1396.6637
0	1396.9884
0	1396.9968
0	1398.9086
0	1398.916
0	1399.2224
0	1400.5566
0	1400.5642
0	1400.915
0	1401.389
0	1401.3971
0	1401.7581
0	1402.2074
0	1402.2159
0	1402.5892
0	1402.5975
0	1403.0615
0	1403.0693
0	1403.7013
0	1403.709
0	1404.0273
0	1404.1858
0	1404.3743
0	1404.5605
0	1404.7248
0	1405.7724
0	1406.0479
0	1406.4525
0	1406.6851
0	1407.063
0	1407.1974
0	1407.3091
0	1407.7438
0	1407.9144
0	1408.234
0	1408.6466
0	1410.9748
0	1410.9826
0	1411.7531
0	1411.7607
0	1412.8866
0	1412.8954
0	1431.6586
0	1431.6657
0	1433.6077
0	1434.8924
0	1434.8999
0	1436.3439
0	1436.7477
0	1436.7554
0	1447.322
0	1447.6302
0	1447.6382
0	1450.7965
0	1450.8038
0	1451.123
0	1451.1311
0	1453.5685
0	1453.5756
0	1456.6636
0	1456.671
0	1458.0895
0	1458.0974
0	1459.284
0	1459.2916
0	1459.6154
0	1461.104
0	1461.1111
0	1467.5225
0	1468.8011
0	1468.8084
0	1469.1488
0	1469.4233
0	1469.7061
0	1470.9961
0	1471.0036
0	1471.142
0	1471.2416
0	1471.334
0	1471.4319
0	1471.5545
0	1471.6108
0	1471.7324
0	1471.8371
0	1471.9179
0	1472.049
0	1472.1875
0	1472.3365
0	1472.5184
0	1472.6759
0	1472.8284
0	1472.996
0	1473.1602
0	1473.3021
0	1473.4844
0	1473.678
0	1473.8696
0	1473.8796
0	1474.84
0	1475.1157
0	1475.323
0	1475.4366
0	1476.2299
0	1476.3765
0	1476.5464
0	1476.6678
0	1476.7999
0	1476.9417
0	1477.1296
0	1480.552
0	1500.2182
0	1500.5811
0	1503.9337
0	1503.9441
0	1504.2636
0	1504.2719
0	1505.5902
0	1505.5974
0	1505.9738
0	1505.9816
0	1513.02
0	1513.9198
0	1513.9271
0	1514.5318
0	1514.5393
0	1514.8663
0	1514.8746
0	1516.0363
0	1516.3065
0	1516.3149
0	1516.6854
0	1518.7803
0	1524.703
0	1524.7101
0	1525.0373
0	1525.0449
0	1525.852
0	1526.1235
0	1526.1324
0	1526.4076
0	1526.4155
0	1526.9666
0	1527.8745
0	1528.0228
0	1528.0496
0	1528.196
0	1528.3689
0	1528.4771
0	1528.6037
0	1528.6602
0	1528.7755
0	1528.881
0	1528.9374
0	1529.0135
0	1529.0979
0	1529.1685
0	1529.2351
0	1529.3241
0	1529.3786
0	1529.4579
0	1529.5305
0	1529.6177
0	1529.7155
0	1529.8167
0	1530.2383
0	1530.4059
0	1530.5384
0	1531.3408
0	1531.4624
0	1531.6726
0	1531.8698
0	1532.1839
0	1532.409
0	1532.6871
0	1532.696
0	1532.982
0	1533.3553
0	1535.5851
0	1536.8501
0	1556.7059
0	1557.6074
0	1557.6149
0	1557.9443
0	1557.9527
0	1560.8483
0	1561.1561
0	1563.3315
0	1563.3386
0	1563.8052
0	1563.8134
0	1574.258
0	1574.6581
0	1574.6662
0	1576.1604
0	1578.2155
0	1579.2295
0	1579.2368
0	1579.5395
0	1579.5481
0	1579.9436
0	1579.9521
0	1580.7391
0	1580.7471
0	1582.1104
0	1582.4207
0	1582.4294
0	1582.6785
0	1583.1167
0	1583.314
0	1583.5065
0	1583.696
0	1584.0679
0	1584.5164
0	1584.5254
0	1584.8247
0	1584.8332
0	1585.119
0	1585.1282
0	1585.3816
0	1585.608
0	1585.7779
0	1586.281
0	1586.2897
0	1586.7364
0	1587.3866
0	1587.5238
0	1587.7117
0	1588.0687
0	1588.3185
0	1588.4795
0	1588.6424
0	1588.9292
0	1589.1229
0	1589.6464
0	1590.4859
0	1590.4936
0	1591.6821
0	1591.9758
0	1592.209
0	1593.8189
0	1593.8265
0	1594.0479
0	1594.3518
0	1594.3595
0	1594.6196
0	1594.628
0	1595.3586
0	1595.3665
0	1611.3157
0	1614.642
0	1614.6492
0	1616.8451
0	1616.8528
0	1617.2019
0	1617.2106
0	1619.5077
0	1619.5151
0	1619.8436
0	1619.8521
0	1623.3484
0	1629.3142
0	1630.4241
0	1630.4315
0	1630.8356
0	1630.8429
0	1631.8749
0	1632.2495
0	1632.2576
0	1632.5731
0	1632.5822
0	1633.3084
0	1633.3161
0	1633.5396
0	1633.7613
0	1634.127
0	1634.1361
0	1634.3614
0	1634.5969
0	1635.0846
0	1635.093
0	1635.5042
0	1636.5829
0	1636.5905
0	1636.7359
0	1636.8596
0	1636.9844
0	1637.1474
0	1637.34
0	1637.5449
0	1637.7679
0	1637.9836
0	1638.2145
0	1638.3705
0	1638.5994
0	1638.8251
0	1639.2325
0	1643.1234
0	1643.1308
0	1645.8109
0	1645.8185
0	1659.3684
0	1660.5011
0	1661.002
0	1661.0096
0	1661.2761
0	1661.3401
0	1661.3483
0	1675.033
0	1676.8882
0	1677.2687
0	1677.277
0	1680.1436
0	1680.6153
0	1680.6233
0	1681.6341
0	1685.38
0	1686.6181
0	1686.8695
0	1686.8774
0	1687.6267
0	1688.1198
0	1688.6779
0	1688.6862
0	1688.8901
0	1689.6386
0	1689.6471
0	1689.9134
0	1689.9214
0	1690.1355
0	1690.376
0	1690.5641
0	1690.6913
0	1690.8601
0	1691.0089
0	1691.4202
0	1691.752
0	1691.98
0	1692.0759
0	1692.1571
0	1692.2555
0	1692.3471
0	1692.4574
0	1692.5995
0	1692.675
0	1692.7807
0	1692.9036
0	1693.042
0	1693.1174
0	1693.2094
0	1693.6924
0	1693.8354
0	1693.9629
0	1694.096
0	1694.2856
0	1694.5035
0	1694.7397
0	1695.0155
0	1695.6289
0	1695.946
0	1696.1668
0	1696.8441
0	1696.8521
0	1697.0687
0	1697.4533
0	1697.4626
0	1697.9406
0	1698.228
0	1699.1886
0	1718.5264
0	1720.4959
0	1720.503
0	1720.7961
0	1721.7784
0	1721.7861
0	1722.0504
0	1722.6234
0	1722.6324
0	1722.6404
0	1723.0064
0	1723.0148
0	1724.852
0	1727.202
0	1727.5831
0	1727.5912
0	1728.9658
0	1728.9733
0	1730.5753
0	1730.5825
0	1730.8534
0	1730.8616
0	1731.407
0	1731.4147
0	1731.8569
0	1731.865
0	1732.3032
0	1732.5473
0	1732.5559
0	1732.8131
0	1733.1256
0	1733.3833
0	1733.9429
0	1734.0442
0	1734.6036
0	1734.7048
0	1734.8242
0	1734.9399
0	1735.0264
0	1735.1143
0	1735.3365
0	1735.4662
0	1735.5601
0	1735.6685
0	1735.8269
0	1735.9385
0	1736.1234
0	1736.3012
0	1736.4927
0	1736.7407
0	1736.9394
0	1737.0714
0	1738.0552
0	1739.8851
0	1739.8924
0	1744.4392
0	1744.4465
0	1744.9491
0	1744.9566
0	1759.1266
0	1759.134
0	1761.2195
0	1772.825
0	1772.8321
0	1773.1461
0	1773.1551
0	1773.4738
0	1773.4814
0	1775.5895
0	1775.5967
0	1775.9454
0	1775.9536
0	1777.8596
0	1778.3398
0	1778.3473
0	1778.6427
0	1778.6517
0	1781.2099
0	1781.8414
0	1781.8485
0	1782.8488
0	1782.856
0	1783.3875
0	1783.395
0	1783.6861
0	1783.6946
0	1783.9155
0	1784.1472
0	1784.4589
0	1784.4689
0	1784.7285
0	1785.1948
0	1785.2029
0	1785.3898
0	1785.9188
0	1785.9268
0	1786.399
0	1786.407
0	1787.1815
0	1787.3439
0	1787.5939
0	1788.5535
0	1789.0248
0	1789.1802
0	1789.274
0	1789.4106
0	1789.5656
0	1789.7117
0	1789.8629
0	1789.9826
0	1790.137
0	1790.2893
0	1790.5693
0	1790.7811
0	1791.5055
0	1792.2877
0	1793.6224
0	1793.6298
0	1793.8626
0	1793.871
0	1806.4362
0	1810.1926
0	1811.8064
0	1812.2014
0	1812.209
[truncated: 13 more rows]
