# Supplementary material for: Burst-Time-Dependent Plasticity Robustly Guides ON/OFF Segregation in the Lateral Geniculate Nucleus
Source: PLoS Comput Biol. 2009 Dec 24;5(12):e1000618. doi: 10.1371/journal.pcbi.1000618 (PMC2790088; doi:10.1371/journal.pcbi.1000618)
Supplement: Dataset S1 — Spiking data from mouse and ferret. (0.70 MB ZIP) [file pcbi.1000618.s004.zip › DatasetS1/ferret_set9.txt]

80.336875	3.573875
80.513625	3.5815
80.7135	23.472375
80.96025	23.740375
81.348375	24.1825
81.610875	24.316875
203.33288	24.3355
203.51825	24.3585
203.684	24.48925
203.78525	24.49675
203.83525	24.555125
204.01038	24.669
204.10925	24.68075
204.17937	24.743625
204.26913	24.90575
204.36875	25.032625
204.43525	25.12075
204.52887	25.169
204.62287	25.1775
204.7515	25.225375
204.94313	25.28125
205.09338	25.338125
205.45487	25.376875
205.62787	25.390875
205.82275	25.43625
206.06862	25.503875
206.32387	25.582125
206.69788	25.707
332.38625	25.802
332.61512	25.8795
332.924	25.99725
333.05687	26.277375
333.115	26.609
333.20463	26.905625
333.30275	29.861625
333.3785	30.17775
333.4575	54.97225
333.574	54.9795
333.696	55.3355
333.83412	55.343875
334.05012	55.84725
334.26788	55.855375
334.4485	56.102
334.66487	56.33125
334.99875	56.568375
485.76275	56.732875
485.99912	56.849375
486.0895	57.05425
486.15938	57.2285
486.34388	57.3145
486.43912	57.3995
486.53775	57.4615
486.587	57.52125
486.65625	57.6205
486.73275	57.70825
486.82238	57.8135
487.05788	58.01275
487.16475	58.29525
487.296	58.704
487.3975	59.2865
487.56487	73.140625
487.78163	73.148125
487.95362	79.064375
488.42863	79.337875
646.25963	79.45675
646.394	79.56225
646.47825	79.750375
646.583	79.89275
646.7	79.95725
646.813	80.11675
646.99625	80.124375
647.06213	80.289125
647.2405	80.299875
647.3085	80.34725
647.36725	80.35675
647.45163	80.38225
647.64588	80.389875
647.75688	80.4025
647.93675	80.41725
648.1405	80.440375
648.37937	80.464
648.78488	80.4905
649.19225	80.5125
737.71737	80.519875
811.15437	80.547875
835.7665	80.556375
835.88162	80.59
836.01575	80.604875
836.05138	80.624625
836.08338	80.6395
836.1415	80.697
836.2485	80.737
836.37075	80.75725
836.46225	80.79275
836.52062	80.816125
836.59475	80.823625
836.75812	80.8675
836.96575	80.877
837.1375	80.925625
837.32462	80.986
838.30275	80.999625
921.9045	81.081625
922.0445	81.133125
922.14238	81.216375
922.30625	81.22525
922.52463	81.298625
922.94475	81.3075
923.15162	81.413
0	81.42425
0	81.562875
0	81.69375
0	81.794625
0	81.956625
0	82.1945
0	82.478125
0	82.803875
0	83.0815
0	83.424625
0	83.810875
0	151.84838
0	152.268
0	152.2755
0	152.5525
0	153.36225
0	153.6925
0	154.159
0	154.41012
0	154.5925
0	154.74787
0	154.98875
0	155.36462
0	157.65138
0	157.66037
0	158.99312
0	159.00175
0	160.16962
0	160.73663
0	162.63688
0	162.87512
0	163.08763
0	163.71875
0	165.16262
0	166.17163
0	166.76937
0	167.21963
0	168.08638
0	168.43162
0	169.34688
0	172.74238
0	172.7515
0	173.139
0	173.32937
0	173.74687
0	174.17937
0	174.74863
0	178.88525
0	179.50688
0	179.90938
0	180.15987
0	180.76012
0	181.49988
0	181.8825
0	193.94438
0	194.4995
0	194.848
0	195.43687
0	203.54012
0	203.92638
0	203.99175
0	204
0	204.06725
0	204.16088
0	204.16987
0	204.17825
0	204.20138
0	204.23425
0	204.25788
0	204.29313
0	204.38875
0	204.39875
0	204.42288
0	204.46475
0	204.49762
0	204.50838
0	204.56062
0	204.5735
0	204.58425
0	204.61163
0	204.62688
0	204.64912
0	204.662
0	204.68762
0	204.7055
0	204.74838
0	204.77363
0	204.83863
0	204.85225
0	204.87975
0	204.92875
0	204.97025
0	205.01438
0	205.02588
0	205.04125
0	205.0915
0	205.10125
0	205.17175
0	205.17975
0	205.25287
0	205.2985
0	205.33687
0	205.45825
0	205.49838
0	205.63538
0	205.79962
0	205.80687
0	206.07737
0	206.24675
0	206.51763
0	206.74363
0	206.90013
0	207.1675
0	284.93225
0	284.94125
0	285.26137
0	285.56838
0	285.74987
0	314.96413
0	314.97125
0	320.84075
0	331.86063
0	332.07075
0	332.26
0	332.37662
0	332.43338
0	332.52125
0	332.58913
0	332.60012
0	332.73125
0	332.80412
0	332.81525
0	332.8555
0	332.89787
0	332.92663
0	332.95137
0	332.97562
0	333.03487
0	333.0495
0	333.08112
0	333.09062
0	333.12338
0	333.164
0	333.20375
0	333.21287
0	333.23475
0	333.24212
0	333.26788
0	333.28888
0	333.30512
0	333.31887
0	333.41037
0	333.43863
0	333.4585
0	333.48838
0	333.51587
0	333.528
0	333.54225
0	333.57687
0	333.58975
0	333.60087
0	333.61313
0	333.636
0	333.68412
0	333.70275
0	333.729
0	333.74388
0	333.7535
0	333.77013
0	333.796
0	333.83325
0	333.847
0	333.85888
0	333.93437
0	333.97787
0	334.04
0	334.091
0	334.10938
0	334.14087
0	334.2495
0	334.30275
0	334.401
0	334.56487
0	334.592
0	334.69788
0	334.82763
0	335.13225
0	335.98025
0	336.106
0	336.47325
0	338.22413
0	338.42275
0	338.655
0	340.63788
0	405.79913
0	406.383
0	406.3915
0	433.3545
0	433.3625
0	433.66737
0	434.01013
0	434.63038
0	435.79462
0	440.70075
0	444.97625
0	444.98438
0	445.76313
0	446.12838
0	446.4645
0	446.96287
0	447.67625
0	449.3955
0	449.7565
0	450.0865
0	450.5275
0	451.16213
0	451.63525
0	452.12662
0	452.4395
0	452.966
0	453.42437
0	453.677
0	454.34737
0	454.9785
0	455.91425
0	456.18962
0	457.221
0	469.02213
0	469.03
0	469.668
0	469.67725
0	469.99813
0	470.33438
0	470.553
0	470.74737
0	470.98825
0	471.43025
0	485.07013
0	485.2515
0	486.36888
0	486.37687
0	486.47138
0	486.51912
0	486.59575
0	486.642
0	486.654
0	486.66225
0	486.67875
0	486.7095
0	486.74338
0	486.77875
0	486.80937
0	486.85312
0	486.861
0	486.87212
0	486.89738
0	486.943
0	486.9525
0	487.03663
0	487.0615
0	487.08025
0	487.103
0	487.1275
0	487.13587
0	487.14738
0	487.1715
0	487.22337
0	487.23413
0	487.25025
0	487.25788
0	487.26713
0	487.28362
0	487.32687
0	487.3595
0	487.38137
0	487.39275
0	487.423
0	487.457
0	487.46688
0	487.50887
0	487.5245
0	487.55338
0	487.5815
0	487.6335
0	487.69763
0	487.72487
0	487.78287
0	487.793
0	487.91838
0	488.05588
0	488.073
0	488.11875
0	488.33
0	488.57075
0	488.80025
0	489.0125
0	489.278
0	489.82125
0	490.95087
0	495.76275
0	495.77075
0	500.85363
0	507.26313
0	507.2715
0	507.54088
0	508.00963
0	508.39337
0	508.92687
0	509.23212
0	511.62875
0	512.59137
0	519.1045
0	521.43075
0	521.43988
0	521.73137
0	521.97987
0	522.2375
0	522.48438
0	522.73675
0	523.004
0	523.18088
0	523.4065
0	523.6675
0	523.954
0	524.23625
0	524.64387
0	524.88225
0	525.20412
0	525.531
0	525.8455
0	526.48113
0	528.41437
0	528.8555
0	529.2265
0	533.45087
0	533.80775
0	534.2
0	534.809
0	535.11675
0	535.43213
0	537.67313
0	538.01463
0	538.35812
0	538.75075
0	541.2755
0	541.59687
0	542.54
0	542.90712
0	543.223
0	543.75425
0	545.56012
0	545.86888
0	546.08325
0	546.25312
0	546.54562
0	547.10338
0	550.7435
0	551.00175
0	551.1465
0	551.28188
0	551.49162
0	551.7075
0	551.8905
0	552.02925
0	552.16038
0	552.33425
0	552.43837
0	552.60663
0	552.73137
0	552.889
0	553.12325
0	553.26588
0	553.41325
0	553.52313
0	553.62525
0	553.7825
0	553.96325
0	554.11312
0	554.2465
0	554.3735
0	554.55737
0	554.7
0	554.94025
0	555.4035
0	555.72925
0	555.97575
0	556.33888
0	556.552
0	556.80337
0	557.06575
0	557.23262
0	557.76487
0	557.91863
0	558.11412
0	558.44613
0	558.773
0	558.98388
0	559.1795
0	559.29837
0	559.5485
0	559.862
0	560.0505
0	560.23312
0	560.36937
0	560.5105
0	560.828
0	561.0235
0	561.22963
0	561.52337
0	561.76513
0	562.29925
0	562.667
0	563.14075
0	563.45637
0	563.72663
0	563.9995
0	564.25838
0	564.68187
0	565.0905
0	565.37262
0	565.63238
0	565.95325
0	566.13812
0	566.4
0	566.66975
0	566.91313
0	567.18787
0	567.50162
0	567.76688
0	568.0085
0	568.31425
0	568.603
0	569.19425
0	569.48912
0	569.75312
0	570.06313
0	570.5205
0	570.558
0	570.61888
0	570.6675
0	570.675
0	570.8025
0	570.81625
0	570.84288
0	570.86075
0	570.90475
0	570.93687
0	570.99275
0	571.05225
0	571.10537
0	571.1675
0	571.19163
0	571.201
0	571.22063
0	571.25125
0	571.26238
0	571.27175
0	571.3005
0	571.35137
0	571.39313
0	571.4015
0	571.44163
0	571.4845
0	571.56325
0	571.5755
0	571.585
0	571.61137
0	571.6215
0	571.65437
0	571.6645
0	571.67962
0	571.69575
0	571.7035
0	571.724
0	571.736
0	571.74375
0	571.79538
0	571.861
0	571.89238
0	571.9945
0	572.06962
0	572.0785
0	572.186
0	572.301
0	572.37463
0	572.6755
0	572.93375
0	573.16062
0	573.45725
0	573.79225
0	574.0845
0	576.20075
0	576.64125
0	579.05612
0	579.62325
0	579.95312
0	580.31575
0	580.651
0	581.07163
0	581.49238
0	581.86838
0	582.19588
0	582.51762
0	582.85513
0	584.1135
0	584.884
0	585.18138
0	585.57475
0	585.85812
0	586.09388
0	586.38112
0	586.71713
0	587.06388
0	587.30025
0	587.69975
0	588.05125
0	588.48075
0	588.802
0	589.11475
0	589.38075
0	589.66088
0	589.91237
0	590.10987
0	590.28588
0	590.56525
0	590.73613
0	591.08825
0	591.303
0	591.66162
0	592.01638
0	592.42575
0	592.77262
0	593.08338
0	593.38262
0	593.53337
0	593.54062
0	593.81462
0	594.108
0	594.3375
0	594.521
0	594.69325
0	595.01788
0	595.35425
0	595.59125
0	595.795
0	596.17325
0	596.47075
0	596.75487
0	596.9845
0	597.27525
0	597.49338
0	597.77175
0	597.97312
0	598.18462
0	598.41675
0	598.70575
0	598.791
0	599.0235
0	599.27625
0	599.57713
0	599.811
0	600.06325
0	600.39813
0	600.6125
0	600.85825
0	601.10187
0	601.465
0	601.81062
0	602.1065
0	602.62775
0	602.95062
0	603.18512
0	603.401
0	603.40813
0	603.65138
0	603.84625
0	604.01925
0	604.1825
0	604.35513
0	604.54225
0	604.78887
0	605.0205
0	605.21812
0	605.39925
0	605.55725
0	605.77787
0	605.994
0	606.216
0	606.39363
0	606.54825
0	606.766
0	606.95187
0	607.1585
0	607.43387
0	607.61137
0	607.61913
0	607.8885
0	608.1295
0	608.41737
0	608.6755
0	608.931
0	609.21988
0	609.52337
0	609.75312
0	610.00625
0	610.2215
0	610.41437
0	610.64987
0	610.90363
0	611.13638
0	611.4545
0	611.66112
0	611.902
0	612.21975
0	612.5355
0	612.79675
0	613.18225
0	613.41387
0	613.71375
0	614.01463
0	614.289
0	614.57663
0	614.81088
0	615.04588
0	615.31062
0	615.52138
0	615.745
0	616.06137
0	616.3585
0	616.65375
0	617.06112
0	617.314
0	617.6665
0	617.92763
0	618.08325
0	618.32425
0	618.59563
0	618.78175
0	618.93912
0	619.15262
0	619.374
0	619.65375
0	619.88975
0	620.06912
0	620.2425
0	620.47238
0	620.59163
0	620.77287
0	621.15262
0	621.37463
0	621.56525
0	621.77175
0	622
0	622.25375
0	622.53038
0	622.84087
0	623.23738
0	623.65925
0	624.00025
0	624.28937
0	624.60113
0	626.04887
0	626.57525
0	626.93512
0	627.29975
0	627.74563
0	628.17413
0	628.52238
0	628.84462
0	629.14963
0	629.48838
0	629.8585
0	631.44838
0	631.76037
0	632.2305
0	632.68412
0	633.00537
0	633.246
0	633.45075
0	633.72525
0	634.19287
0	634.61087
0	634.87762
0	635.101
0	635.53538
0	635.77138
0	636.0155
0	636.28425
0	636.4995
0	636.74825
0	637.05962
0	637.45062
0	637.92038
0	638.17863
0	638.37525
0	638.648
0	638.9075
0	639.1615
0	639.169
0	639.51025
0	639.899
0	640.1495
0	640.38712
0	640.62825
0	640.92337
0	641.326
0	641.686
0	641.98663
0	642.40775
0	642.67475
0	642.96288
0	643.06337
0	643.28737
0	643.5895
0	643.8725
0	644.20663
0	644.48912
0	644.78787
0	645.07062
0	645.27275
0	645.34225
0	645.481
0	645.61688
0	645.66887
0	645.698
0	645.946
0	646.00288
0	646.14
0	646.172
0	646.28863
0	646.33237
0	646.37537
0	646.41175
0	646.42625
0	646.43425
0	646.47
0	646.49125
0	646.524
0	646.57125
0	646.58087
0	646.60525
0	646.61613
0	646.63288
0	646.64088
0	646.64837
0	646.66387
0	646.68975
0	646.704
0	646.717
0	646.75475
0	646.80325
0	646.823
0	646.86338
0	646.87262
0	646.89925
0	646.909
0	646.96988
0	647.00513
0	647.02913
0	647.03737
0	647.068
0	647.13588
0	647.14363
0	647.1755
0	647.2055
0	647.24513
0	647.3105
0	647.3385
0	647.39813
0	647.42038
0	647.521
0	647.54138
0	647.60912
0	647.73125
0	647.81525
0	647.8305
0	647.92725
0	648.05538
0	648.23412
0	648.40275
0	648.58613
0	648.852
0	649.04825
0	649.073
0	649.259
0	649.46462
0	649.63825
0	649.72412
0	649.90612
0	649.96213
0	650.12063
0	650.40313
0	650.6445
0	650.76375
0	650.94175
0	651.127
0	651.41525
0	651.6245
0	651.76937
0	652.01937
0	652.2825
0	652.521
0	653.08338
0	653.36788
0	653.389
0	653.66625
0	654.01387
0	654.29325
0	654.552
0	654.75325
0	654.92162
0	655.0665
0	655.2335
0	655.4135
0	655.60712
0	655.82113
0	656.01775
0	656.1895
0	656.59137
0	656.85862
0	657.06038
0	657.27987
0	657.48975
0	657.79287
0	658.07675
0	658.3085
0	658.58825
0	658.77975
0	659.0855
0	659.42725
0	659.73563
0	659.97925
0	660.2535
0	660.49037
0	660.75363
0	661.14487
0	661.44988
0	661.73513
0	661.99175
0	662.21462
0	662.483
0	662.7915
0	663.10625
0	663.3605
0	663.60163
0	663.90738
0	664.29913
0	664.546
0	664.77275
0	665.02212
0	665.23725
0	665.38738
0	665.53425
0	665.76025
0	666.22587
0	666.71125
0	666.975
0	667.20975
0	667.43025
0	667.64075
0	667.88238
0	668.05663
0	668.327
0	668.4865
0	668.73862
0	668.91
0	669.12638
0	669.34587
0	669.51275
0	669.74937
0	669.97575
0	670.18125
0	670.3845
0	670.60412
0	670.81925
0	670.98663
0	671.126
0	671.32325
0	671.56375
0	671.80475
0	672.0805
0	672.26037
0	672.48113
0	672.91962
0	673.232
0	673.50712
0	673.83237
0	674.164
0	674.51375
0	674.85575
0	675.137
0	675.463
0	675.64762
0	675.98775
0	676.44737
0	676.694
0	676.98388
0	677.27738
0	677.5425
0	677.87738
0	678.39037
0	678.63738
0	678.931
0	679.138
0	679.4005
0	679.65538
0	679.91425
0	680.115
0	680.32375
0	680.634
0	681.04188
0	681.34975
0	681.51375
0	681.66675
0	681.99125
0	682.31425
0	682.60888
0	682.82425
0	682.98375
0	683.33225
0	683.54175
0	683.80787
0	684.08825
0	684.38513
0	684.69275
0	684.95125
0	685.33625
0	687.009
0	687.4685
0	687.77363
0	688.28963
0	688.61212
0	688.98425
0	689.286
0	689.48312
0	689.7945
0	690.1195
0	690.55488
0	691.00437
0	691.28425
0	691.53775
0	691.94637
0	692.3115
0	692.82875
0	693.16763
0	693.545
0	694.0055
0	694.34925
0	694.73325
0	695.14275
0	695.56875
0	695.80138
0	696.15612
0	696.53375
0	696.82225
0	697.21563
0	697.55275
0	697.97338
0	698.35825
0	698.71975
0	699.02375
0	699.28225
0	699.68325
0	700.04075
0	700.34187
0	700.66625
0	701.02813
0	701.40775
0	701.838
0	702.10225
0	702.47888
0	702.76987
0	703.11113
0	703.35812
0	703.59975
0	703.87425
0	704.07113
0	704.45125
0	704.76312
0	705.00212
0	705.32375
0	705.593
0	705.91112
0	706.23563
0	706.61087
0	706.92213
0	707.211
0	707.52437
0	707.76125
0	707.938
0	708.13363
0	708.33237
0	708.60775
0	708.88863
0	709.09312
0	709.27475
0	709.5465
0	709.74188
0	709.9715
0	710.13138
0	710.31263
0	710.44888
0	710.69813
0	710.93225
0	711.15112
0	711.37238
0	711.687
0	711.9645
0	712.2055
0	712.40625
0	712.91475
0	713.302
0	713.65175
0	714.02437
0	714.27562
0	714.64037
0	714.88987
0	715.167
0	715.4395
0	715.713
0	715.97637
0	716.034
0	716.20137
0	716.42938
0	716.76875
0	717.04575
0	717.446
0	717.65463
0	718.11238
0	718.352
0	718.52538
0	719.07313
0	720.58438
0	721.031
0	721.30775
0	721.69988
0	722.07425
0	722.76537
0	723.21225
0	723.8475
0	725.64075
0	726.178
0	726.75638
0	727.50238
0	730.11662
0	736.23125
0	736.323
0	736.5495
0	736.74225
0	736.74963
0	736.75963
0	736.82562
0	736.91875
0	736.92887
0	736.9495
0	736.9985
0	737.044
0	737.061
0	737.0785
0	737.09825
0	737.21637
0	737.224
0	737.24862
0	737.29688
0	737.30775
0	737.3195
0	737.3595
0	737.43637
0	737.48288
0	737.504
0	737.585
0	737.66875
0	737.74725
0	737.7795
0	737.86625
0	738.03425
0	738.18912
0	738.476
0	739.4805
0	739.925
0	740.34975
0	740.634
0	741.07538
0	741.46988
0	741.93475
0	742.266
0	742.59338
0	742.93763
0	743.42138
0	744.19912
0	744.53562
0	744.81988
0	745.1515
0	745.53363
0	745.93962
0	746.27363
0	746.69562
0	746.99463
0	748.4835
0	748.87537
0	749.17413
0	751.625
0	751.83625
0	752.0285
0	752.27688
0	752.73975
0	753.111
0	753.72838
0	754.08
0	754.20225
0	754.33912
0	754.53025
0	754.75913
0	755.04737
0	755.49162
0	755.79112
0	756.2865
0	756.56213
0	756.75712
0	757.2805
0	757.69062
0	758.06837
0	758.4815
0	758.7255
0	758.96225
0	759.06462
0	759.12625
0	759.3865
0	759.635
0	759.97675
0	760.27262
0	760.715
0	761.09412
0	761.5115
0	761.98937
0	762.322
0	762.73262
0	763.04337
0	763.228
0	763.47475
0	763.75425
0	763.9785
0	764.18088
0	764.4905
0	764.90275
0	765.1535
0	765.3485
0	765.5375
0	765.73463
0	765.9165
0	766.11175
0	766.26088
0	766.51288
0	766.73025
0	766.90863
0	767.20263
0	767.55725
0	767.92375
0	768.25638
0	768.52413
0	768.77562
0	769.01375
0	769.28875
0	769.6845
0	769.9635
0	770.23525
0	770.46462
0	770.646
0	770.86037
0	771.24838
0	771.6695
0	771.95713
0	772.19088
0	772.61463
0	773.18787
0	773.62162
0	774.00275
0	774.44237
0	774.95838
0	775.59525
0	775.9475
0	776.39075
0	776.58325
0	776.84762
0	777.11362
0	777.477
0	777.72625
0	778.30488
0	778.55687
0	778.89088
0	779.1485
0	779.56213
0	779.87338
0	780.08312
0	780.32038
0	780.6095
0	780.82362
0	781.01688
0	781.30062
0	781.4815
0	781.86275
0	782.07675
0	782.29763
0	782.51288
0	783.08125
0	783.41825
0	783.70475
0	783.97312
0	784.268
0	784.54225
0	784.78538
0	785.04787
0	785.33237
0	785.49963
0	785.6915
0	785.922
0	786.10175
0	786.24212
0	786.57962
0	786.85275
0	787.20312
0	787.43462
0	787.60463
0	787.81687
0	788.01138
0	788.13312
0	788.47225
0	788.777
0	788.94763
0	789.2975
0	789.57137
0	789.94
0	790.20075
0	790.46962
0	790.71087
0	790.94613
0	791.148
0	791.27813
0	791.51325
0	791.7095
0	791.94988
0	792.28737
0	792.619
0	792.88162
0	793.16763
0	793.47687
0	793.77212
0	793.98575
0	794.39262
0	794.82038
0	795.09738
0	795.41162
0	795.75675
0	796.05837
0	796.373
0	796.61362
0	796.85187
0	797.14175
0	797.4005
0	797.80263
0	797.977
0	798.21975
0	798.45962
0	798.66675
0	798.77212
0	798.96037
0	799.1885
0	799.55713
0	799.74688
0	799.963
0	800.13963
0	800.31613
0	800.43863
0	800.56438
0	800.72087
0	800.93375
0	801.106
0	801.22838
0	801.43775
0	801.67462
0	801.98563
0	802.12838
0	802.32575
0	802.636
0	802.733
0	803.15337
0	803.4475
0	803.69763
0	803.73563
0	804.08312
0	804.28088
0	804.45512
0	804.581
0	804.94825
0	805.16488
0	805.32187
0	805.87137
0	806.21163
0	806.2815
0	806.64475
0	806.9655
0	807.1255
0	807.20125
0	807.20862
0	807.28387
0	807.4165
0	807.5885
0	807.79363
0	807.935
0	808.09137
0	808.28212
0	808.41612
0	808.6075
0	808.94388
0	809.14188
0	809.449
0	809.65325
0	809.829
0	809.931
0	810.08988
0	810.2495
0	810.25662
0	810.53662
0	810.8765
0	811.09725
0	811.15475
0	811.25712
0	811.48487
0	811.65562
0	811.85087
0	811.91512
0	812.0415
0	812.15062
0	812.249
0	812.32763
0	812.39612
0	812.60312
0	812.89638
0	813.25037
0	813.5975
0	814.05775
0	814.47563
0	814.97838
0	815.41625
0	815.72888
0	815.91662
0	816.16575
0	816.56613
0	816.86262
0	817.12688
0	817.49712
0	818.07213
0	818.46575
0	818.84575
0	819.09537
0	819.37563
0	819.80263
0	820.09962
0	820.30925
0	820.51712
0	820.76175
0	820.92912
0	821.29162
0	821.55663
0	821.85525
0	822.06637
0	822.23587
0	822.534
0	822.74475
0	822.97663
0	823.0945
0	823.23575
0	823.44412
0	823.65313
0	823.87025
0	824.28763
0	824.46087
0	824.60712
0	824.61463
0	824.7955
0	824.966
0	825.128
0	825.28413
0	825.44512
0	825.70825
0	825.84775
0	826.10275
0	826.32838
0	826.635
0	826.86862
0	827.08812
0	827.17988
0	827.32125
0	827.4585
0	827.709
0	827.82975
0	828.03787
0	828.20225
0	828.31512
0	828.45038
0	828.64275
0	828.94125
0	829.08675
0	829.29375
0	829.59325
0	829.75575
0	830.163
0	830.37812
0	830.57862
0	830.75788
0	831.01537
0	831.25363
0	831.796
0	831.96213
0	832.53475
0	832.78538
0	832.90937
0	833.17863
0	833.42438
0	833.926
0	834.17837
0	834.494
0	834.73025
0	835.10137
0	835.22163
0	835.31813
0	835.37613
0	835.3955
0	835.40287
0	835.43912
0	835.47187
0	835.481
0	835.49175
0	835.54088
0	835.55412
0	835.56125
0	835.57125
0	835.59525
0	835.60513
0	835.63025
0	835.64313
0	835.6565
0	835.6685
0	835.691
0	835.70338
0	835.72125
0	835.73037
0	835.74137
0	835.75138
0	835.76238
0	835.771
0	835.78138
0	835.795
0	835.80438
0	835.8325
0	835.84975
0	835.87338
0	835.89425
0	835.90188
0	835.91887
0	835.93562
0	835.98
0	836.01188
0	836.05438
0	836.07912
0	836.1035
0	836.17213
0	836.22288
0	836.24825
0	836.301
0	836.35013
0	836.37875
0	836.426
0	836.48625
0	836.499
0	836.57838
0	836.63025
0	836.71725
0	836.8155
0	836.86637
0	836.87362
0	837.0515
0	837.05925
0	837.16962
0	837.25225
0	837.26
0	837.44275
0	837.52363
0	837.64
0	837.72275
0	837.86812
0	837.876
0	838.23362
0	838.35838
0	838.452
0	838.572
0	838.68275
0	838.81713
0	838.95025
0	839.07113
0	839.11113
0	839.22388
0	839.56
0	839.67325
0	839.81337
0	840.06988
0	840.317
0	840.42863
0	840.52413
0	840.53425
0	840.685
0	841.13
0	841.34687
0	841.6955
0	841.93038
0	842.05025
0	842.16962
0	842.36513
0	842.69325
0	842.8225
0	843.18713
0	843.26188
0	843.356
0	843.72613
0	843.9445
0	844.3405
0	844.73312
0	844.90825
0	845.02562
0	845.128
0	845.38762
0	845.463
0	845.56213
0	845.67075
0	846.12425
0	846.30025
0	846.33388
0	846.53763
0	846.7225
0	846.9445
0	847.19263
0	847.44725
0	847.62925
0	848.14925
0	848.61312
0	848.71362
0	848.93237
0	848.98788
0	849.1895
0	849.36238
0	849.57587
0	849.67112
0	850.21687
0	850.37
0	850.57512
0	850.61825
0	850.67538
0	850.87125
0	850.95362
0	851.15988
0	851.44687
0	851.685
0	851.89425
0	852.01513
0	852.0895
0	852.22775
0	852.57525
0	852.863
0	852.963
0	853.17488
0	853.43
0	853.51913
0	853.91737
0	854.32613
0	854.46275
0	855.17588
0	855.4125
0	855.67662
0	855.98087
0	856.37925
0	857.13875
0	857.33063
0	857.575
0	858.11575
0	858.30363
0	858.51
0	858.7625
0	858.96063
0	859.13125
0	859.40038
0	859.811
0	859.97587
0	860.13112
0	860.38812
0	860.433
0	860.57425
0	860.9045
0	861.06988
0	861.17787
0	861.3755
0	861.78512
0	861.90363
0	862.29088
0	862.31862
0	862.43325
0	862.45213
0	862.53437
0	862.661
0	862.98513
0	863.12087
0	863.27013
0	863.5785
0	863.75838
0	864.13537
0	864.24862
0	864.45225
0	864.51712
0	864.7995
0	865.60238
0	865.72975
0	865.84037
0	866.04625
0	866.15787
0	866.24
0	866.34012
0	866.50688
0	866.82213
0	867.004
0	867.38312
0	867.618
0	867.80438
0	868.19675
0	868.34325
0	868.518
0	868.59888
0	868.72862
0	869.39725
0	869.61875
0	869.89288
0	870.14837
0	870.39025
0	870.8125
0	870.96
0	871.09575
0	871.20938
0	871.667
0	871.91662
0	872.027
0	872.18275
0	872.52987
0	872.73375
0	872.98937
0	873.00188
0	873.1485
0	873.16075
0	873.59888
0	873.63
0	873.79275
0	873.91237
0	874.10113
0	874.36937
0	874.516
0	874.62738
0	874.77013
0	874.86425
0	875.01675
0	875.3715
0	875.40437
0	875.49413
0	875.57713
0	875.66125
0	875.8985
0	876.23388
0	876.58512
0	876.73513
0	876.9385
0	877.07988
0	877.5435
0	877.67512
0	877.80638
0	877.98513
0	878.16025
0	878.40588
0	878.53375
0	878.54275
0	878.69113
0	878.707
0	878.7595
0	879.04425
0	879.07475
0	879.2115
0	879.23862
0	879.47812
0	879.57925
0	879.69488
0	879.78325
0	879.86288
0	880.0145
0	880.11513
0	880.30213
0	880.60838
0	880.66588
0	880.98175
0	881.27738
0	881.348
0	881.47137
0	881.50138
0	881.55825
0	881.6425
0	881.66975
0	881.8135
0	881.92138
0	881.9665
0	882.11825
0	882.22987
0	882.283
0	882.37162
0	882.52762
0	882.55325
0	882.69588
0	882.77825
0	882.91512
0	883.079
0	883.25475
0	883.26612
0	883.44213
0	883.57687
0	883.71137
0	883.84462
0	883.93462
0	884.05962
0	884.14212
0	884.19763
0	884.25625
0	884.31137
0	884.32175
0	884.45587
0	884.49812
0	884.56713
0	884.66325
0	884.70187
0	884.91188
0	885.01212
0	885.03712
0	885.24987
0	885.264
0	885.324
0	885.41175
0	885.42462
0	885.50288
0	885.61225
0	885.80525
0	885.82625
0	885.97275
0	885.98575
0	886.19225
0	886.3185
0	886.51937
0	886.62325
0	886.698
0	886.748
0	886.79562
0	886.912
0	886.92012
0	886.98288
0	887.10163
0	887.13537
0	887.27662
0	887.37387
0	887.38762
0	887.45075
0	887.54962
0	887.61312
0	887.68
0	887.80588
0	887.8675
0	887.979
0	888.05562
0	888.18988
0	888.33338
0	888.34788
0	888.439
0	888.5985
0	888.70237
0	888.7665
0	888.83412
0	888.921
0	888.93325
0	888.9955
0	889.25338
0	889.26225
0	889.29225
0	889.3335
0	889.3745
0	889.45075
0	889.53725
0	889.596
0	889.72838
0	889.776
0	889.969
0	889.98963
0	890.10862
0	890.18
0	890.22388
0	890.25225
0	890.30562
0	890.32438
0	890.39662
0	890.59075
0	890.6025
0	890.7215
0	890.74975
0	890.99262
0	891.0185
0	891.07213
0	891.14175
0	891.34025
0	891.3805
0	891.51312
0	891.55962
0	891.70925
0	891.77662
0	891.84563
0	891.92038
0	891.94113
0	892.012
0	892.20713
0	892.43538
0	892.51425
0	892.52762
0	892.584
0	892.69213
0	892.70012
0	892.78963
0	892.93213
0	893.05763
0	893.1095
0	893.19075
0	893.31438
0	893.37288
0	893.43938
0	893.51913
0	893.635
0	893.65588
0	893.69163
0	893.81875
0	893.93713
0	894.02413
0	894.058
0	894.14525
0	894.2625
0	894.2845
0	894.336
0	894.60525
0	894.69488
0	894.81363
0	894.85738
0	894.979
0	895.13175
0	895.20062
0	895.26188
0	895.61537
0	895.71838
0	895.909
0	896.066
0	896.12937
0	896.22063
0	896.29638
0	896.40437
0	896.454
0	896.48775
0	896.53688
0	896.55138
0	896.62162
0	896.76288
0	896.837
0	896.86537
0	896.89013
0	896.93737
0	896.9765
0	897.0685
0	897.09738
0	897.233
0	897.2855
0	897.33825
0	897.46613
0	897.56
0	897.6525
0	897.66038
0	897.77875
0	897.85213
0	897.86013
[truncated: 688 more rows]
