# Supplementary material for: Burst-Time-Dependent Plasticity Robustly Guides ON/OFF Segregation in the Lateral Geniculate Nucleus
Source: PLoS Comput Biol. 2009 Dec 24;5(12):e1000618. doi: 10.1371/journal.pcbi.1000618 (PMC2790088; doi:10.1371/journal.pcbi.1000618)
Supplement: Dataset S1 — Spiking data from mouse and ferret. (0.70 MB ZIP) [file pcbi.1000618.s004.zip › DatasetS1/mouse_set1.txt]

2.9457	0.1948	0.0917	3.2113	0.1003	2.9407
2.9507	0.2386	0.1786	3.2577	0.2302	2.9482
2.9775	0.4577	0.231	3.4179	0.2749	2.9967
2.9847	0.6072	0.279	3.4627	0.3144	3.0412
2.996	0.6801	0.3351	3.4984	0.3644	3.0957
3.0031	0.8225	0.4118	4.3421	0.41	3.2787
3.0326	1.045	0.481	4.5001	0.4401	7.8728
3.277	1.4164	0.5691	8.1427	0.5124	7.8767
7.7638	3.5118	0.6559	8.1491	0.5851	7.9151
7.7687	3.6451	0.7709	8.1755	0.6418	8.0321
7.8379	3.6834	0.8924	8.1896	0.6845	8.1046
7.8771	3.7391	1.4127	8.1995	0.7371	8.1394
7.8938	3.8821	3.8192	8.4364	0.7988	15.2573
7.9078	3.9297	3.8966	9.2154	0.864	15.2665
7.9245	4.0161	4.0023	15.5164	0.9528	15.2972
7.9334	4.1176	4.1242	15.5215	1.0699	15.3128
7.9788	4.1509	4.1972	15.5293	1.2114	15.3375
8.1008	4.1886	4.2582	15.5638	1.3747	15.4298
8.1668	4.2227	4.3107	15.5954	1.553	15.5423
15.2422	4.2631	4.3981	15.6635	1.7508	15.6306
15.2465	4.3855	4.4517	15.6982	1.9443	21.4579
15.2515	4.4353	4.5151	15.7208	2.1066	21.4624
15.2772	4.5669	4.5965	15.7434	4.1536	21.5032
15.2988	4.7437	4.6931	15.9891	4.2351	21.5096
15.3185	4.9002	4.8176	16.5807	4.2892	21.5395
15.3807	5.0443	4.9909	16.7203	4.3504	21.5608
15.5354	5.3001	5.3047	21.6939	4.3876	21.5875
21.5826	5.5344	5.5836	21.8041	4.44	21.618
21.5869	8.5093	8.7711	21.8573	4.4768	21.7084
21.6283	8.5145	8.8544	21.8682	4.5437	21.7727
21.6567	8.5968	8.9113	21.8876	4.607	21.8253
21.6947	8.6522	8.9879	21.9068	4.6524	26.3119
21.7262	8.7036	9.0896	22.0276	4.7063	26.3183
21.7729	8.7654	9.1597	22.0675	4.7625	26.3877
21.83	8.8056	9.2136	22.1057	4.8086	26.3957
21.8853	9.0203	9.3192	22.1662	4.8579	26.4304
22.0395	9.0782	9.3962	26.6887	4.9167	26.4418
22.1065	9.1138	9.4592	26.6951	5.0072	26.5035
26.3853	9.2055	9.517	26.7497	5.1059	26.6715
26.3896	9.2441	9.5887	26.8193	5.2156	26.6839
26.3971	9.3306	9.6976	26.9118	5.3266	26.7286
26.419	9.3882	9.8737	26.9632	5.4665	31.4059
26.4357	9.6078	10.4151	27.0295	5.7956	31.4104
26.4859	9.7512	16.328	31.5104	8.9849	31.508
26.5378	9.9136	16.3939	31.5376	9.0609	31.5562
26.6596	10.1747	16.4521	31.6163	9.1509	31.5914
26.6781	13.2335	16.5327	31.6849	9.2212	31.639
26.7274	15.9679	16.6037	31.7766	9.2721	35.4372
26.7669	16.0493	16.6452	31.9899	9.3294	35.4427
31.245	16.1827	16.6803	35.7453	9.3843	35.5138
31.2497	16.2491	16.7458	35.7539	9.4289	35.6001
31.2905	16.3571	16.8237	35.7802	9.4682	35.7315
31.2972	16.4	16.9143	35.7971	9.5182	39.5585
31.3184	16.4629	16.9778	35.9953	9.5641	39.563
31.3473	16.503	17.05	36.0278	9.6095	39.5927
31.4151	16.6751	17.137	39.5865	9.6623	39.6096
31.4582	16.829	17.2376	39.6003	9.7075	39.6393
31.4945	16.8757	17.3875	39.6344	9.7589	50.9444
31.5559	16.9262	17.5797	39.6496	9.8145	50.9993
31.624	17.0015	18.0777	39.7318	9.8755	51.0544
35.4291	17.082	22.5348	39.8342	9.962	51.1312
35.4343	17.203	22.6375	39.8827	10.0734	51.1617
35.4607	17.328	22.7871	39.913	10.2055	51.1851
35.4899	17.4661	22.8567	43.3191	10.3367	54.9735
35.5115	17.6255	22.9253	43.3818	10.4961	54.9781
35.5523	18.0363	22.9865	44.3813	10.693	55.0177
35.6033	21.7875	23.0609	46.9305	10.928	55.0252
35.7362	22.5036	23.1041	51.1799	11.3461	55.0546
35.7535	22.844	23.1655	51.2318	11.6892	55.0928
39.2671	22.9107	23.2229	51.2679	15.6012	55.1518
39.2727	22.9526	23.2846	51.2996	16.3205	55.2632
39.298	23.0005	23.3606	51.4682	16.4218	59.2805
39.3195	23.0446	23.4529	51.5256	16.4758	59.2847
39.3577	23.134	23.5617	51.6085	16.5151	59.3552
39.5278	23.1747	23.7376	55.2422	16.589	59.39
39.5738	23.2186	23.9707	55.2924	16.6483	59.5257
39.6567	23.2805	27.3804	55.3503	16.6983	59.5498
42.9068	23.3522	27.466	55.4253	16.7498	59.7991
42.912	23.4273	27.523	55.4797	16.8071	63.1476
42.9186	23.4941	27.5795	55.5255	16.8723	63.1526
42.937	23.5889	27.6417	55.5839	16.926	63.2029
42.9568	23.8874	27.7131	59.4387	16.9752	63.2408
42.9789	24.0742	27.795	59.5545	17.0142	63.2706
43.0937	24.2863	27.8817	59.5984	17.0647	71.5656
46.4433	24.5674	27.9677	59.6249	17.1241	71.5697
46.4486	27.1362	28.0386	59.6644	17.1894	71.5748
46.4706	27.1415	28.1324	59.7774	17.2653	71.6141
46.4787	27.3133	28.2409	63.5154	17.347	71.6648
46.5096	27.3946	28.3246	63.5446	17.4319	71.7063
50.9023	27.4566	28.5646	63.563	17.5545	71.7706
50.9064	27.5317	32.3413	71.2973	17.6958	71.8206
50.912	27.7093	32.4231	71.3035	17.8616	76.0869
50.9329	27.7572	32.4732	71.3281	18.1339	76.0911
50.959	27.8874	32.5265	71.3597	18.2943	76.097
51.0195	27.937	32.5872	71.4242	18.5045	76.1263
51.0568	27.9923	32.6663	76.4135	22.4248	76.1594
54.9582	28.0585	32.7139	76.4352	22.4693	76.2403
54.9631	28.2467	32.7883	76.4406	22.6026	80.2373
55.0059	28.4165	32.8523	76.4564	22.678	80.242
55.0155	28.6632	32.9046	76.4734	22.7757	80.2607
55.0341	28.912	32.9689	76.4822	22.8423	80.2711
55.2529	32.1093	33.0589	76.5043	22.9005	80.2896
55.3179	32.1783	33.175	76.6909	22.9575	80.3131
59.1627	32.2469	33.3372	76.715	23.0055	80.3336
59.1669	32.3275	36.4269	76.7775	23.0677	80.3728
59.2059	32.3724	36.5647	77.958	23.1223	80.4469
59.2312	32.4158	36.6666	78.1697	23.1723	83.9591
59.2772	32.4614	36.741	80.4758	23.2236	83.9635
59.3847	32.5211	36.7977	80.6002	23.2887	84.0202
59.4142	32.57	36.8483	80.6381	23.4875	84.0732
59.4768	32.6291	36.9093	80.6591	23.6008	84.0922
63.0658	32.6717	36.9783	80.6746	23.7256	84.1371
63.0712	32.7103	37.0696	80.7115	24.0055	87.9677
63.115	32.7591	37.1666	80.7437	24.4392	88.1055
63.1506	32.8035	37.2956	80.7947	27.5228	88.1539
63.2119	32.8507	37.559	84.2754	27.5728	88.1946
63.2301	32.898	40.2405	84.3065	27.6395	88.2836
63.2849	33.014	40.3124	84.3315	27.6826	92.2978
66.6096	33.1283	40.3826	84.3964	27.7391	92.3028
66.6141	33.2804	40.4485	84.4059	27.7931	92.3767
66.6497	33.4531	40.5173	84.6747	27.8539	92.4753
66.6769	36.1014	40.5888	88.272	27.9022	92.542
66.7085	36.2393	40.6558	88.2873	27.951	92.5508
66.8188	36.3082	40.726	88.2955	28.0052	92.596
71.3287	36.3817	40.7912	88.3208	28.0675	92.6342
71.3339	36.4964	40.879	88.3489	28.1238	100.1363
71.382	36.5538	40.9414	88.6121	28.1952	100.1404
71.547	36.597	41.0162	88.7087	28.2617	100.1457
71.5672	36.6513	41.1138	92.5826	28.3268	100.201
71.6025	36.697	41.2769	92.6255	28.4218	100.2636
71.6284	36.7926	41.4178	92.6335	28.524	100.318
71.6723	36.8507	41.7446	92.6711	28.6634	104.2452
71.7147	36.9021	43.7241	92.8553	28.8231	104.2499
76.2442	36.9554	43.8095	92.8854	29.2231	104.361
76.2483	37.0776	43.875	92.9081	29.4042	104.3875
76.2645	37.1606	43.956	92.9282	32.5222	104.4257
76.2717	37.2986	44.0184	92.9414	32.5732	104.4339
76.3006	37.5869	44.1152	92.9703	32.6097	104.4637
76.4182	39.985	44.2039	100.3424	32.658	104.5236
76.4408	39.9909	44.2927	100.3788	32.7066	108.2173
76.4701	40.0703	44.3642	100.4169	32.7607	108.2222
76.5098	40.1307	44.4361	100.461	32.8179	108.3262
76.6391	40.1877	44.5216	100.5926	32.8617	108.4849
76.7095	40.2842	44.6245	104.7066	32.9257	108.5009
80.3324	40.3374	44.782	104.733	32.9804	108.5504
80.3372	40.3736	45.032	104.7674	33.0365	108.5891
80.3808	40.4245	47.2403	104.8011	33.0951	112.2394
80.3937	40.4805	47.3039	104.8295	33.1512	112.2438
80.4226	40.5404	47.3624	104.9593	33.2145	112.385
80.4464	40.6027	47.4462	105.658	33.3173	112.3916
80.479	40.6872	47.5162	108.5943	33.414	112.4658
80.586	40.7332	47.634	108.8014	33.5448	112.4916
80.6423	40.8475	47.7253	108.828	33.6951	112.5612
80.6666	40.9028	47.7879	108.8778	33.8534	115.8085
80.7248	40.9714	47.8735	112.67	34.0811	115.8144
80.7585	41.0446	47.9924	112.7165	34.329	116.0464
80.7965	41.1265	48.147	112.7285	34.6112	116.1171
83.9554	41.2856	51.9274	112.7819	36.6249	122.7584
83.9631	41.7538	52.0405	112.8345	36.6947	122.7629
83.9704	43.4906	52.1016	112.9442	36.7667	122.9293
83.987	43.5631	52.1999	113.0108	36.8338	122.9346
84.0118	43.6699	52.2589	116.4173	36.9022	126.6176
84.0747	43.7203	52.3274	116.4255	36.9631	126.6232
84.0981	43.7917	52.3935	116.4914	37.04	126.9438
84.3333	43.843	52.4543	116.5261	37.0887	135.3423
87.95	43.9001	52.5244	117.4825	37.1506	135.3463
87.9554	44.0882	52.6204	119.8146	37.2084	135.3842
87.9812	44.1447	52.7063	119.8407	37.2637	135.4143
88.0038	44.2068	52.7815	119.8747	37.3253	135.4768
88.0546	44.2652	52.8826	123.2628	37.3865	135.5096
88.0872	44.334	53.0625	123.2944	37.4443	135.5628
88.1568	44.4068	55.9534	123.3027	37.516	135.6016
88.224	44.537	56.0323	124.1249	37.5901	149.4663
88.2863	44.6829	56.0835	126.9457	37.6798	149.4701
92.2951	44.9281	56.1747	127.0294	37.8206	149.5436
92.3	47.0387	56.2424	127.0676	38.1524	149.6038
92.3376	47.1055	56.3197	130.6766	38.349	149.6698
92.3533	47.1728	56.4006	131.519	38.5845	149.7333
92.3616	47.223	56.48	135.7186	40.5056	160.9701
92.3891	47.3342	56.5349	135.7238	40.5824	160.974
92.486	47.3916	56.6099	135.7291	40.6914	161.0504
92.5297	47.4414	56.6961	135.8048	40.7637	161.0572
92.5658	47.5036	56.796	149.6034	40.8363	161.0834
92.5877	47.5617	57.0125	149.6087	40.8997	161.1102
100.0687	47.6151	57.2345	149.6314	40.965	185.9376
100.0729	47.6536	60.1928	149.6555	41.0113	185.9414
100.135	47.7112	60.3062	149.6767	41.066	185.995
100.1458	47.8443	60.3521	149.8457	41.1287	186.0007
100.1952	47.9411	60.4213	149.8967	41.1837	186.0293
100.3364	48.0543	60.4875	149.9281	41.2411	186.0519
100.3509	48.2313	60.6118	161.0815	41.3053	186.1144
100.5128	48.5559	60.6669	161.1113	41.3649	186.1647
104.3532	51.6164	60.762	161.1336	41.4176	186.1941
104.3583	51.622	60.8358	161.183	41.499	186.31
104.3719	51.8271	60.9245	161.2188	41.6088	186.3571
104.3863	51.8853	61.0112	161.2963	41.7436	186.3971
104.3964	51.9368	61.144	161.3616	41.9585	189.8884
104.4164	52.0005	61.319	161.426	42.2942	189.8925
104.4975	52.1463	61.6049	167.8056	43.618	189.9216
104.5292	52.202	64.005	167.8121	43.7217	189.9517
104.5486	52.3049	64.0864	167.8522	43.8409	190.0106
104.7347	52.5195	64.1725	167.9327	43.9131	190.0339
104.8141	52.67	64.2312	168.0289	44.0256	190.0762
108.4336	52.7625	64.3167	168.1076	44.117	190.1769
108.4386	52.9921	64.4025	168.1338	44.2087	193.4947
108.4691	53.3676	64.4774	172.361	44.313	193.5002
108.4888	53.6915	64.5752	172.3668	44.3827	193.5783
108.519	55.6834	64.661	172.4138	44.4972	193.6168
108.5254	55.7758	64.7546	173.2601	44.5978	193.661
108.5531	55.8373	64.8714	180.0149	44.7679	193.7341
108.5714	55.9161	65.1372	186.1919	44.9067	193.8083
108.5931	55.975	67.493	186.2983	45.1189	193.885
108.5992	56.0279	67.5372	186.3214	47.1306	193.9838
108.8034	56.0886	67.6204	186.348	47.2536	194.0437
112.3451	56.1401	67.7067	186.4074	47.372	197.7194
112.3497	56.2002	67.8148	186.4179	47.4684	197.724
112.3788	56.2561	67.8832	186.441	47.5759	197.7297
112.3911	56.3639	67.9925	186.4631	47.6517	197.7651
112.4598	56.4175	68.0884	187.4688	47.7513	197.9026
112.4867	56.4705	68.194	190.1384	47.8458	197.927
112.5162	56.5302	68.3011	190.3005	47.9636	197.9358
112.5553	56.5861	72.2853	190.3326	48.0662	197.9501
112.6031	56.652	72.3566	190.3494	48.234	198.049
112.7179	56.7276	72.4139	190.3696	48.5625	198.2258
115.9814	56.8274	72.4962	190.3898	52.1781	202.4299
115.9861	57.0449	72.5564	190.4239	52.2705	202.4871
116.0273	59.0539	72.6331	190.5608	52.3093	202.4937
116.1024	59.9608	72.7131	190.5883	52.362	202.5788
116.1206	59.9687	72.8105	190.7018	52.4112	202.6119
116.1518	60.0418	72.8957	191.1837	52.466	202.6638
116.187	60.0991	73.0577	193.9896	52.5246	202.6769
119.4411	60.1565	73.2504	194.0193	52.5613	202.6995
119.4475	60.2871	73.3953	194.0467	52.6086	202.7415
119.4823	60.3321	73.5874	194.0609	52.6712	207.7
119.524	60.3894	73.8636	194.0808	52.7207	207.7045
119.7979	60.5233	77.2014	194.2782	52.7676	207.7347
122.8813	60.617	77.3305	194.3156	52.8761	207.7502
122.8871	60.6737	77.4026	195.4006	52.9356	207.763
122.9345	60.734	77.4627	198.0816	53.073	207.7877
122.9458	60.8169	77.5311	198.264	53.1706	207.94
123.0285	60.8911	77.5809	198.2845	53.2991	208.1089
123.0572	61.0059	77.6536	198.313	53.5015	212.8815
123.316	61.1377	77.7243	198.3823	53.6983	212.8868
126.5575	61.4312	77.7763	198.4434	53.9843	212.9546
126.5627	63.6685	77.8778	198.5174	54.2442	212.9595
126.5997	63.6765	77.9904	202.9428	55.0925	213.0222
126.6121	63.7743	78.1033	202.9671	56.2699	213.1325
126.896	63.9006	78.3007	202.9727	56.3634	213.1775
130.1791	63.9581	81.2799	203.0121	56.4156	218.6349
130.1843	64.0317	81.3844	203.0325	56.4674	218.639
130.3218	64.0807	81.4557	203.2138	56.5154	218.68
130.3683	64.136	81.5392	204.1152	56.5622	218.7024
135.3498	64.1975	81.6235	204.5371	56.6063	218.7943
135.354	64.2534	81.7141	207.946	56.6669	218.8376
135.3601	64.3788	81.8003	208.0308	56.7162	218.9079
135.3809	64.4501	81.8727	208.0591	56.7657	218.9648
135.4162	64.5404	81.9498	208.1075	56.8102	219.0657
135.463	64.6158	82.0329	208.1424	56.8746	219.117
135.5885	64.7145	82.1234	208.2084	56.9315	223.1807
135.7523	64.9556	82.2145	208.2787	57.0264	223.1853
139.648	65.1033	82.3354	208.3789	57.1101	223.2216
139.6525	67.1763	82.5081	212.9764	57.2196	223.2935
139.6599	67.3883	84.8751	213.0288	57.4536	223.4021
139.6943	67.4618	84.9673	213.0826	57.5929	226.6241
149.3378	67.5188	85.0431	213.1253	57.9979	226.63
149.3416	67.6232	85.0965	213.1772	60.4659	226.6872
149.3472	67.713	85.1755	213.2489	60.5319	226.9191
149.3936	67.7839	85.2332	213.2647	60.5959	230.3856
149.4596	67.8392	85.3258	213.3282	60.6498	230.3902
149.4761	67.9102	85.3918	213.5197	60.7085	230.468
149.5931	67.9822	85.4668	218.8315	60.7628	230.5005
149.6273	68.0505	85.5434	218.8853	60.8316	230.5901
149.666	68.1393	85.6422	218.8942	60.8854	230.6364
157.0747	68.2411	85.7637	218.9378	60.9459	230.6927
157.0788	68.4776	88.9284	218.9779	61.0187	235.6936
160.8065	68.7097	89.0106	219.0079	61.0644	235.7224
160.8106	72.3018	89.0971	219.0522	61.1395	235.7621
160.8531	72.4183	89.178	219.0597	61.1947	235.7761
160.8589	72.544	89.3466	219.1168	61.2495	235.8099
160.8864	72.6429	89.3967	219.2077	61.3363	235.8351
160.9624	72.7206	89.46	219.3567	61.4259	235.929
161.0656	72.8013	89.5286	220.3309	61.5181	235.9963
161.0834	72.8655	89.6044	223.327	61.6441	236.0663
161.1156	72.9385	89.6725	223.3337	61.8169	236.1297
161.1664	73.0959	89.7792	223.3816	61.977	239.7843
167.7374	73.2	90.0886	223.4015	62.2406	239.7905
167.7414	73.3684	93.3872	223.427	62.4824	239.8549
167.7466	73.5799	93.4633	223.5532	64.1596	239.9508
167.777	73.8385	93.5613	223.6315	64.2238	240.0141
167.8215	77.2518	93.6405	226.8901	64.312	240.1928
185.9805	77.3451	93.7274	226.9427	64.3824	244.2269
185.9841	77.4044	93.8062	227.0658	64.4785	244.2315
185.9882	77.4575	93.9035	227.127	64.5505	244.3034
185.9976	77.4986	93.9763	230.6034	64.6189	244.4127
186.0148	77.5124	94.0719	230.6383	64.6654	244.4479
186.0551	77.5735	94.1579	230.7128	64.7029	248.2093
186.0805	77.6586	94.3147	230.8904	64.7739	248.2144
186.1144	77.7201	94.5515	235.7665	64.8298	248.4856
186.1535	77.7719	96.7265	235.772	64.8765	248.5137
186.1972	77.8157	101.108	235.8101	64.9339	248.5356
186.2175	77.9243	101.2087	235.9207	64.9904	248.5812
186.3275	78.0425	101.2917	235.9388	65.0701	248.6592
186.3906	78.101	101.3644	235.9638	65.1635	263.0722
189.9461	78.2962	101.5309	235.9808	65.3582	263.0761
189.9519	78.5635	101.6774	236.1757	65.6386	263.0819
189.9819	78.8993	101.7836	236.2711	67.4496	263.1382
189.9906	81.1131	101.9189	240.0495	67.54	263.162
190.0166	81.1196	102.081	240.0855	67.6735	263.1995
190.0303	81.2338	102.248	240.248	67.7547	263.4508
190.132	81.3815	105.3769	240.2796	67.8487	266.8246
190.1729	81.5561	105.4385	240.298	67.9514	266.8288
190.199	81.614	105.5114	241.2919	68.0618	266.8845
193.6132	81.7542	105.5881	244.5199	68.1415	270.5197
193.6188	81.8592	105.6563	244.5574	68.2294	270.5239
193.651	81.9339	105.7122	244.6184	68.3816	270.6006
193.6582	81.9859	105.7706	244.7565	68.5052	270.6284
193.6734	82.0464	105.8202	244.7962	68.9811	270.739
193.6892	82.1098	105.8813	244.8124	72.3686	270.7851
193.7338	82.1801	105.9371	244.8902	72.443	274.6783
193.8035	82.2966	106.0095	245.8643	72.4856	274.683
193.882	82.6154	106.1014	248.6526	72.5501	274.7551
194.0017	82.952	106.2079	248.694	72.6101	274.7749
197.8997	84.6421	106.3715	248.8171	72.6977	274.8317
197.9046	84.6492	107.0406	248.8612	72.8135	274.8593
197.9247	84.7328	109.4483	256.0293	72.9474	274.8846
197.9455	84.801	109.5494	256.0345	73.0054	274.9112
197.9527	84.8699	109.6358	256.0544	73.0589	274.9679
197.9895	84.9151	109.7009	256.0635	73.1133	275.0709
198.0343	85.0695	109.7477	256.115	73.1786	275.16
198.0666	85.1142	109.823	256.2031	73.2352	281.4956
198.1025	85.1602	109.8797	256.2688	73.3059	281.5
198.2298	85.2045	109.9999	263.3042	73.3762	281.5275
198.2936	85.3158	110.1025	263.3101	73.4784	281.5428
202.5637	85.3669	110.2245	263.4066	73.5871	281.5925
202.5682	85.4979	110.507	263.429	73.7137	281.6342
202.5938	85.5856	113.3608	263.4429	73.8562	281.7147
202.6035	85.7112	113.4429	263.5232	74.079	281.7924
202.6377	85.9153	113.5294	263.5618	74.3037	281.8991
202.6681	86.2548	113.6201	266.8144	76.916	281.9728
202.7885	88.7278	113.7179	266.8602	76.9902	285.23
202.8068	88.8219	113.7981	266.9931	77.1038	285.2349
202.9342	88.8743	113.8892	267.0277	77.1561	285.3177
207.8151	88.9488	113.9617	267.0798	77.2212	285.4114
207.8197	88.9952	114.0901	270.6849	77.3009	285.4637
207.895	89.0381	114.364	270.7341	77.4118	285.504
207.9005	89.1072	116.9215	270.7657	77.4602	290.6788
207.9182	89.3255	117.0122	270.8415	77.5144	290.683
207.9414	89.3739	117.0942	270.9027	77.5603	290.765
207.9614	89.416	117.1809	270.925	77.5954	290.9006
208.0297	89.4566	117.2732	274.6215	77.6474	296.5503
208.0685	89.514	117.3573	274.697	77.7033	296.5543
208.0969	89.5654	117.4396	274.7624	77.7633	296.6264
208.122	89.6318	117.5364	274.8489	77.8374	296.6315
208.1567	89.6944	117.6471	274.8959	77.9569	296.6563
208.184	89.7838	117.7676	274.9289	78.077	296.6816
208.2057	89.9063	120.3331	275.0829	78.2494	296.774
212.7394	90.0579	120.4347	275.1517	78.4542	296.9051
212.744	90.2913	120.5117	281.7018	78.6873	296.9742
212.78	93.0129	120.5925	281.7469	78.9229	300.2866
212.802	93.1308	120.6523	281.7638	81.1147	300.2913
212.8262	93.2155	120.7203	281.7909	81.1854	300.3278
212.851	93.268	120.8078	281.8218	81.2436	300.5654
212.8774	93.325	120.9026	281.852	81.2959	300.5937
212.9612	93.3676	120.9833	281.9044	81.3569	300.6104
213.1835	93.4077	121.0873	282.0028	81.4568	306.9889
218.57	93.4528	121.2263	285.5865	81.5295	306.9932
218.5745	93.575	121.5407	285.6211	81.6049	307.0513
218.5792	93.6167	123.7475	285.6964	81.6548	307.1388
218.6326	93.666	123.8615	296.8001	81.7221	307.2783
218.6433	93.7345	123.9364	296.8046	81.7693	314.1957
218.6765	93.7897	124.0488	296.8586	81.8166	314.1998
218.6989	93.8581	124.1349	296.8663	81.8799	314.2458
218.7434	93.9442	124.2073	296.9105	81.9347	314.2873
218.7983	94.0234	124.3042	296.9547	82.0183	314.317
218.8335	94.1533	124.3852	297.0066	82.1111	314.586
218.9107	94.3811	124.4986	297.0459	82.2069	320.4364
218.9627	96.6349	124.6675	297.1574	82.3348	320.4403
223.0575	96.7227	124.8295	297.1955	82.5434	320.4949
223.0621	96.8345	127.5071	297.8203	82.7347	320.5273
223.0916	96.9216	127.571	300.5776	84.9887	320.5706
223.1424	97.0167	127.6389	300.6144	85.0664	320.6317
223.1861	97.0957	127.7045	300.6503	85.1278	320.6631
223.2182	97.1952	127.8001	300.6945	85.1799	320.7095
223.2604	97.3272	127.8943	300.7873	85.2473	325.2862
223.3281	97.4281	127.9911	300.9114	85.3014	325.3852
226.6275	100.7874	128.0981	300.9523	85.3692	325.4137
226.6315	100.7944	128.1945	307.1385	85.4088	325.4292
226.676	101.0046	128.2994	307.1873	85.4661	325.4572
226.7007	101.1262	128.4283	307.2643	85.5258	325.5186
226.7386	101.169	128.6408	307.2832	85.5882	325.5548
230.3525	101.2755	131.0828	307.431	85.6518	325.5678
230.3577	101.3368	131.1528	307.6019	85.7214	325.6291
230.3847	101.3874	131.2285	311.1381	85.818	325.7106
230.3918	101.4282	131.3083	314.4812	85.9657	325.7726
230.4164	101.4828	131.4017	314.5506	86.1068	329.6037
230.4509	101.5446	131.4916	314.6004	86.3429	329.6083
230.5053	101.6698	131.5874	314.6483	86.7271	329.7171
230.6147	101.8503	131.6676	314.6829	89.3258	329.754
235.5389	101.9859	131.7977	314.8609	89.3811	329.8022
235.5429	102.1445	131.9119	315.4351	89.4408	329.8256
235.5484	102.3814	132.1116	320.7464	89.5041	329.8381
235.5686	102.6518	136.2646	320.7857	89.5525	329.8577
235.5928	102.9749	136.3579	320.8648	89.6078	329.8963
235.6524	104.5469	136.4396	320.9321	89.6795	329.924
235.7617	105.1946	136.5136	320.9685	89.7251	329.972
235.7818	105.3232	136.5949	320.995	89.7814	330.0208
235.8116	105.3824	136.6703	321.0537	89.8395	333.9275
235.8714	105.483	136.7267	321.0864	89.8865	333.932
235.9749	105.5342	136.7754	325.5428	89.9414	333.9395
239.8007	105.617	136.8422	325.6738	89.9929	334.0113
239.8053	105.6545	136.9012	325.7368	90.0618	334.0986
239.8161	105.6886	136.9885	325.7446	90.1262	334.1482
239.8415	105.7393	137.0926	325.7779	90.2211	334.1917
239.8489	105.7926	137.2297	325.8704	90.3329	334.2182
239.863	105.8386	137.4102	325.9533	90.5189	334.2651
239.8821	105.932	140.67	326.1155	90.8269	338.5009
240.0123	106.006	140.7765	329.9975	91.267	338.5055
240.0814	106.0885	140.8682	330.0223	93.5469	338.6144
244.1948	106.1835	140.9514	330.1932	93.6187	338.641
244.1996	106.2777	141.06	330.22	93.6787	338.668
244.2335	106.4572	141.1908	330.2416	93.7356	338.6829
244.2445	106.6789	141.333	330.2807	93.8073	338.696
244.2616	109.2983	150.3876	330.4723	93.8761	338.7338
244.2951	109.4195	150.4716	334.1973	93.9437	338.8139
244.3813	109.4927	150.5636	334.3092	93.9905	342.2073
244.4834	109.5458	150.7372	334.3387	94.0331	342.212
244.5486	109.5895	150.8067	334.365	94.0825	342.3457
244.5686	109.6388	150.9142	334.4291	94.1306	342.3762
248.3818	109.6771	151.0035	334.4555	94.1811	342.3861
248.3862	109.7294	151.0824	334.4897	94.2496	342.4173
248.4448	109.7779	151.1625	334.5175	94.327	342.4254
248.4627	109.8295	151.274	334.5519	94.402	342.4419
248.4898	109.8969	151.4192	338.8793	94.4788	342.4716
248.5061	109.9739	151.5622	338.9059	94.5578	347.263
248.5907	110.0669	154.1633	338.9455	94.7239	347.2675
255.7781	110.1747	154.291	338.9886	94.897	347.3191
255.7819	113.0776	154.5432	339.0851	95.2037	347.3456
255.7874	113.1543	154.9431	339.1154	95.4276	347.3992
255.8178	113.2571	157.7356	339.1277	96.7604	347.4064
255.9243	113.4243	157.9127	339.1703	96.9559	347.5078
256.0361	113.477	158.0482	342.6998	97.0899	347.5701
263.012	113.4956	158.2288	342.7279	97.2125	347.5913
263.0162	113.5344	161.8696	342.7352	97.3369	347.6355
263.0225	113.5827	162.0466	342.7456	97.486	347.669
263.0486	113.6313	162.1385	342.7741	97.7057	352.1153
263.0642	113.6726	162.2166	342.8216	97.9495	352.1198
263.0759	113.7302	162.2889	347.2463	98.2324	352.1676
263.1684	113.7737	162.3939	347.3052	101.2758	352.1742
263.3132	113.8075	162.507	347.3355	101.3745	352.2365
263.363	113.9056	162.6068	347.3587	101.4698	352.2923
266.5713	114.0439	162.7266	347.3973	101.5294	352.4953
266.5768	114.5858	162.9412	347.5169	101.5849	352.5368
266.6108	116.6665	164.7881	347.5486	101.6517	352.577
266.6354	116.7522	164.9872	347.5813	101.7143	352.6286
266.6429	116.7982	165.134	347.6104	101.7738	356.4298
266.7431	116.864	165.2915	347.701	101.8235	356.4345
266.7753	116.9115	165.4301	352.1309	101.899	356.5415
266.821	116.9557	165.5824	352.2024	101.9539	356.6108
270.4111	117.004	165.8996	352.2169	102.0167	356.7792
270.4167	117.1223	168.563	352.2784	102.0856	364.1338
270.4554	117.1864	168.709	352.4946	102.1699	364.138
270.4614	117.2318	168.8059	352.5279	102.3822	364.1999
270.4833	117.292	168.9027	352.567	102.5276	364.2241
270.5187	117.346	168.9879	352.5882	102.6897	364.2532
270.5249	117.4246	169.0665	356.5476	102.9098	364.2842
270.5856	117.5031	169.16	356.5777	103.1246	364.3243
270.6959	117.609	169.3333	356.6051	103.4639	364.4091
274.4584	120.0503	169.524	356.6456	105.2177	364.4523
274.4631	120.0571	173.3627	356.7157	105.3188	364.5059
274.4941	120.1432	173.5103	356.7809	105.3946	364.7252
274.521	120.2915	180.9065	356.8734	105.465	368.7779
274.5684	120.3432	181.1487	356.9447	105.5133	368.7835
274.6361	120.4087	181.2679	356.9978	105.5776	368.8157
274.6698	120.4504	181.4112	364.3728	105.6409	368.8221
274.7823	120.497	181.6015	364.4363	105.6901	368.8361
274.8517	120.5494	181.8807	364.4865	105.7392	368.8539
281.4313	120.6035	182.2074	364.4984	105.7858	368.9712
281.4356	120.6685	186.9835	364.5435	105.8352	369.1038
281.4413	120.7408	187.2993	364.5753	105.8842	369.1671
281.4799	120.8288	187.3657	364.6306	105.9305	372.758
281.5028	120.8981	187.4371	364.6922	105.9692	372.7634
281.532	120.9721	187.5064	364.7817	106.0309	372.7921
281.557	121.049	187.5779	364.8313	106.0804	372.8279
281.5713	121.2011	187.6528	368.9134	106.1337	372.8538
281.615	123.5765	187.7136	369.0735	106.2251	372.9801
281.7227	123.6204	187.815	369.0873	106.3385	373.0123
281.8374	123.6837	187.9174	369.0977	106.4669	380.3669
281.9144	123.7278	188.0446	369.1154	106.6579	380.3715
285.1931	123.7984	188.2379	369.1494	106.8907	380.4228
285.1976	123.9075	188.4601	369.1628	107.1586	380.4273
285.2338	123.9647	191.0225	369.2587	109.283	380.4449
285.2639	124.0592	191.0921	369.3276	109.3713	380.4792
285.3249	124.105	191.1913	372.9616	109.4731	380.495
296.5669	124.1631	191.2945	373.1107	109.5608	380.5328
296.5708	124.2406	191.3866	373.1408	109.6091	380.5649
296.5755	124.2974	191.475	373.1665	109.7171	380.6023
296.6115	124.3889	191.548	373.22	109.7902	380.6459
296.6309	124.4792	191.6381	373.2472	109.8584	384.4445
296.6661	124.6833	191.7128	373.2908	109.9127	384.4489
296.7181	127.2171	191.8007	380.5933	109.9659	384.4837
296.7608	127.3088	191.8994	380.6472	110.0183	384.4926
296.797	127.3597	192.0377	380.7786	110.1038	384.5785
296.9305	127.4167	192.2349	380.8031	110.1956	384.6058
296.968	127.5667	194.7461	380.813	110.2918	384.6732
297.0796	127.6078	194.8711	380.9064	110.4497	384.6924
300.2938	127.6735	194.9547	380.9716	110.7231	384.7735
300.3329	127.7483	195.0297	384.9075	110.9124	384.8544
300.3468	127.8037	195.0933	384.9441	113.4103	384.89
300.376	127.89	195.1818	384.9597	113.4922	384.9825
300.4971	127.9521	195.2703	384.9855	113.5644	391.5318
300.563	128.0205	195.3676	385.0145	113.6373	391.5359
300.5833	128.1291	195.507	385.0858	113.7082	391.5799
306.916	128.2143	198.887	385.1848	113.8207	391.6292
306.9204	128.4195	199.0146	385.2497	113.8705	391.7163
306.9262	130.8194	199.1756	385.299	113.9141	395.3192
306.9507	130.9027	199.2485	391.752	113.9683	395.3236
306.967	130.9744	199.3329	391.7781	114.0324	395.4334
306.9828	131.0135	199.4008	391.7852	114.1093	395.5267
306.9906	131.0601	199.4842	391.8164	114.1723	395.568
307.1252	131.1282	199.5709	391.957	114.2471	395.6325
307.1931	131.1693	199.6718	395.7829	114.3287	398.954
310.8004	131.3401	199.8231	395.8144	114.5309	399.386
310.8056	131.3968	200.1296	395.844	114.7583	406.7515
310.9819	131.4709	203.5909	395.9119	114.9837	406.8188
314.1935	131.5382	203.7473	399.4495	117.0355	406.8532
314.198	131.613	203.8913	399.5181	117.1189	406.9399
314.2248	131.703	203.9923	399.5699	117.1694	411.4646
314.3313	131.7992	204.0509	399.6169	117.2119	411.47
314.4183	136.1442	204.1125	399.7197	117.274	411.5001
314.5975	136.2326	204.1778	407.0041	117.3482	411.5274
320.4837	136.3437	204.2519	407.0655	117.4125	411.5639
320.4878	136.4251	204.3235	407.1325	117.4671	411.6749
320.493	136.487	204.3951	407.1868	117.5141	411.7031
320.5121	136.5372	204.4903	407.2408	117.6013	411.7751
320.5205	136.5757	204.6253	407.3187	117.6537	416.6191
320.5391	136.6315	205.0093	407.4932	117.711	416.6619
320.7358	136.6768	208.9136	411.7232	117.7875	416.6809
320.748	136.7772	208.9753	411.8149	117.8612	416.6866
320.7807	136.8391	209.0481	411.9083	117.9518	416.6983
320.8275	136.9493	209.0957	411.9351	118.1075	416.7691
325.4025	137.0239	209.1579	412.0604	118.332	422.344
325.4072	137.1048	209.2086	416.7999	118.633	422.349
325.4121	137.2338	209.2657	416.8062	120.4376	422.3949
325.4275	137.3993	209.3528	416.9499	120.6636	427.6838
325.4407	140.5537	209.4171	416.9672	120.8457	427.6884
325.4506	140.561	209.5278	416.9799	120.9818	427.6952
325.5166	140.6372	209.6357	416.9991	121.1401	427.8031
325.5463	140.681	209.8626	417.0171	121.6528	427.8319
325.5825	140.7231	213.9099	417.2643	124.068	427.8839
325.6155	140.84	214.0151	417.3605	124.1185	427.9069
325.7079	140.9105	214.0966	421.7683	124.1873	427.9417
325.8041	140.9704	214.1763	421.7752	124.2523	427.9607
329.7147	141.0488	214.2568	421.9114	124.3183	427.9889
329.7193	141.124	214.3525	421.9521	124.3797	428.0226
329.7261	141.2109	214.4172	422.1761	124.4562	428.1763
329.739	141.3209	214.5127	428.1051	124.5086	428.264
329.7532	141.5894	214.6016	428.1239	124.5743	428.3045
329.7701	144.1709	214.6965	428.1935	124.6355	435.8978
329.7883	144.3401	214.8048	428.2927	124.7017	435.9021
329.7998	144.6885	215.2942	428.3512	124.7836	435.9401
329.81	144.8159	219.6413	428.3921	124.8583	435.964
329.9731	145.0225	219.739	428.4454	124.9462	435.9954
330.0402	150.26	219.8096	435.8568	125.1274	436.0343
330.1199	150.3426	219.9206	435.8983	125.317	436.0527
334.0151	150.4056	220.0303	435.9637	125.4776	436.0841
334.0205	150.5423	220.1362	436.0477	125.6591	436.1144
334.0501	150.6748	220.1915	436.1459	126.0818	436.2232
334.0702	150.7286	220.2606	436.2208	127.5526	436.3423
334.092	150.789	220.3364	436.2867	127.6363	436.4489
334.1049	150.8665	220.4169	441.1324	127.6949	440.8058
334.14	150.9193	220.4865	441.1977	127.7631	440.8104
334.187	150.979	220.6055	441.2483	127.8412	440.9971
334.2161	151.0331	220.8717	441.332	127.9003	441.0325
334.3228	151.093	224.1212	441.3609	127.9684	441.0671
338.6118	151.158	224.2158	441.3784	128.04	441.0731
338.6159	151.586	224.2806	441.4055	128.1099	441.0954
338.6262	153.8827	224.3858	441.6236	128.1729	441.1224
338.6385	153.9742	224.4789	447.2566	128.2278	441.1916
338.6509	154.0552	224.5724	447.3161	128.2818	447.0646
338.6654	154.1319	224.6905	447.4072	128.3517	447.069
338.7169	154.1818	224.7776	447.4503	128.4404	447.1256
338.8169	154.2401	224.8709	447.5781	128.5252	447.1318
339.0077	154.3425	225.0869	447.5864	128.6583	447.2927
342.3387	154.4137	227.5138	447.6097	128.8229	447.3142
342.3437	154.4774	227.6092	451.6374	129.0643	451.2618
342.3769	154.5301	227.6833	451.7016	131.119	451.2665
342.3989	154.6437	227.7751	451.7367	131.209	451.3825
342.4187	154.7261	227.8514	451.7609	131.3121	451.3954
342.4388	154.8341	227.9211	451.7871	131.38	451.4192
342.5294	154.9647	228.0317	451.8173	131.4629	451.469
342.5428	155.2174	228.1376	451.8388	131.5291	451.618
342.7619	155.49	228.2531	451.9714	131.617	451.6799
347.0368	157.5764	228.519	452.0169	131.6984	457.1007
347.0423	157.6529	231.4544	452.0404	131.7913	457.1051
347.0643	157.7053	231.5409	457.3976	131.9178	457.1535
347.0816	157.7457	231.612	457.4792	132.0182	457.1861
347.0984	157.7588	231.6691	457.5026	132.1882	457.2482
347.1276	157.8862	231.7626	457.535	132.3952	457.3721
347.2493	157.9459	231.8465	457.6867	136.5335	457.4312
347.2797	158.0723	231.9312	457.737	136.5949	457.4743
347.3206	158.1421	232.0094	457.7905	136.6321	457.5531
347.347	158.2194	232.1106	457.8626	136.6894	457.7357
347.5311	158.2999	232.2231	463.179	136.7576	462.7733
347.5681	158.3545	236.616	463.2199	136.8157	462.7777
347.6205	158.4398	236.6854	463.2501	136.8613	462.9134
351.8933	158.5335	236.7774	463.2739	136.9185	462.9184
351.8977	158.7769	236.8327	463.3415	136.9822	462.9511
351.9607	161.5316	236.9711	463.3865	137.0468	462.9719
351.9922	161.6191	237.0891	463.4393	137.1155	462.9914
352.0212	161.63	237.204	463.5179	137.1956	463.0127
352.0508	161.6752	237.2778	467.784	137.2737	463.0654
352.0825	161.7919	237.3385	467.9541	137.3567	463.2396
352.1714	161.8372	237.4205	467.9631	137.4656	467.4677
352.2256	161.9155	237.6255	467.9863	137.7108	467.4722
352.2864	162.0586	240.8695	468	137.8915	467.6221
352.5814	162.1133	240.949	468.0277	138.0774	467.6451
352.6356	162.2262	241.045	473.5157	138.2933	467.6727
356.2989	162.2781	241.1337	473.6777	140.4548	467.6799
356.306	162.339	241.2067	473.7005	140.6421	467.6842
356.346	162.4096	241.2949	473.7108	140.8027	467.6912
356.3695	162.514	241.3681	473.7517	140.8909	467.7222
356.3983	162.6175	241.4739	473.9034	140.9683	467.7815
356.4061	162.8633	241.5614	473.9264	141.1126	468.0402
356.4545	163.1804	241.7123	473.9763	141.2412	470.2905
356.5406	164.7543	242.0469	477.4299	141.4441	470.2954
356.6534	164.8031	245.1975	480.7248	141.5829	470.3228
356.7596	164.875	245.2625	480.7714	141.7598	470.3409
364.0531	165.0015	245.3361	480.8067	142.0729	470.3591
364.0569	165.049	245.4259	480.8487	142.3067	470.3679
364.0626	165.1073	245.5183	480.8891	144.2179	470.387
364.1188	165.172	245.6062	484.6028	144.3456	470.3981
364.127	165.2291	245.6781	484.6849	144.4261	473.3477
364.1624	165.2816	245.8028	484.7081	144.5576	473.3547
364.2222	165.3424	245.888	484.7451	144.6412	473.4096
364.2601	165.3877	246.0007	484.7762	144.7274	473.4806
364.3161	165.4571	246.1603	488.7073	144.833	476.9987
364.3828	165.5245	249.3164	488.7571	144.9237	477.005
364.4081	165.6111	249.4262	488.9498	145.0409	480.3545
364.4714	165.6886	249.5018	488.9906	145.1668	480.3589
364.5354	165.8044	249.5678	489.0346	145.2853	480.4083
368.7738	168.5855	249.6408	495.5336	145.5066	480.4579
368.7789	168.6785	249.729	495.6077	148.5223	480.5065
368.7971	168.7681	249.7901	502.4419	148.6841	480.546
368.806	168.8341	249.8713	502.5739	148.8181	480.5803
368.8138	168.9781	249.9721	502.6008	148.9759	480.6116
368.8382	169.0462	250.2158	502.6391	150.4237	480.8557
368.8733	169.2201	252.7667	502.6811	150.5253	484.2591
368.9218	169.4155	252.9038	502.6976	150.6344	484.2644
368.9537	169.7345	253.0694	502.879	150.7279	484.3337
369.052	175.5482	253.2858	502.9039	150.8361	484.4271
369.0807	175.6876	253.5127	508.7296	150.9136	484.4566
369.1085	175.8147	256.7297	508.7516	150.9964	484.5275
369.1603	175.9632	256.8685	508.818	151.0721	488.44
372.787	176.1472	256.9394	508.8891	151.1396	488.5568
372.804	176.289	257.0857	508.9069	151.2271	488.583
372.8118	176.5195	257.1726	508.9285	151.33	488.6071
372.8285	181.1576	257.2859	508.9368	151.4704	488.625
372.8378	181.3494	257.4404	508.9684	151.6547	488.6617
372.855	181.5814	257.6469	509.1908	151.982	492.0058
372.9453	181.7262	264.2331	512.5498	152.2526	492.0111
372.9774	181.8007	264.377	512.5567	154.4232	495.2453
373.0228	181.9031	264.4295	512.6259	154.5655	495.2498
373.1295	182.0489	264.5	512.6666	154.87	495.312
380.4783	185.9877	264.5742	512.7238	155.0161	495.4043
380.514	186.9154	264.6534	512.8124	155.1113	495.5377
380.537	187.0515	264.7378	512.8682	155.2648	495.5832
380.5614	187.1715	264.8328	512.8792	155.4467	495.6451
380.5837	187.2361	264.9511	512.9201	155.6075	498.7674
380.5967	187.2881	265.0854	516.6418	155.7371	502.3572
380.6299	187.3322	265.2151	516.6752	155.9349	502.3616
380.658	187.3759	265.4241	516.7026	156.1656	502.3671
380.8112	187.4716	267.5678	516.9378	157.7544	502.3773
384.5619	187.513	267.6462	516.9613	157.9298	502.3853
384.5703	187.5568	267.7173	516.9896	158.0515	502.3968
384.5805	187.5929	267.7724	524.2093	158.211	502.4104
384.5975	187.6356	267.869	524.2499	158.3405	502.4206
384.6051	187.7081	267.956	524.2867	158.4656	502.4362
384.6559	187.7603	268.0051	524.3375	158.6112	502.5823
384.7117	187.8264	268.0697	524.5255	158.7211	502.7034
384.7521	187.9552	268.1317	524.5607	158.9104	508.5557
384.8092	188.1816	268.2251	524.5853	159.1476	508.5607
384.8556	188.4517	268.3538	530.4702	159.4781	508.5918
384.9259	188.7033	268.4887	530.4929	162.0414	508.6142
384.997	190.0112	268.6471	530.5331	162.092	508.656
391.4619	190.1982	271.408	537.771	162.1431	508.6791
391.466	190.7942	271.4714	537.8218	162.1997	508.735
391.4925	190.8595	271.5818	537.8638	162.241	508.7584
391.5276	191.0475	271.6566	537.8811	162.2931	508.8633
391.5373	191.1032	271.7362	537.9254	162.3597	508.903
391.5542	191.197	271.8506	537.9946	162.4773	509.0262
391.5846	191.343	271.9394	543.3596	162.5465	512.1978
391.7223	191.3884	272.0559	543.3806	162.6016	512.2036
391.7491	191.4317	272.1816	543.4312	162.6741	512.2997
391.7851	191.5223	272.3119	543.4621	162.7297	512.3364
391.8336	191.6349	275.5329	543.5045	162.7989	512.5149
395.4322	191.7789	275.6257	543.5514	162.8791	512.5257
395.4367	191.8602	275.7455	543.595	162.9745	512.5924
395.4598	192.0051	275.8134	543.6735	163.0925	516.3573
395.475	192.1636	275.8727	543.7536	163.2146	516.3624
395.4961	193.4681	275.9531	543.7871	163.3512	516.4076
395.5145	194.3373	276.0396	543.831	165.3721	516.4595
395.5703	194.3437	276.1096	543.9031	168.3602	516.4984
395.7112	194.4316	276.1856	548.7346	168.4159	530.1641
399.0912	194.5059	276.2543	548.7552	168.4675	530.1682
399.0964	194.5689	276.3787	548.7656	168.557	530.1737
399.1286	194.6322	276.4795	548.7807	168.6614	533.93
399.2531	194.6792	276.6267	548.7906	168.7626	533.9346
399.2872	194.7477	276.8725	548.814	168.9252	543.6594
399.3153	194.8192	282.4788	548.8792	168.9948	543.6655
406.7339	194.8828	282.5309	548.9885	169.0655	543.6916
406.7376	194.9325	282.9089	549.0635	169.1524	543.7255
406.7427	194.9815	282.9761	549.1012	169.2269	543.7387
406.7857	195.0326	283.0404	549.1334	169.3198	543.7853
406.8177	195.0798	283.127	552.668	169.4342	543.7997
406.8413	195.1237	283.1884	552.7685	169.5767	543.8368
406.8599	195.2226	283.2812	552.8096	169.7632	543.8843
406.894	195.3092	283.3824	552.849	169.9542	543.9104
406.9317	195.3873	283.516	552.9261	170.1901	543.9755
406.9974	195.4891	283.8298	552.97	172.2033	543.9985
411.4515	195.7274	284.0942	553.0597	172.3128	544.0188
411.4566	198.68	286.0689	553.1249	172.4453	544.0732
411.4707	198.7446	286.2154	557.2055	172.54	548.4155
411.5004	198.8099	286.2867	557.3039	172.624	548.4195
411.5275	198.8801	286.3549	557.3526	172.6996	548.4526
411.5595	198.9581	286.443	557.3746	172.7725	548.4755
411.6334	199.0281	286.5213	557.3905	172.8646	548.5089
411.7396	199.2988	286.5794	557.429	172.9855	548.6359
411.8046	199.3354	286.7032	557.4561	173.1556	548.6635
416.6819	199.3847	286.804	557.5041	173.3374	548.6919
416.686	199.427	286.9157	557.6653	175.8086	548.7348
416.693	199.5343	287.032	557.7511	175.9626	548.7938
416.7154	199.6281	287.1989	562.6901	176.1024	548.8247
416.7206	199.7165	287.4006	562.7255	176.2099	549.0001
416.7391	199.8356	291.4428	562.744	176.328	549.0514
416.757	200.0848	291.5652	562.7612	176.4388	549.0984
416.7914	203.5279	291.7065	562.7807	176.5733	549.115
416.8184	203.5331	291.9137	562.8173	176.6996	549.1437
416.9707	203.5972	292.0499	562.8899	176.9678	552.4252
417.0026	203.6523	292.1712	563.0788	177.3053	552.4316
427.7793	203.7264	292.2946	567.5334	179.0765	552.4837
427.7834	203.9268	292.5015	567.6732	179.4222	552.5242
427.8231	203.9963	292.8034	567.6915	179.572	552.5479
427.83	204.0542	297.5774	567.7118	179.8177	552.567
427.8456	204.1019	297.6686	567.7288	181.901	552.617
427.8522	204.1942	297.7298	567.7846	182.0503	552.6639
427.8611	204.2572	297.7742	567.8639	182.1687	552.8091
427.8814	204.3217	297.8515	568.0603	182.3273	552.8444
428.0136	204.3887	297.9069	571.4856	182.8135	556.9437
428.0529	204.4625	297.9842	571.6265	182.9875	557.0516
428.0619	204.5286	298.0419	571.6587	187.3928	557.0788
428.3012	204.6046	298.1276	571.6716	187.4032	557.1018
428.3786	204.7063	298.2179	571.7	187.4776	557.1401
435.6541	204.9163	298.2923	571.7179	187.5212	557.1768
435.6584	205.2054	298.3745	571.7914	187.5482	557.2026
435.7026	209.0286	298.4896	575.2398	187.592	557.2591
435.7892	209.0749	298.6573	575.282	187.6438	557.2952
435.8103	209.1249	299.1808	575.3012	187.6939	562.2734
435.8272	209.1853	301.2235	575.3265	187.751	562.278
435.8492	209.2377	301.5495	575.3393	187.7944	562.3391
435.8773	209.3558	301.6208	575.4901	187.8711	562.4029
435.951	209.4137	301.6781	575.5405	187.9436	562.4147
436.088	209.4743	301.8322	579.5815	188.0108	562.4369
436.1834	209.5305	301.9053	579.6043	188.0836	562.4902
436.2877	209.6839	301.991	579.6661	188.1873	562.5193
440.9496	209.7562	302.0687	579.7463	188.2917	562.5774
440.9539	209.8599	302.1987	579.8199	188.4355	562.6593
440.9826	210.0732	302.4818	579.8616	188.5567	562.7356
441.0073	210.3793	307.9653	579.881	188.7365	562.8072
441.0248	213.6098	308.1256	583.7114	188.9129	567.2117
441.0813	213.6989	308.207	583.7518	189.1755	567.2164
441.1094	213.7565	308.2864	583.7819	191.0876	567.3781
441.1263	213.8048	308.3794	583.8261	191.1242	567.3855
441.1415	213.8659	308.4392	583.8731	191.1956	567.4021
447.0339	213.9215	308.5381	583.9106	191.2569	567.4264
447.0379	213.9926	308.6496	587.4963	191.3162	567.4432
447.0751	214.0531	308.7713	587.502	191.402	567.4912
447.083	214.1235	308.9522	587.5581	191.4663	567.5551
447.122	214.1674	311.5495	587.622	191.5364	567.6851
447.129	214.2808	311.6377	587.6573	191.6064	571.1688
447.1833	214.3449	311.7028	587.8836	191.6614	571.1739
447.2279	214.425	311.7708	591.2001	191.7177	571.2281
447.2421	214.5315	311.8485	591.2119	191.7742	571.2853
447.2805	214.6425	311.9444	591.2509	191.8325	571.3185
447.3098	214.7988	312.0115	591.2962	191.8858	571.3886
447.4121	215.3097	312.0749	595.6439	191.9472	571.4599
451.4807	219.6083	312.2002	595.7404	192.0258	571.4909
451.5803	219.648	312.3348	595.7752	192.1074	571.5035
451.5851	219.7739	315.164	595.8595	192.2149	571.5536
451.6036	219.8818	315.2653	595.9328	192.3216	574.9517
451.6195	219.939	315.3513	600.5109	192.5088	574.9982
451.638	219.9954	315.4218	600.5237	192.707	575.059
451.6601	220.1086	315.4979	600.554	192.9999	575.0997
451.7035	220.1491	315.5801	600.562	194.8739	575.179
451.7618	220.1892	315.6508	600.5927	194.937	575.2142
451.845	220.2365	315.7427	600.6909	195.0059	579.2999
451.9477	220.3509	315.8477	600.7564	195.0592	579.305
457.159	220.4302	316.0034	608.3402	195.1025	579.3373
457.1636	220.5329	316.1657	608.3724	195.1661	579.4205
457.1857	220.7525	321.4768	608.4302	195.2255	579.4684
457.1955	223.8472	321.5554	608.4662	195.2819	579.4867
457.2026	223.8534	321.6399	608.5162	195.3357	579.5383
457.2233	223.9642	321.7278	608.58	195.3992	579.5889
457.2775	224.0369	321.8053	608.6295	195.4869	579.6152
457.2904	224.103	321.8661	608.683	195.5545	583.384
457.341	224.143	321.9426	612.0439	195.6309	583.3887
457.4319	224.1842	322.0227	612.0784	195.7386	583.4214
457.4942	224.2479	322.1035	612.0955	195.8863	583.4883
457.5449	224.3027	322.1986	612.1285	196.1086	583.6776
457.8139	224.3553	322.2942	618.5446	196.3282	583.7362
462.9073	224.3985	322.4463	618.6213	198.9259	583.7669
462.9113	224.5446	322.7882	618.6724	199.0024	587.1717
462.9173	224.6009	326.5932	618.7049	199.0913	587.1763
462.9432	224.6955	326.6491	618.715	199.1552	587.2326
462.9624	224.7882	326.7252	618.7639	199.2196	587.37
462.9878	224.8987	326.8453	618.8234	199.2677	587.4087
463.0594	225.0596	326.9275	618.8699	199.3556	587.4512
463.2319	225.4276	326.9887	618.947	199.4111	587.4743
467.6578	227.2453	327.0689	619.0151	199.4707	587.5344
467.6625	227.3051	327.1352	625.1308	199.5373	587.5817
467.6702	227.3653	327.2229	625.1737	199.5781	590.7501
467.6782	227.4205	327.4104	625.1956	199.6358	595.2846
467.7199	227.4729	327.6688	625.2273	199.7153	595.2888
467.76	227.5282	330.7411	625.2782	199.805	595.5627
467.8203	227.5762	330.8255	625.3458	199.9254	595.6009
467.9624	227.657	330.8876	625.3917	200.0577	595.6226
468.059	227.7135	330.9707	625.4089	200.2117	595.6725
473.2566	227.7725	331.0179	625.4721	200.5018	595.7872
473.3451	227.8468	331.0724	629.0572	203.5669	595.8152
473.4153	227.9048	331.1347	629.0951	203.7251	595.9145
473.4451	227.9698	331.1945	629.2299	203.7851	600.251
473.4636	228.0363	331.2642	629.2829	203.8536	600.2554
473.4745	228.1349	331.3308	629.3175	203.9147	600.29
473.4861	228.2567	331.3957	629.3706	203.9596	600.2952
473.4989	231.0999	331.4704	629.4202	204.0131	600.3281
473.5378	231.1059	331.5718	632.5566	204.0674	600.3612
473.7144	231.1839	331.6907	632.5873	204.1154	608.1268
473.7531	231.2684	331.9469	632.6925	204.1624	608.3452
476.94	231.3305	334.9416	632.7396	204.2078	608.3952
476.9451	231.3761	335.0239	632.8451	204.2548	618.4973
476.9862	231.434	335.1162	632.8787	204.3223	618.5014
477.0142	231.4687	335.2543	636.5826	204.5237	618.5617
477.0839	231.5141	335.3208	636.689	204.649	618.6097
477.1373	231.5635	335.4318	636.7091	204.8168	618.6712
480.3213	231.6174	335.5254	636.7483	205.0133	618.7338
480.3259	231.6716	335.6077	636.782	205.4113	618.8297
480.3527	231.7273	335.6993	636.8354	208.533	624.7418
480.3597	231.8793	335.8078	636.8718	208.6719	624.7462
480.3732	231.9606	335.9331	636.9184	208.7623	624.786
480.3944	232.0623	339.6	640.6355	208.8703	624.8957
480.4904	232.1826	339.6542	640.6739	208.9328	624.9309
480.6278	232.3178	339.7277	640.6962	208.9925	625.0071
484.202	236.456	339.7969	640.9045	209.0986	625.0625
484.2075	236.4625	339.8576	644.6511	209.1662	625.1117
484.23	236.5449	339.9543	644.6926	209.2173	625.1401
484.265	236.6704	340.0573	644.72	209.2774	625.1595
484.2887	236.779	340.1383	652.4382	209.3417	625.1766
484.3059	236.8215	340.2173	652.4625	209.411	628.8178
484.4098	236.9643	340.2845	652.5063	209.4909	628.8452
484.4622	237.0346	340.3787	652.5533	209.5879	628.8598
488.3185	237.0779	340.4539	652.5879	209.7463	628.8808
488.3242	237.1429	340.5651	652.6162	209.963	628.9013
488.3771	237.197	343.2162	652.6499	210.2647	628.9908
488.4209	237.3554	343.3062	652.6816	214.3508	629.049
488.438	237.503	343.3645	652.7168	214.4349	629.0706
488.531	237.6805	343.4255	652.7911	214.5285	629.121
488.5635	237.8334	343.4742	652.8481	214.5733	629.1978
488.5899	240.4885	343.529	652.8858	214.6301	632.3766
488.6099	240.495	343.5941	659.4148	214.6917	632.435
491.9242	240.5838	343.6831	659.4204	214.7457	632.4668
491.9298	240.64	343.7558	659.5171	214.8045	632.4958
491.9589	240.6989	343.827	659.5467	214.8645	632.5427
491.9923	240.7558	343.9332	659.5843	214.9336	632.5677
492.001	240.8761	344.09	659.601	215.011	632.6161
495.1826	240.9471	348.1768	659.6823	215.1125	636.4118
495.1885	240.9903	348.2908	659.7402	215.231	636.4174
495.2112	241.0415	348.3822	659.7693	215.4381	636.4569
495.2263	241.103	348.4741	659.8588	215.6278	636.4814
495.2421	241.1437	348.5496	659.9131	219.9129	636.4949
495.2937	241.1994	348.6331	664.7001	219.971	636.5298
495.5025	241.2874	348.7208	664.7264	220.0209	636.5784
495.5341	241.3714	348.8061	664.7857	220.0698	640.2335
495.5595	241.4515	348.8965	664.8123	220.1074	640.2797
498.7532	241.5556	348.9933	664.8303	220.1679	640.3492
498.7777	241.717	349.1915	664.8528	220.2228	640.4118
498.7971	244.938	349.4161	664.86	220.2859	644.2625
498.8077	245.0227	353.0484	664.9042	220.3375	644.2669
498.8321	245.1047	353.1418	664.9639	220.3958	644.3246
498.8716	245.1566	353.2107	664.9951	220.5141	644.512
502.3151	245.2002	353.2846	665.0316	220.6106	644.6127
502.3215	245.2466	353.3718	665.0697	220.7049	644.6878
502.3549	245.363	353.4521	665.1516	220.8064	652.2505
502.3606	245.4172	353.5117	665.1818	220.9007	652.2547
502.382	245.584	353.6072	671.094	221.0462	652.3037
502.4094	245.6502	353.6927	671.2229	221.1903	652.3112
502.4185	245.7311	353.753	671.2636	224.2164	652.3428
502.7166	245.8217	353.8623	671.283	224.2759	652.3745
508.4668	245.9101	354.0741	671.3012	224.3408	652.3891
508.4718	246.1463	357.4875	671.3354	224.4087	652.3995
508.5154	246.346	357.5589	671.4666	224.4762	652.4438
508.525	249.2172	357.6151	671.4993	224.5318	652.4703
508.5737	249.2771	357.6752	671.5689	224.5985	652.5303
508.6249	249.3469	357.7447	677.5602	224.6915	652.5675
508.6706	249.4113	357.8194	677.5647	224.7554	652.6218
508.7005	249.4764	357.9016	677.5954	224.8168	652.6606
508.7316	249.5251	357.9912	677.6187	224.8689	659.465
508.7554	249.589	358.1139	677.6428	224.9395	659.4701
508.9402	249.66	358.2356	677.737	224.998	659.5052
509.0236	249.722	358.4468	677.7969	225.0803	659.511
512.2816	249.7835	361.0224	677.8859	225.1577	659.5465
512.2861	249.8496	361.2161	681.7409	225.261	659.5719
512.3024	249.9294	361.3669	681.8296	225.4641	659.6147
512.3239	250.047	361.4663	681.881	225.5885	659.6364
512.3421	252.3337	361.7098	681.9172	225.7924	659.6662
512.4094	252.5138	365.1815	681.9648	226.1185	659.733
512.5169	252.5975	365.2829	682.0072	227.6251	659.7722
512.5568	252.6683	365.3524	682.0561	227.7227	659.8087
512.5974	252.7596	365.4409	682.1569	227.8225	659.8449
516.3384	252.8184	365.5326	682.2054	227.982	659.9241
516.3431	252.8861	365.679	686.6254	228.0541	664.5152
516.3632	252.9861	365.759	686.6576	228.1289	664.5631
516.3769	253.0476	365.8669	686.6983	228.2086	664.6407
516.3865	253.145	365.9642	686.7354	228.287	664.6516
516.41	253.2802	366.0806	686.7624	228.3831	664.6767
516.4397	256.4025	369.7688	686.7901	228.4846	664.6901
516.5831	256.4901	369.8588	686.8157	228.596	664.7107
516.6512	256.5661	369.9389	686.8513	228.7324	664.778
516.726	256.6517	370.0383	686.8892	228.9267	664.7883
524.1704	256.717	370.1597	687.053	229.2141	664.8194
524.1747	256.8313	370.2611	690.8505	231.5958	664.891
537.5173	256.905	370.3296	690.8718	231.694	664.9677
537.5211	256.9631	370.43	690.9033	231.773	665.0182
537.7736	257.0563	370.523	690.9318	231.8316	670.9202
543.3519	257.1583	370.6701	691.0134	231.8632	670.9248
543.3562	257.2711	371.0159	694.777	231.9219	670.987
543.4073	257.3914	373.8006	694.8334	231.9833	671.0314
543.457	257.6121	373.8951	694.8686	232.0454	671.0688
543.4746	263.8468	373.9504	694.8924	232.0983	671.0896
543.5193	263.9798	374.0227	694.9865	232.1519	671.1268
543.6002	264.0495	374.1104	695.051	232.2062	671.1606
543.6158	264.2134	374.1891	695.117	232.2443	671.2199
543.6787	264.2812	374.2789	698.5617	232.3077	671.3064
543.7284	264.4195	374.4581	698.6936	232.36	671.3444
543.7976	264.5315	374.5891	698.7589	232.4317	671.5285
544.0038	264.6071	381.2496	698.8362	232.5019	677.6858
548.4111	264.6818	381.3446	702.3822	232.6401	677.7171
548.4169	264.9023	381.4198	702.4359	232.8295	677.7304
548.4381	265.0927	381.4921	706.2732	233.0535	677.7444
548.452	265.3678	381.5735	715.9623	236.9081	677.7633
548.4699	267.2154	381.6633	715.9671	236.9874	677.8142
548.4889	267.3307	381.7408	716.0193	237.0709	677.8629
548.4972	267.4667	381.7877	716.0532	237.1539	677.8866
548.6403	267.5311	381.8342	716.1295	237.2332	677.9366
548.6761	267.5935	381.925	722.1702	237.287	677.9786
548.7033	267.7396	382.0059	722.313	237.3346	678.0118
548.716	267.8049	382.087	722.3505	237.3826	678.0419
552.3873	267.9299	382.1754	722.4228	237.4281	681.484
552.4266	267.9908	382.2798	722.4515	237.4827	681.531
552.4918	268.0537	382.4396	722.4988	237.528	681.6033
552.5386	268.1197	382.624	722.5833	237.5792	681.6644
552.5707	268.2134	385.572	722.656	237.6336	681.7098
552.5978	268.5466	385.6369	722.7081	237.7037	681.755
552.6149	268.9221	385.6921	726.3418	237.7805	681.797
552.6585	271.231	385.7487	726.4782	237.8951	681.8973
552.6815	271.3617	385.8066	726.5026	238.0519	686.4064
557.0401	271.3647	385.9051	726.5268	238.2086	686.4113
557.0451	271.5236	385.9756	726.5415	238.425	686.4441
557.0526	271.5954	386.0973	726.5573	241.0576	686.4695
557.0741	271.6448	386.1696	726.5919	241.1384	686.4889
557.0827	271.7105	386.2843	726.6406	241.1906	686.4986
557.1026	271.7744	386.3664	726.7114	241.2369	686.5275
557.1354	271.8461	386.5009	726.8437	241.2983	686.5594
557.1899	271.9055	386.6736	726.9071	241.3492	690.5918
557.2664	271.9689	388.9416	730.307	241.4014	690.597
557.382	272.0353	392.6406	730.3594	241.4559	690.6748
562.4099	272.1186	392.7065	730.4087	241.4937	690.7216
562.4145	272.1895	392.7668	730.4507	241.5298	694.6754
562.4208	272.3496	392.8315	730.7169	241.578	694.6811
562.4398	272.6056	392.9062	735.0561	241.6304	694.7311
562.4642	275.3597	392.9757	735.2622	241.6794	694.7603
562.4858	275.3658	393.0561	735.2851	241.7599	694.8684
562.5165	275.447	393.142	735.2935	241.8224	694.9217
562.5447	275.4982	393.2464	735.3095	241.9029	694.9712
562.567	275.6039	393.3977	735.3354	242.1681	698.584
562.5916	275.6533	393.591	735.3759	242.3398	698.6593
562.7071	275.8007	396.3912	741.6358	242.8137	698.6874
562.7322	275.8962	396.4659	741.6783	244.4697	698.7248
562.7633	275.9406	396.5469	741.7427	245.3528	722.0306
562.7815	276.0489	396.6179	741.7756	245.4458	722.0345
567.3737	276.1185	396.7118	741.8019	245.5191	722.0793
567.3795	276.1832	396.7718	741.8242	245.5772	722.1723
567.3906	276.2427	396.8843	741.899	245.6305	722.2332
567.4033	276.3549	396.9904	741.9391	245.695	722.2869
567.4367	276.4637	397.0538	742.041	245.7509	726.3078
567.4505	281.5559	397.1986	742.1129	245.8163	726.3124
567.4789	282.2891	400.0292	745.4802	245.872	726.3974
567.5454	282.3561	400.1423	745.5242	245.9183	726.4854
567.6177	282.4814	400.2646	745.5537	245.9901	726.5238
567.6999	282.5204	400.3676	745.5836	246.0563	726.5386
571.2788	282.5778	400.4411	753.4195	246.1361	726.5932
571.2845	282.7604	400.4992	753.4411	246.2104	726.641
571.3161	282.84	400.5379	753.5311	246.3206	726.7461
571.3308	282.9021	400.6204	753.562	246.4965	730.1187
571.3541	282.9536	400.7028	753.6039	246.7853	730.1263
571.3741	282.9995	400.8033	753.6223	249.5342	730.1672
571.3887	283.0531	400.9049	753.6612	249.6055	730.3136
571.4337	283.1111	401.0775	753.6835	249.6965	730.3592
571.6671	283.1758	407.7935	757.7447	249.7572	730.3886
574.9383	283.289	407.8089	757.7723	249.8262	730.4346
574.9434	283.4223	407.9351	757.8664	249.8872	734.893
574.9814	283.7054	408.0106	757.9039	249.9522	734.8976
574.9916	285.8237	408.084	757.9579	250.0009	734.9231
575.0087	285.9252	408.1572	765.05	250.0533	734.9338
575.0505	285.9793	408.2793	765.1016	250.1185	734.9552
575.2017	285.9916	408.3472	765.1643	250.2012	734.9867
575.2476	286.0339	408.4328	765.2024	250.3122	735.0086
579.2327	286.1265	408.5334	765.2184	250.4056	735.0589
579.2376	286.155	408.6257	765.2345	250.5079	741.4084
579.2756	286.2069	408.7641	765.2494	250.7006	741.4126
579.304	286.2502	408.9595	765.2763	252.6957	741.4402
579.3284	286.3669	409.2394	765.3986	252.7928	741.477
579.3531	286.4293	412.4647	765.4319	252.9497	741.4921
579.4166	286.4891	412.5368	771.1832	253.0692	741.513
579.4783	286.5473	412.634	771.2297	253.2114	741.5333
579.5333	286.6288	412.7127	771.2729	253.3011	741.5805
579.5659	286.7181	412.7691	771.2973	253.4098	741.6534
583.3786	286.844	412.8054	771.3135	253.5074	741.6817
583.384	287.0291	412.8726	771.3537	253.6923	741.7701
583.4124	291.9522	412.9698	771.3635	257.0823	741.8203
583.4358	292.0518	413.0396	777.9535	257.2012	741.8856
583.4681	292.1516	413.1098	777.9634	257.271	741.9369
583.5205	292.2148	413.1762	777.969	257.3616	742.04
583.6405	292.3179	413.247	777.9853	257.4296	742.1143
583.744	292.4125	413.3307	778.0136	257.5103	745.1084
587.1586	292.676	413.4647	778.1288	257.5797	745.2112
587.1635	292.8238	413.6384	778.1635	257.6558	745.2397
587.2133	293.0212	417.6285	778.1821	257.7564	745.2674
587.2442	293.3793	417.7478	778.2734	257.8647	745.2777
587.2636	296.5337	417.8255	778.3562	257.9643	745.295
587.3583	297.3583	417.8827	778.4296	258.1126	745.3063
587.424	297.4409	417.936	785.2151	258.4632	745.3329
587.4536	297.5041	417.9891	785.2855	260.6678	745.3682
587.486	297.563	418.0549	785.3377	260.8664	745.3787
587.5719	297.6278	418.1113	785.3938	261.1419	745.422
590.711	297.7018	418.2032	785.4959	264.3691	745.4371
590.7163	297.7446	418.2873	785.5601	264.4599	745.4594
590.7557	297.8033	418.385	789.7536	264.5298	745.4907
590.8013	297.8651	418.4818	789.7904	264.5781	745.5594
595.545	297.9448	418.6136	789.8716	264.64	748.9022
595.5495	297.9878	422.7708	789.9292	264.7044	748.9083
595.5574	298.0292	422.8667	789.9552	264.7454	748.9733
595.5667	298.0761	422.9452	790.0332	264.7958	749.0326
595.5844	298.1292	423.0313	790.1683	264.8496	749.0591
595.6003	298.1893	423.1253	793.4859	264.9146	753.5329
595.611	298.2753	423.2176	793.5204	264.9747	753.5377
595.6317	298.3728	423.3151	793.5523	265.0566	753.5739
595.8076	298.4674	423.4247	793.6269	265.1217	753.6028
595.9435	298.6542	423.5604	793.663	265.2029	753.6084
600.2517	298.8906	423.7354	793.7475	265.2803	753.6177
600.2983	300.9417	423.9388	800.3786	265.4138	753.6357
600.3037	301.0043	428.8578	800.3913	265.555	753.6568
600.3259	301.0722	428.9776	800.4327	266.0641	753.6675
600.357	301.1643	429.0737	800.6246	267.8378	753.6992
600.3758	301.2119	429.1314	800.6611	267.9317	753.7918
600.4026	301.2603	429.2114	800.6928	268.0134	753.8022
600.4603	301.3209	429.2931	800.7254	268.0709	753.8792
600.5326	301.3635	429.372	806.1102	268.1408	757.4462
600.6471	301.4301	429.455	806.1167	268.2045	757.4523
600.7398	301.4913	429.5392	806.1382	268.2785	757.4973
608.094	301.602	429.6093	806.1721	268.3256	757.5346
608.0984	301.6577	429.6973	806.2002	268.3852	757.5839
608.1058	301.7247	429.8207	806.288	268.4552	757.701
608.1263	301.7975	429.9597	806.3634	268.5219	757.7219
608.1544	301.8996	436.8613	806.4059	268.6218	757.799
608.2013	301.9858	436.958	810.4976	268.6898	760.8784
608.2324	302.1213	437.1819	810.6214	268.812	765.1582
608.2863	302.486	437.2572	810.6406	268.9354	765.1623
608.3477	303.9522	437.3499	810.6685	269.1167	765.1709
608.3798	304.063	437.4172	810.7281	269.3448	765.1857
611.7155	304.1988	437.5059	810.8352	271.4793	765.1919
611.7204	304.2584	437.5898	810.8923	271.5676	765.208
611.7523	304.3191	437.6903	816.0565	271.6593	765.2297
611.7587	304.4044	437.7854	816.0843	271.7432	765.2485
611.8571	304.4887	437.937	816.1135	271.8272	765.2946
612.0485	304.5611	438.1898	816.1206	271.9068	765.3652
618.4843	304.6354	441.9288	816.2719	271.9882	765.3908
618.4881	304.7255	442.0029	816.3102	272.0696	765.4553
618.4934	304.8728	442.0772	816.327	272.1418	765.5063
618.5186	307.5908	442.1716	821.4248	272.2116	771.5206
618.5303	307.5975	442.3052	821.456	272.2807	771.5246
618.5518	307.6976	442.382	821.4715	272.3736	771.546
618.8098	307.7535	442.469	821.4929	272.4676	771.5606
624.852	307.8265	442.55	821.6975	272.6066	771.5858
624.8564	307.8972	442.7714	821.7252	275.886	771.6043
624.892	307.9693	442.9556	821.7647	275.9677	771.6187
624.8996	308.044	443.2148	821.7897	276.047	771.6403
624.9315	308.1173	448.0993	830.1625	276.1164	771.709
624.97	308.1849	448.1792	835.457	276.1733	771.7491
625.0357	308.2891	448.255	835.5305	276.2969	771.7867
625.07	308.3511	448.3901	835.589	276.3461	772.0857
625.1094	308.4351	448.4864	835.687	276.3957	778.2196
625.1372	308.5465	448.5524	835.7372	276.4306	778.2242
625.1768	308.66	448.6286	839.2613	276.4867	778.2576
625.4484	308.8302	448.6966	839.2734	276.5538	778.2864
628.7868	311.3804	448.7812	839.2821	276.6245	778.3046
628.8206	311.4354	448.8792	839.2993	276.6969	778.328
628.8263	311.5146	449.0359	839.4366	276.7904	778.4201
628.8443	311.6135	452.5108	839.4851	276.8965	778.4605
628.8616	311.716	452.5728	839.5326	277.0098	778.5081
629.0059	311.7526	452.6397	839.5919	277.1599	778.5556
629.105	311.8101	452.7234	847.9292	277.3312	784.9506
632.3164	311.8762	452.7829	847.9364	277.5497	784.9553
632.3246	311.9471	452.8591	848.026	277.7884	785.0024
632.3701	312.063	452.9494	848.0643	282.4185	785.0483
632.4126	312.1402	453.0058	848.0739	282.4975	785.0912
632.4694	312.2259	453.1208	848.0882	282.5359	785.1761
632.5072	312.3646	453.1811	848.1027	282.6011	789.5606
632.5297	312.5727	453.2791	848.2549	282.6644	789.5658
632.5561	314.9112	453.3514	848.29	282.8097	789.6207
632.6148	315.0697	453.495	848.422	282.9093	789.6643
636.3505	315.1312	453.6346	853.5173	282.9946	789.7078
636.3734	315.2428	453.8436	853.5707	283.0568	789.7741
636.3834	315.304	458.1324	853.5947	283.1285	789.8269
636.3999	315.3571	458.2236	853.6457	283.1879	789.9447
636.4162	315.425	458.3067	853.7481	283.2567	789.9831
636.447	315.4869	458.4255	853.7894	283.3303	793.3343
636.4828	315.5529	458.5301	853.937	283.4236	793.4023
636.5255	315.6012	458.6311	857.1872	283.5318	793.4383
636.5702	315.6601	458.6885	857.1961	283.7151	793.4734
636.6804	315.9127	458.7582	857.2115	283.8705	800.0985
636.7542	316.115	458.8346	857.2388	284.0595	800.1031
640.1987	321.3125	458.9225	857.2733	286.5631	800.1552
640.2301	321.3176	459.0452	857.508	286.6611	800.1645
640.2679	321.3684	459.2032	860.8329	286.7289	800.2059
640.2982	321.4079	463.8865	860.8702	286.8071	800.3493
640.3356	321.4226	463.9736	860.8781	286.8547	800.3669
640.3915	321.4663	464.0416	860.9049	286.9227	800.4141
640.42	321.5315	464.1139	860.9672	286.9699	800.4902
644.247	321.6465	464.1945	861.0097	287.0103	805.8424
644.2518	321.6889	464.2634	864.4143	287.0991	805.8475
644.2653	321.7489	464.3598	864.5128	287.1524	805.8668
644.3011	321.8034	464.4653	864.5557	287.2114	805.8799
644.5791	321.8683	464.5417	864.5754	287.357	805.9011
644.7018	321.96	464.6417	864.602	287.4495	805.9899
652.3397	322.0336	464.7529	869.743	287.5388	806.143
652.3437	322.0822	465.0498	869.7492	287.6715	810.227
652.3662	322.1391	468.7071	869.7822	287.8033	810.2349
652.3736	322.2153	468.8249	869.8262	288.0512	810.2958
652.3832	322.4174	468.9282	869.8526	291.6234	810.3604
652.3979	322.5856	469.0143	869.896	291.7027	810.3827
652.4292	326.4345	469.0756	869.9378	291.7682	810.429
652.472	326.4792	469.1752	869.986	291.8284	810.4711
652.5236	326.4845	469.2425	870.0508	291.8973	815.9531
652.5561	326.5901	469.3122	870.1126	291.9529	815.9581
652.5847	326.6404	469.4116	870.1601	292.005	815.9838
652.6049	326.6842	469.5372	870.1917	292.0488	816.0258
652.6761	326.7321	469.6839	875.8137	292.0911	816.0498
659.3043	326.78	474.3074	883.3863	292.1797	816.0919
659.3084	326.7847	474.4421	883.391	292.2459	816.2887
659.3207	326.8899	474.5678	883.4276	292.3279	816.3219
659.3437	327.0152	474.6794	883.4775	292.3881	816.3508
659.3668	327.0664	474.7673	883.5223	292.4688	821.433
659.4165	327.1895	474.8284	883.5782	292.5381	821.4379
659.4801	327.289	474.9094	883.7655	292.637	821.4837
659.521	327.3869	474.9789	883.8469	292.7505	821.5264
659.5345	327.5549	475.0808	889.5171	292.8581	821.5864
659.6427	327.7973	475.3239	889.5752	293.05	821.689
659.7107	330.5551	477.8493	889.607	293.2047	821.7533
659.8028	330.7217	477.9696	889.6582	297.7692	830.6845
664.5722	330.7832	478.0459	889.6892	297.8307	830.6888
664.5778	330.8377	478.1286	889.7574	297.8747	835.0901
664.6093	330.9392	478.2142	889.8996	297.9507	835.0953
664.6213	330.9981	478.2835	889.927	297.9915	835.2647
664.6425	331.0493	478.3943	889.9382	298.0612	835.3592
664.6637	331.0894	478.5315	890.0295	298.1422	835.395
664.6959	331.2631	478.6992	890.0902	298.199	835.4703
664.782	331.3274	478.9036	894.6505	298.2484	838.9336
664.7899	331.3778	481.3256	894.6555	298.3187	839.0738
664.8286	331.4745	481.5104	894.6753	298.3709	839.1896
664.9371	331.6953	481.5972	894.7465	298.4209	839.2145
665.0444	334.7821	481.7032	894.7639	298.4869	839.2338
665.0714	334.8492	481.7731	894.7832	298.5442	839.2752
670.9788	334.9956	481.8458	894.7934	298.6191	839.3206
670.9837	335.1358	481.9238	894.8253	298.6953	847.8985
670.9889	335.2053	482.0292	894.9485	298.8277	847.9026
671.0277	335.2512	482.2146	894.9635	299.0041	847.9323
671.039	335.3	485.1784	894.9995	299.1859	847.9489
671.0515	335.3315	485.264	895.1677	299.3822	847.986
671.0712	335.3764	485.3397	895.2184	299.7378	848.0851
671.084	335.4296	485.4189	895.258	301.688	848.1237
671.1349	335.484	485.4904	901.9309	301.7306	848.1614
671.1686	335.5475	485.5636	901.9864	301.7921	848.2245
671.2965	335.5979	485.649	902.0424	301.8434	848.274
677.5808	335.6863	485.7364	902.0781	301.8912	853.3937
677.5857	335.8115	485.8368	902.1165	301.943	853.3992
677.6103	338.6273	485.9671	902.1551	301.9846	853.4288
677.6366	339.5802	486.137	902.224	302.0308	853.4353
677.679	339.664	489.3226	902.2493	302.0708	853.4544
677.7053	339.7203	489.4122	907.1811	302.1267	853.5264
677.7434	339.8366	489.503	907.1871	302.1656	853.5945
677.7662	339.8727	489.5813	907.2234	302.2149	853.6864
677.798	339.9308	489.6758	907.2504	302.2679	856.9198
677.8165	340.0161	489.7576	907.2585	302.3262	856.9292
677.9347	340.0886	489.8488	907.3088	302.3889	856.9715
677.9855	340.1412	489.9523	907.3916	302.4626	857.0569
678.0307	340.2082	490.0494	907.4613	302.5404	860.6604
681.5597	340.38	490.1411	907.4844	302.6415	860.6652
681.5644	340.4719	490.2993	907.551	302.7577	860.8068
681.577	340.6247	490.5342	912.6456	302.9206	860.8369
681.597	342.9959	492.6213	912.6821	304.4447	864.2498
681.6247	343.1636	492.7291	912.7007	304.6505	864.3105
681.6927	343.3525	492.8008	912.7354	308.1658	864.3367
681.7327	343.3979	492.8927	912.7677	308.201	864.3547
681.7654	343.4372	492.9783	912.8616	308.2613	864.3631
681.8722	343.5359	493.0442	912.9145	308.3139	864.3827
681.8937	343.5834	493.1236	912.9483	308.3669	864.3946
681.9283	343.6334	493.2247	913.0261	308.419	870.1639
686.4795	343.7073	493.3193	919.9147	308.4826	870.1691
686.4848	343.7641	493.471	919.9213	308.5377	870.2159
686.53	343.8386	496.2446	919.9436	308.5837	870.2311
686.5564	343.9009	496.3337	919.9753	308.636	870.2628
686.5778	344.0052	496.4425	920.0396	308.6963	883.7197
686.6074	344.1843	496.5345	920.1036	308.7594	883.724
686.6271	348.0163	496.5966	920.142	308.8479	883.7579
686.6836	348.0687	496.702	920.39	308.9453	883.7637
686.7395	348.1709	496.7901	927.14	309.0483	883.8262
686.8549	348.2429	496.8809	927.145	309.1677	883.8427
690.5315	348.3128	496.9987	927.177	309.3501	883.8636
690.537	348.3751	497.1235	927.2033	311.3129	883.9034
690.557	348.4403	497.3539	927.2671	311.5384	883.9488
690.5732	348.555	499.5243	927.3199	311.6361	884.0473
690.587	348.6102	499.5978	927.3709	311.7475	889.6889
690.6071	348.6584	499.6687	927.4019	311.8287	889.6938
690.6684	348.7558	499.7217	927.4395	311.9401	889.7219
690.8109	348.8326	499.7998	927.4956	312.0435	889.7294
690.8599	348.9078	499.8582	927.5309	312.1318	889.76
694.6094	348.9888	499.9537	931.3801	312.262	889.7727
694.6334	349.1055	500.0546	931.4166	312.5082	889.7941
694.6699	349.3131	500.2997	931.4468	315.3473	889.8097
694.6921	349.7632	503.2615	931.4811	315.4069	889.8499
694.7097	352.9183	503.3286	931.6559	315.5021	889.9215
694.7315	352.9753	503.384	931.7087	315.5827	890.0175
694.7643	353.0214	503.4576	931.7455	315.6473	890.0459
694.8244	353.066	503.5322	935.2872	315.7338	890.1341
694.8525	353.1286	503.6252	935.3141	315.7907	894.9718
698.359	353.2266	503.7368	935.4008	315.8553	894.9769
698.3992	353.2776	503.8119	941.0821	315.916	895.0184
698.4752	353.4011	503.8986	946.7983	315.9667	895.0575
698.5241	353.4596	504.0124	946.8506	316.0284	895.0697
698.5539	353.5254	504.1692	946.8997	316.123	895.093
698.7345	353.5969	509.395	946.9444	316.2308	895.1095
701.9839	353.7466	509.6308	946.9542	316.3604	895.1282
701.9889	353.8933	509.6908	946.9863	316.4835	895.1624
702.0215	354.0929	509.7677	947.1255	316.6321	895.2091
705.9913	354.2962	509.8682	951.678	316.8255	895.2741
705.9969	357.0412	509.9348	951.6829	321.7525	895.3342
706.033	357.144	510.007	951.713	321.8177	895.3856
706.0396	357.2222	510.075	951.7484	321.8708	901.6745
706.0677	357.29	510.1632	951.8991	321.9207	901.6797
722.0095	357.3572	510.2656	951.954	321.9643	901.7304
722.0135	357.4672	510.4208	961.6222	322.0037	901.7681
722.0444	357.5307	513.2218	961.7096	322.0478	901.7969
722.0726	357.6035	513.3211	961.7385	322.1084	901.8153
722.1202	357.6566	513.4433	961.7849	322.1807	901.8321
722.1638	357.7097	513.5281	961.8108	322.2247	901.8539
722.2775	357.779	513.5901	961.8727	322.2707	901.8832
722.3241	357.83	513.6631	961.8993	322.3264	901.939
726.1769	357.9232	513.7267	961.9357	322.3801	906.9373
726.1832	358.0252	513.7971	961.9667	322.4464	906.9425
726.2227	358.1931	513.8396	962.0692	322.534	906.9715
726.2426	358.377	513.9276	962.1541	322.642	906.9792
726.3194	360.6785	514.0471	967.2821	322.7639	907.0011
726.3842	360.7795	514.2511	967.3141	322.9079	907.0609
726.5497	360.8451	517.3934	967.434	323.0484	907.1066
726.6182	360.9119	517.4566	967.4581	323.2287	907.1567
726.7335	360.9821	517.5495	967.4772	323.3754	907.2374
730.0307	361.0301	517.6145	967.4913	323.8562	907.2591
730.058	361.0946	517.6925	967.5143	326.3212	907.306
730.0718	361.1345	517.7826	967.5285	326.4543	912.5141
730.1	361.2114	517.8683	967.552	326.5579	912.5187
730.1176	361.2707	517.9585	967.8672	326.6182	912.5562
730.1349	361.3386	518.0951	973.3426	326.6655	912.6086
730.2581	361.4303	518.2471	973.4053	326.7086	912.6241
730.3856	361.5365	525.019	973.4634	326.7698	912.6467
734.8981	361.7443	525.1276	973.5067	326.8294	912.6776
734.9029	361.9792	525.1875	973.537	326.8794	912.7068
734.9212	364.8883	525.2597	973.5649	326.9223	912.7568
734.9291	364.8947	525.3709	973.6741	326.9771	912.8591
734.9355	365.2068	525.5864	973.7168	327.0366	912.9033
734.9956	365.3016	525.7393	973.7402	327.1068	919.3715
735.0562	365.3543	525.9299	973.7658	327.1784	919.3929
735.3034	365.3898	526.2725	973.8229	327.3036	919.5361
741.2949	365.4814	531.3283	978.653	327.437	919.6197
741.2993	365.667	531.4217	978.7047	327.6029	919.6475
741.3223	365.7803	531.5008	978.7549	327.8497	919.7417
741.3431	365.8479	531.5755	978.7875	330.8447	919.9035
741.3766	365.9659	531.6519	978.8364	330.8953	927.0951
741.4109	366.3608	531.7361	978.9449	330.9574	927.099
741.4483	369.4879	531.841	979.0433	331.0451	927.1142
741.4676	369.4942	531.9961	983.5714	331.1223	927.1475
741.4869	369.6031	532.1751	983.6084	331.1679	927.1743
741.6026	369.8867	532.4906	983.64	331.2271	927.2228
741.6508	369.9444	538.6721	983.6595	331.2877	927.2904
741.6785	369.9849	538.7746	983.679	331.3441	927.4512
741.7661	370.0283	538.8541	984.0373	331.4123	931.1603
745.0839	370.082	538.9537	990.1098	331.4788	931.165
745.0896	370.1279	539.0427	990.2767	331.5737	931.2098
745.1232	370.1911	539.148	990.3092	331.6955	931.2532
745.2144	370.25	539.2848	990.3289	331.8299	931.3007
745.2374	370.3098	539.6687	990.3391	331.9529	931.3392
745.2603	370.3708	544.5849	990.3638	332.1443	931.3948
745.2782	370.4453	544.6718	990.3923	334.9715	946.5686
745.294	370.5401	544.7386	990.4288	335.07	946.5724
745.3281	370.6946	544.8032	990.5605	335.1406	946.5785
745.3719	371.0306	544.8729	996.3159	335.2071	946.609
745.4345	373.5051	545.0448	996.3522	335.2775	946.6626
745.5286	373.7077	545.1339	996.3956	335.3325	946.862
748.9121	373.7664	545.225	996.4861	335.4041	951.278
753.4228	373.8491	545.3196	996.5341	335.4529	951.3576
753.4273	373.8894	545.392	1000.0042	335.5197	951.4042
753.4687	373.9344	545.5029	1000.1971	335.5717	951.443
753.4751	373.9765	548.4699	1000.2319	335.6201	951.4538
753.4921	374.0246	549.516	1000.2445	335.7482	951.4948
753.5048	374.0826	549.8254	1000.2724	335.8167	961.2695
753.5262	374.1344	549.8789	1000.3029	335.8949	961.2738
753.535	374.2491	549.9216	1004.0795	336.0212	961.3876
753.5696	374.314	549.9702	1004.1125	336.1553	961.3932
753.6057	374.4001	550.013	1004.1996	336.3368	961.4156
753.6637	374.4734	550.0577	1004.3338	336.7711	961.4324
753.7194	374.5974	550.1167	1008.402	339.6131	961.4417
757.4245	374.7952	550.1677	1008.4862	339.7059	961.4915
757.4324	378.1057	550.2187	1008.5167	339.7693	961.5967
757.4645	378.2201	550.3113	1008.5507	339.8335	961.6172
757.5001	378.4044	550.3927	1008.5709	339.8963	961.6699
757.5926	381.1331	550.4902	1008.6359	339.9765	961.7047
757.7065	381.1408	550.6291	1008.6962	340.0337	961.7455
757.7845	381.3044	550.8273	1008.7502	340.101	961.9594
760.8735	381.3475	553.394	1008.7649	340.1535	967.0847
760.8785	381.3991	553.4718	1016.008	340.2118	967.0896
760.9192	381.4707	553.5464	1016.0894	340.2554	967.1787
764.968	381.5198	553.5974	1016.1255	340.3144	967.1853
764.9724	381.5855	553.6527	1016.1607	340.3946	967.2142
764.9963	381.6682	553.7355	1016.1807	340.4619	967.2437
765.0432	381.6948	553.8371	1016.2544	340.5539	967.2624
765.0802	381.7627	553.9236	1016.2895	340.6635	967.2786
765.113	381.8098	554.0063	1016.3089	340.8686	967.3247
765.1828	381.8632	554.1257	1016.3734	343.2683	973.2562
765.2049	381.915	554.2427	1016.4303	343.3352	973.3173
765.2897	381.9654	554.3883	1022.6773	343.4043	973.3266
765.4764	382.0331	554.6259	1022.6836	343.47	973.3587
771.3253	382.1173	558.1474	1022.7594	343.5415	973.3817
771.3296	382.2414	558.2754	1022.8345	343.601	973.4347
771.3887	382.4343	558.3422	1022.8623	343.6612	973.4777
771.4278	382.8037	558.4085	1022.8874	343.7101	973.5387
771.4725	385.6087	558.4729	1022.9145	343.759	973.5951
771.5084	385.7246	558.5365	1023.0299	343.8095	973.6662
771.5226	385.7782	558.6159	1029.0428	343.8722	973.777
771.5581	385.8333	558.6865	1029.0747	343.9432	973.835
771.6042	385.8792	558.7845	1029.137	344.0019	978.782
771.6891	385.9298	558.8602	1029.1758	344.0636	978.8117
771.8	385.9854	558.9704	1029.2027	344.1404	978.8402
777.9923	386.0398	559.0908	1029.2364	344.2579	978.8781
777.997	386.1057	563.3475	1029.2934	344.3787	978.902
778.0848	386.1676	563.4283	1029.5432	344.538	978.9446
778.1339	386.2352	563.5058	1033.8429	344.7219	979.0171
778.165	386.4567	563.5758	1033.895	348.209	979.0427
778.1786	386.6956	563.6525	1033.9148	348.2927	979.0987
778.2039	388.5439	563.7312	1034.1262	348.3673	979.1443
778.2586	388.6702	563.8107	1034.1662	348.4482	983.5824
778.3328	388.8001	563.8958	1034.2076	348.4981	983.5869
778.3664	388.8907	563.9702	1034.3227	348.5865	983.6118
784.9443	388.9658	564.0579	1039.3812	348.6502	983.6236
784.9485	389.1344	564.1589	1039.3866	348.7127	983.6324
784.9977	389.2493	564.2645	1039.4087	348.7613	983.6787
785.0052	389.5185	568.3373	1039.4475	348.8857	983.7229
785.0981	392.2448	568.396	1039.4936	348.9609	989.8263
785.1559	392.3335	568.4627	1039.543	349.0239	989.8309
785.1774	392.3944	568.506	1045.1294	349.0992	989.884
785.1936	392.548	568.6006	1045.1737	349.2058	989.919
785.2147	392.6115	568.6826	1045.1942	349.3389	989.9533
785.2281	392.665	568.7678	1045.2237	349.4967	990.1256
785.2951	392.7253	568.8372	1045.251	349.6732	990.1695
789.5467	392.7784	568.9212	1050.2062	349.8592	990.1978
789.5517	392.8332	568.9912	1050.2317	350.145	999.6139
789.5993	392.8822	569.0655	1050.2405	353.3212	999.6184
789.6223	392.9476	569.1795	1050.2772	353.3921	999.8622
789.7258	392.9996	569.3203	1050.3131	353.4462	999.8699
789.7531	393.0603	572.2999	1056.0818	353.5086	999.8841
789.7808	393.1296	572.3452	1056.1206	353.6128	999.9315
789.9745	393.2268	572.4254	1056.1268	353.6627	1003.7196
793.266	393.4405	572.4948	1056.1618	353.7184	1003.7899
793.2747	393.6175	572.5871	1056.392	353.8444	1003.8286
793.3034	396.1375	572.6511	1060.7351	353.9066	1008.1431
793.3207	396.29	572.7159	1060.7674	353.9599	1008.1481
793.333	396.3424	572.7706	1060.7995	354.0227	1008.1803
793.3784	396.3967	572.8314	1067.21	354.0784	1008.2194
793.5104	396.4387	572.8926	1067.2341	354.1274	1008.2662
800.0867	396.5437	572.9597	1067.3289	354.1928	1008.2991
800.0911	396.6304	573.0402	1067.3583	354.2979	1008.3363
800.098	396.6857	573.1389	1067.3913	354.4953	1008.3667
800.1316	396.7963	575.9095	1067.407	354.6462	1008.4221
800.146	396.874	576.0106	1067.4543	354.8978	1008.505
800.1671	396.9267	576.1083	1067.5518	355.4419	1008.5585
800.203	396.9924	576.1685	1067.5752	357.6403	1008.6293
800.2311	397.0555	576.2348	1067.5936	357.722	1008.6674
800.3514	397.1377	576.2933	1067.6137	357.7877	1008.7169
800.3935	397.2629	576.3634	1067.6272	357.8495	1015.8088
800.4255	397.4191	576.4287	1067.6467	357.9066	1015.8132
805.8843	397.6787	576.5017	1071.681	357.9637	1015.8778
805.8894	399.7318	576.6634	1071.7069	358.0326	1015.9078
805.9172	399.8734	576.8258	1071.7128	358.083	1015.9571
805.9237	399.9303	580.3004	1071.7302	358.1479	1015.9924
805.9293	399.9844	580.4208	1071.7487	358.2059	1016.0013
805.9601	400.1987	580.5307	1071.7954	358.2495	1016.0565
805.9808	400.252	580.5799	1071.8966	358.3076	1016.0882
806.1248	400.3285	580.6376	1071.9653	358.3754	1016.1093
806.1583	400.3973	580.6878	1075.8027	358.4473	1016.173
806.1888	400.4589	580.7404	1075.8485	358.5383	1016.2654
810.284	400.5264	580.8084	1075.8743	358.7017	1022.3409
810.2893	400.6098	580.9043	1076.0368	358.8641	1022.3449
810.3194	400.7242	580.9779	1080.0508	359.1235	1022.4102
810.3279	400.8765	581.243	1080.0951	365.3331	1022.4673
810.3643	403.1454	584.392	1080.1924	365.4202	1022.52
810.3985	403.4668	584.538	1080.2173	365.5085	1022.562
810.4417	406.7335	584.6106	1080.2459	365.6068	1022.5888
810.4563	407.5807	584.675	1080.3185	365.7004	1022.6135
810.4809	407.5861	584.7627	1084.3309	365.7466	1022.8157
810.5382	407.6551	584.8166	1084.3484	365.7875	1022.8533
810.6423	407.7185	584.8737	1084.3766	365.8428	1022.8985
810.675	407.7809	584.9526	1084.3948	365.9001	1028.8318
816.0486	407.8149	585.0313	1084.4273	365.9665	1028.8364
816.053	407.8662	585.1427	1089.2076	366.0203	1028.8749
816.1261	407.9195	585.2775	1089.2163	366.0785	1028.9416
816.2464	407.9555	588.1726	1089.2319	366.1444	1028.9995
816.2607	407.996	588.2717	1089.2825	366.2316	1029.0782
816.2782	408.0514	588.3345	1093.9561	366.3017	1029.1227
816.2885	408.1129	588.4253	1093.972	366.3915	1029.2388
816.3014	408.1836	588.5059	1093.9982	366.5307	1029.4217
816.4627	408.2607	588.5541	1094.0947	366.6725	1033.8143
816.5141	408.3426	588.6337	1094.1212	366.8314	1033.8195
821.1719	408.4369	588.7256	1094.14	367.0355	1033.8483
821.1772	408.5156	588.799	1094.1524	367.2288	1033.8755
821.2079	408.6487	588.8809	1094.1624	369.7338	1033.9716
821.2807	408.796	588.983	1094.1796	369.813	1034.0502
821.3179	412.2264	591.6234	1094.2064	369.8826	1034.1176
821.4205	412.2319	591.7437	1094.2334	369.9515	1034.1682
821.4853	412.3263	591.897	1101.9112	370.0109	1038.8567
821.5026	412.5413	592.0137	1101.9568	370.0775	1039.0687
835.1897	412.5706	592.0948	1102.0181	370.1391	1039.1224
835.1937	412.6013	592.2049	1102.048	370.216	1039.1373
835.1987	412.6967	592.3457	1102.1128	370.2841	1039.1576
835.2437	412.7416	596.4852	1102.2439	370.337	1039.1678
835.3563	412.7928	596.5908	1102.3123	370.4024	1039.1859
835.4361	412.8779	596.692	1102.3478	370.4692	1039.2057
838.9723	412.9286	596.7667	1108.3252	370.5311	1039.2355
838.9768	412.9795	596.8357	1108.374	370.6184	1056.3966
838.997	413.0465	596.8933	1108.4136	370.7227	1056.4017
839.0219	413.1022	596.9721	1108.4469	370.832	1056.5092
839.0379	413.1735	597.0421	1108.4858	370.9719	1056.6002
839.0852	413.2683	597.1388	1108.5165	371.1585	1056.6665
839.2316	413.4327	597.209	1108.5288	371.344	1056.742
848.0693	413.6286	597.3397	1108.6053	373.7902	1067.014
848.0738	417.5043	601.2289	1108.6746	373.8894	1067.0182
848.1053	417.5804	601.3132	1108.7001	373.9597	1067.0419
848.1466	417.6956	601.405	1108.8455	374.0168	1067.0689
848.2026	417.7453	601.4777	1114.2666	374.0735	1067.1198
848.2248	417.8681	601.5182	1114.3841	374.1297	1067.1583
848.2646	418.012	601.5749	1114.4188	374.1849	1067.1989
848.2727	418.0637	601.6594	1114.4309	374.2395	1067.2405
848.2895	418.1056	601.7411	1114.4532	374.2967	1067.2773
848.3364	418.153	601.8165	1114.4619	374.3617	1071.2585
848.4138	418.2261	601.8957	1114.4941	374.4231	1071.3198
848.4782	418.3043	602.0188	1114.5643	374.4892	1071.3455
848.636	418.389	602.1538	1114.6053	374.5759	1071.3726
853.2336	418.4879	602.3726	1114.6299	374.6679	1071.4168
853.2381	418.6177	609.1571	1114.6642	374.8247	1071.4271
853.2584	418.7461	609.2235	1114.7065	375.0839	1071.461
853.2981	418.995	609.2898	1119.0769	375.2789	1075.3226
853.3237	422.9772	609.3505	1119.1344	381.179	1075.3283
853.3667	428.7028	609.4337	1119.1634	381.2226	1075.3828
853.4024	428.9161	609.5548	1119.188	381.2806	1075.4625
853.4798	429.0161	609.6418	1119.2083	381.4341	1075.5089
853.5254	429.244	609.7555	1119.2894	381.5688	1075.5973
853.5536	429.3033	609.8007	1119.3863	381.642	1075.6457
856.929	429.3518	609.8818	1119.5092	381.6899	1075.6821
856.9341	429.4197	609.9576	1119.5522	381.7525	1079.8571
856.9467	429.5119	610.2084	1125.3583	381.7916	1079.863
856.9686	429.5861	612.5827	1125.3855	381.8536	1079.9468
856.9867	429.6898	612.6468	1125.3997	381.9285	1079.9996
857.059	429.7977	612.7001	1125.4077	381.9844	1080.0705
860.5948	429.9692	612.7557	1125.4838	382.055	1084.2192
860.5998	430.1958	612.8523	1125.5962	382.1293	1084.4353
860.6253	436.832	612.9395	1125.6323	382.2317	1088.6238
860.6362	436.9375	613.0486	1125.6585	382.3582	1088.8601
860.6528	436.954	613.125	1125.6819	382.5229	1088.9061
860.6702	437.1281	613.2126	1125.7128	382.6707	1093.7102
860.8358	437.3057	613.2972	1131.34	383.0018	1093.7146
860.8665	437.3597	613.3985	1131.3755	383.2642	1093.7536
864.2552	437.4704	613.5161	1131.3834	384.6923	1093.7995
864.2604	437.5351	619.6311	1131.4541	385.6423	1093.8967
864.3088	437.6631	619.7219	1131.4911	385.7403	1093.9148
864.3144	437.7484	619.8157	1131.5977	385.8148	1093.9316
864.3538	437.8629	619.9052	1131.6543	385.8924	1093.9434
864.3849	437.9823	619.9858	1131.7109	385.9412	1093.9527
869.9403	438.1325	620.0656	1131.7358	385.9992	1093.9739
869.9451	438.3236	620.1382	1138.2301	386.0506	1094.0119
870.0744	441.7642	620.2377	1138.2764	386.1197	1094.1159
870.1046	441.8378	620.3379	1138.3343	386.1671	1094.188
870.1153	441.8926	620.651	1138.3636	386.2186	1097.7444
870.156	441.9391	625.9219	1138.4153	386.2632	1102.2565
870.2303	442.043	626.0473	1138.4541	386.3104	1102.2618
870.2673	442.0944	626.1381	1142.7238	386.3671	1102.3057
883.529	442.1476	626.236	1142.7559	386.4331	1102.3487
883.5329	442.2003	626.2955	1142.8369	386.5002	1102.3923
883.7427	442.2476	626.3711	1142.9004	386.5599	1102.4083
883.7481	442.32	626.4482	1142.9274	386.647	1102.4442
883.792	442.5621	626.5169	1142.9346	386.7874	1102.4908
883.8384	442.6594	626.5922	1142.9467	386.9405	1102.5198
883.8985	442.7782	626.6599	1146.4943	387.1709	1102.5679
889.4198	442.9835	626.7468	1146.6184	389.0785	1108.0241
889.4243	447.9412	626.8847	1146.6495	389.1931	1108.1987
889.4519	448.1027	627.0441	1152.4311	389.2851	1108.2073
889.4702	448.1911	629.8356	1152.4999	389.3578	1108.2516
889.5279	448.2317	629.9178	1152.5216	389.4388	1108.2948
889.5665	448.2806	629.9867	1152.5419	389.4917	1108.3038
889.5995	448.3417	630.0574	1152.6853	389.5465	1108.3356
889.6595	448.3878	630.1266	1152.7466	389.6139	1108.36
889.7185	448.4362	630.2022	1157.1425	389.6791	1108.4265
889.7695	448.4813	630.2595	1157.1743	389.7575	1114.4018
889.8144	448.5315	630.3137	1157.1876	389.8508	1114.4065
889.8824	448.5801	630.3933	1157.199	389.9978	1114.4378
890.0481	448.6338	630.4929	1157.2145	390.1748	1114.4631
894.6529	448.6935	630.6097	1157.224	390.5144	1114.4961
894.6627	448.7506	630.8253	1157.242	392.2352	1114.5327
894.7295	448.8283	633.2768	1157.3323	392.4299	1114.5593
894.7526	448.919	633.3849	1157.3772	392.5516	1114.6162
894.7778	449.2251	633.5044	1162.0342	392.6175	1114.681
894.7874	452.476	633.5819	1162.2019	392.7066	1118.842
894.7975	452.7268	633.6688	1162.2376	392.7996	1118.8946
894.8542	452.7877	633.7523	1162.2473	392.8717	1119.0142
894.9067	452.8379	633.8294	1162.2539	392.9394	1119.1943
894.9433	452.882	633.918	1162.263	393.0219	1125.3606
895.0124	452.8877	634.0061	1162.2849	393.1067	1125.3652
895.1688	452.9569	637.34	1162.4553	393.2255	1125.4221
895.2063	453.0252	637.4227	1162.585	393.3509	1125.4768
895.2644	453.0901	637.542	1162.6812	393.6285	1125.5054
901.669	453.1537	637.6119	1166.7031	396.4283	1125.5331
901.6736	453.2146	637.666	1166.7276	396.5108	1125.5576
901.7041	453.2636	637.753	1166.7336	396.5874	1125.6058
901.71	453.3434	637.8169	1166.748	396.6434	1125.6311
901.7317	453.4178	637.9008	1166.7543	396.6894	1125.6474
901.7676	453.5154	638.0037	1166.7683	396.7431	1125.8139
901.7951	453.6108	638.0936	1166.8136	396.7888	1125.9831
901.8247	453.7766	638.2167	1166.9177	396.852	1131.1076
901.8849	453.9977	641.1973	1166.999	396.9068	1131.1124
901.9588	458.0409	641.2663	1167.0532	396.9614	1131.1413
907.1235	458.197	641.3456	1167.0831	397.0362	1131.2273
907.13	458.2404	641.4057	1167.1759	397.0933	1131.2812
907.1736	458.3533	641.4705	1171.4166	397.1587	1131.3276
907.1798	458.5256	641.5755	1171.5106	397.2188	1131.3658
907.2091	458.5933	641.6366	1171.5446	397.3103	1131.4012
907.2443	458.637	641.6931	1171.5683	397.471	1131.4468
907.2539	458.6907	641.7579	1171.6055	397.6675	1131.6
907.3005	458.7425	641.8662	1171.7489	397.9597	1131.7413
907.3936	458.7944	641.9859	1171.7877	398.1633	1138.0074
907.4144	458.8421	642.2427	1171.8154	398.4652	1138.0126
907.4445	458.9064	645.3403	1171.869	400.2662	1138.0689
907.5372	459.071	645.4382	1176.1122	400.3478	1138.1269
907.6029	459.2392	645.5054	1176.1651	400.4187	1138.1581
912.394	459.4996	645.6001	1176.1796	400.4921	1138.1655
912.3989	463.7401	645.6914	1176.2737	400.5517	1138.2074
912.4373	463.871	645.7732	1176.3063	400.6093	1138.2347
912.4948	463.9158	645.8687	1176.3488	400.6741	1138.2643
912.539	463.9775	645.9853	1176.371	400.7249	1138.2975
912.62	464.0867	646.0821	1184.0051	400.7686	1138.6053
912.6787	464.1416	646.2344	1184.015	400.8301	1142.3835
912.7043	464.2513	653.1966	1184.0453	400.9013	1142.3883
912.9158	464.3103	653.296	1184.0998	400.9638	1142.4286
919.9235	464.3696	653.3484	1191.8507	401.0473	1142.5507
919.9279	464.4367	653.4196	1191.9181	401.148	1142.5935
920.014	464.5104	653.7865	1191.9785	401.2738	1142.626
926.9829	464.591	653.8797	1191.986	401.4156	1142.6874
926.9868	464.6803	653.9474	1192.0631	403.2058	1146.2072
927.0165	464.771	654.0222	1192.1261	403.3976	1146.2123
927.025	464.9688	654.1206	1192.1638	403.8063	1162.2252
927.0506	467.7654	654.2365	1192.2148	407.9523	1162.2296
927.0615	468.5913	654.4259	1197.0009	408.0428	1162.2588
927.0784	468.8142	660.3555	1197.038	408.0989	1162.2932
927.1066	468.8745	660.4401	1197.1105	408.201	1166.853
927.1911	468.9821	660.5243	1197.1363	408.2885	1166.8571
927.2429	469.0325	660.6733	1197.1665	408.3469	1166.8852
927.3099	469.1399	660.7455	1197.4077	408.4195	1166.8915
931.1048	469.1865	660.8485	1197.4786	408.4934	1166.9065
931.1091	469.2345	660.9253	1204.224	408.549	1166.9363
931.1512	469.2897	660.9956	1204.2774	408.6028	1166.9736
931.1575	469.3463	661.0791	1204.3126	408.656	1167.006
931.2004	469.417	661.1596	1204.3648	408.724	1167.0613
931.2406	469.4844	661.2742	1204.402	408.7946	1167.0874
934.9774	469.5644	661.4175	1204.4427	408.8605	1167.148
934.9832	469.6456	665.644	1204.5327	408.9361	1167.1976
935.0338	469.7666	665.731	1204.5889	409.0349	1167.2919
935.0828	474.3565	665.8497	1208.2979	409.1436	1167.3443
941.1213	474.4169	665.9777	1208.3558	409.2597	1167.3936
941.1259	474.4948	666.1424	1208.4275	409.4074	1171.4223
941.2002	474.5564	666.2348	1208.475	409.6344	1171.4683
946.5197	474.6108	666.3075	1212.1148	410.0805	1171.5154
946.524	474.6631	666.3823	1212.1342	412.5684	1171.5225
946.5508	474.728	666.4777	1212.1827	412.633	1171.5532
946.5655	474.7753	666.6472	1212.3125	412.6849	1171.5987
946.5897	474.8333	671.9803	1212.35	412.741	1171.6231
946.6326	474.8955	672.0988	1220.2966	412.7759	1171.6723
946.6964	474.9637	672.1992	1220.3027	412.8231	1171.7103
946.7649	475.0307	672.2673	1220.3291	412.8826	1171.7366
946.9006	475.1629	672.3318	1220.5331	412.93	1171.775
946.9775	475.3158	672.3914	1220.5698	412.9687	1171.8692
951.3534	475.5239	672.4481	1225.0958	413.0177	1171.9424
951.3581	477.5516	672.5085	1225.1281	413.0659	1171.9987
951.3803	477.6837	672.6089	1225.1365	413.1223	1172.0523
951.3854	477.7588	672.7139	1225.1622	413.168	1175.9753
951.4053	477.8807	672.8923	1225.1834	413.2162	1176.0262
951.4277	477.9341	678.4789	1225.2086	413.2879	1176.0488
951.4493	477.9974	678.5253	1225.2583	413.3909	1176.0613
951.5106	478.0537	678.602	1233.0765	413.499	1176.0855
951.6676	478.1167	678.7232	1233.1548	413.662	1176.1069
955.579	478.1707	678.8342	1233.1602	414.0465	1176.1368
955.5835	478.2286	678.9349	1233.1853	414.4815	1176.1761
955.6479	478.2893	679.0161	1233.2101	416.6141	1176.2079
961.4985	478.3827	679.0975	1233.2361	417.4183	1176.2542
961.5029	478.4596	679.1812	1233.2715	417.4922	1176.2705
961.5482	478.6075	679.3004	1233.4244	417.5599	1176.3047
961.5693	478.7988	679.4525	1233.4862	417.6254	1176.3664
961.5897	481.1191	679.6258	1233.5116	417.6753	1192.1378
961.5995	481.2219	682.595	1233.5432	417.7284	1192.1426
961.6171	481.2851	682.6528	1239.2959	417.805	1192.1751
961.6339	481.3924	682.7419	1239.3929	417.8556	1192.1933
961.6919	481.5388	682.8145	1244.3538	417.9062	1192.2159
961.8693	481.5995	682.902	1244.3747	417.9491	1192.2218
961.9291	481.6751	682.9609	1244.4083	418.0023	1192.2552
967.1244	481.743	683.0313	1244.4494	418.0634	1192.2959
967.1287	481.8148	683.1177	1244.5128	418.1289	1192.3282
967.1533	481.8774	683.2072	1244.6052	418.2873	1192.3815
967.1619	481.944	683.4823	1244.6485	418.3756	1192.4265
967.1839	482.0503	687.4664	1244.6995	418.5001	1192.4401
967.2416	482.2389	687.5331	1244.7352	418.6428	1196.736
967.2709	485.0181	687.5746	1248.282	418.7991	1196.7413
967.2786	485.0712	687.6459	1248.5213	419.0579	1196.7806
967.3253	485.1266	687.738	1254.754	423.1671	1196.8836
967.4946	485.2971	687.7997	1254.7887	423.2309	1196.918
967.5322	485.3524	687.8988	1254.8338	423.2895	1196.9682
973.1358	485.4074	687.9892	1254.8576	423.337	1203.9003
973.1403	485.5519	688.0681	1254.9236	423.3903	1203.9046
973.1846	485.6079	688.1366	1255.0194	423.4318	1203.9281
973.2281	485.6679	688.2242	1255.0741	423.4791	1203.9824
973.2581	485.7189	688.342	1260.1462	423.5357	1204.0847
973.2944	489.0786	688.4912	1260.1633	423.5934	1204.2348
973.3269	489.1877	691.5733	1260.1731	423.696	1204.3807
973.3498	489.284	691.6388	1260.1855	423.7574	1207.9084
973.3673	489.3457	691.6911	1260.2185	423.8198	1208.0861
973.4414	489.4002	691.7742	1264.8413	423.8754	1211.791
973.6478	489.4587	691.8455	1264.9741	423.9302	1211.7965
978.4373	489.5148	691.9113	1265.0007	423.9815	1211.8629
978.4426	489.5775	691.9829	1265.0164	424.0558	1211.9725
978.4808	489.7166	692.0496	1265.0595	424.1242	1212.0777
978.4882	489.7738	692.1306	1265.1787	424.2158	1215.057
978.525	489.859	692.2136	1265.2114	424.3594	1215.0624
978.6405	489.9386	692.3746	1265.2444	424.5137	1219.9688
978.6795	490.0528	695.6	1265.2742	424.6917	1219.9981
978.7154	490.4088	695.6846	1273.5261	424.8723	1220.0332
983.2904	492.4796	695.7612	1273.5686	425.0962	1220.0715
983.2961	492.6232	695.8783	1273.6696	425.3218	1220.1181
983.3505	492.692	695.9642	1273.7118	428.8989	1220.1523
983.3815	492.7319	696.0151	1273.7538	428.9617	1220.2089
983.4111	492.7853	696.0806	1273.7846	428.9987	1220.3043
983.5728	492.8524	696.1687	1273.8359	429.0786	1224.7505
983.6284	492.9722	696.2748	1282.0305	429.1784	1224.7929
983.6835	493.0357	696.4039	1282.13	429.2499	1224.8072
989.9675	493.1156	699.4374	1282.1423	429.3208	1224.8528
989.9715	493.1584	699.4996	1282.1644	429.3705	1224.866
989.9792	493.2342	699.5745	1282.2133	429.4073	1224.8777
989.9895	493.3026	699.6959	1282.2772	429.4517	1224.9588
990.0158	493.3848	699.7773	1282.365	429.4979	1225.0749
990.0778	493.488	699.8556	1282.4051	429.5577	1232.8569
990.1138	495.874	699.9592	1282.4257	429.6707	1232.8613
990.1297	495.9665	700.0445	1282.5619	429.7167	1232.9196
990.3581	496.0354	700.208	1282.6136	429.7961	1232.9812
990.3981	496.1745	702.867	1287.7888	429.8872	1233.1075
996.1604	496.2513	702.9513	1287.8307	429.9971	1233.1381
996.1646	496.3075	703.0482	1287.8993	430.1214	1233.1565
996.2291	496.3583	703.1254	1287.9308	430.2843	1233.1641
999.8373	496.4174	703.1948	1287.9756	430.4906	1233.1989
999.8438	496.4708	703.2738	1288.0149	437.204	1233.2807
999.8614	496.5237	703.3615	1288.0535	437.2638	1243.9355
999.8692	496.5808	703.4485	1288.0943	437.3564	1243.9397
999.889	496.7302	703.7694	1288.1545	437.4546	1244.0685
999.9215	496.8238	706.8541	1288.2055	437.4998	1244.1028
999.9989	497.0039	706.9376	1288.2609	437.5425	1244.1487
1000.0361	499.3199	707.0278	1292.0949	437.5964	1244.1838
1003.7258	499.372	707.1807	1292.1354	437.6412	1244.2282
1003.7315	499.4183	707.2816	1292.1965	437.7012	1244.2528
1003.7655	499.4729	707.4124	1292.224	437.7483	1244.286
1003.7972	499.5268	707.6173	1292.2497	437.8324	1244.3685
1003.8733	499.5417	710.2128	1292.4211	437.9035	1244.3842
1003.9101	499.5887	710.3709	1292.4568	437.9592	1244.4494
1008.1369	499.6522	710.4668	1292.4771	438.012	1244.5587
1008.1422	499.7017	710.5812	1292.5005	438.1181	1247.7918
1008.1713	499.745	710.7189	1296.5234	438.2342	1247.9063
1008.1783	499.818	710.8765	1296.5622	438.3244	1247.9649
1008.195	499.8781	710.9971	1296.5898	438.4665	1248.0086
1008.2276	499.9348	716.7784	1296.6036	438.6931	1248.1104
1008.3731	500.0161	716.9843	1296.7189	438.92	1254.7771
1008.4194	500.1236	717.2021	1303.7081	441.9541	1254.8043
1008.4521	500.2556	717.3494	1303.7452	442.0329	1254.8111
1008.5608	503.09	717.6519	1303.7517	442.1069	1254.8279
1015.8485	503.1798	723.1482	1303.7738	442.1796	1254.865
1015.8526	503.2931	723.2204	1303.7875	442.2487	1254.8748
1015.8748	503.4196	723.3039	1303.8543	442.3357	1254.8873
1015.8862	503.4697	723.3903	1303.8976	442.4085	1254.8991
1015.9029	503.5363	723.4878	1303.9308	442.4701	1254.9198
1015.9097	503.6172	723.5755	1303.951	442.5783	1255.0091
1015.953	503.7035	723.6821	1304.0087	442.6619	1255.0352
1016.0028	503.7877	723.7901	1304.1074	442.7374	1255.0651
1016.0719	503.8689	723.9027	1307.6042	442.9153	1255.1056
1016.1155	504.006	724.0982	1307.6537	443.1589	1255.191
1016.1868	504.2004	727.3231	1307.6739	443.3083	1255.227
1022.3459	509.3143	727.4028	1307.7245	446.1223	1255.2813
1022.3576	509.3507	727.4935	1314.0711	446.3075	1259.1386
1022.401	509.4049	727.567	1314.11	446.4716	1259.2028
1022.4175	509.4842	727.6353	1314.147	446.6613	1259.2238
1022.4374	509.62	727.6911	1314.1631	446.8595	1264.637
1022.4769	509.6839	727.7469	1314.1835	447.8687	1264.6417
1022.5229	509.7732	727.7905	1314.3075	448.059	1264.674
1022.6109	509.8254	727.8548	1314.3334	448.1785	1264.7282
1022.6299	509.9135	727.9337	1314.3699	448.3126	1264.7523
1022.6558	510.0893	728.0391	1314.4691	448.4497	1264.7947
1022.8516	510.3863	728.1543	1321.1924	448.5444	1273.1456
1028.7755	510.5531	728.3523	1321.3558	448.6508	1273.1494
1028.78	512.3665	731.0784	1321.3704	448.7752	1273.2918
1028.8219	513.0232	731.1406	1321.3953	449.044	1273.3306
1028.8343	513.1047	731.1918	1321.515	452.3711	1273.3553
1028.8527	513.1606	731.2554	1321.5438	452.4446	1273.3798
1028.9372	513.2119	731.3432	1321.5742	452.4881	1273.4033
1029.0047	513.2563	731.4048	1321.6187	452.5417	1273.426
1029.0386	513.3027	731.4835	1329.159	452.5909	1273.4426
1029.2407	513.4147	731.5546	1329.1758	452.6535	1273.4727
1033.6058	513.4888	731.6666	1329.1906	452.7141	1273.5232
1033.611	513.5468	731.7504	1329.1999	452.7663	1281.9474
1033.6448	513.6257	731.841	1329.3471	452.8229	1281.9517
1033.6622	513.7038	731.9987	1329.3991	452.8852	1282.0222
1033.7053	513.7651	736.0576	1329.4649	452.944	1282.0489
1033.8665	513.833	736.1565	1329.5395	453.0074	1282.0818
1033.9291	513.9152	736.2275	1335.327	453.082	1282.1099
1033.944	514.2615	736.317	1335.3692	453.1795	1282.1288
1033.9857	517.0603	736.4219	1335.3994	453.2763	1282.1704
1039.0775	517.1528	736.5281	1335.4319	453.371	1282.3045
1039.0823	517.2061	736.6678	1335.4593	453.5435	1282.4111
1039.1062	517.3605	736.8367	1335.5224	453.6939	1282.5081
1039.1157	517.4258	742.5322	1335.5502	453.8501	1287.8059
1039.1337	517.4919	742.5931	1335.6841	454.0662	1287.8105
1039.164	517.5447	742.6711	1335.7539	458.2958	1287.8663
1039.1967	517.7707	742.7312	1340.2044	458.375	1287.9
1039.3932	517.824	742.8067	1340.2465	458.5209	1287.917
1044.8479	517.8936	742.9451	1340.2829	458.5764	1287.9538
1044.8531	518.0045	743.0419	1340.3585	458.6439	1287.9705
1044.9018	518.091	743.1382	1340.396	458.7137	1288.0002
1055.9128	518.2726	743.224	1340.4172	458.7648	1288.0575
1055.9171	521.1347	743.3388	1340.4575	458.8187	1288.0981
1056.0198	521.3033	743.4956	1340.4768	458.867	1288.1274
1056.0837	524.7833	746.0995	1340.5022	458.9268	1288.1685
1056.1683	524.8983	746.2022	1347.8798	459.0045	1288.2006
1067.1182	525.0021	746.2662	1347.9186	459.0663	1288.2355
1067.1226	525.0912	746.3471	1347.9388	459.1314	1288.2897
1067.1613	525.1831	746.4512	1347.966	459.226	1291.9276
1067.1669	525.8563	746.5234	1348.0096	459.3115	1291.934
1067.2374	526.001	746.6368	1348.0376	459.4321	1292.0034
1067.2973	526.2605	746.7005	1348.0769	459.5661	1292.0319
1067.4009	526.4354	746.7707	1348.1374	459.7099	1292.0968
1071.3246	530.843	746.8644	1348.2741	459.9221	1292.1068
1071.3299	531.11	746.9615	1348.4848	460.2301	1292.1383
1071.3469	531.2195	747.069	1355.3142	460.5244	1292.1692
1071.354	531.3107	747.4518	1355.3544	463.9838	1292.2107
1071.3661	531.3915	749.5487	1355.386	464.0475	1296.5953
1071.3902	531.5602	749.6352	1355.4159	464.1311	1296.6009
1071.415	531.7237	749.7512	1355.4622	464.225	1296.6321
1071.4476	531.9819	749.8213	1355.5146	464.2941	1296.6554
1071.5004	532.5117	749.9245	1355.5633	464.3541	1296.687
1071.6053	534.5821	750.0125	1355.5778	464.407	1303.4644
1071.7143	534.7264	754.2951	1355.5928	464.4599	1303.4693
1071.7553	538.4797	754.3715	1362.4214	464.5245	1303.5192
1075.4715	538.5758	754.4354	1362.427	464.5666	1303.5475
1075.4782	538.6765	754.5917	1362.4554	464.6315	1303.5535
1075.518	538.7815	754.6722	1362.4757	464.7027	1303.5763
1075.5323	538.882	754.7992	1362.4887	464.7836	1303.6031
1075.5665	539.0268	754.9107	1362.5007	464.9035	1303.6795
1075.597	543.8424	754.9979	1362.5795	465.049	1303.688
1075.6559	543.9063	755.0775	1362.6354	465.1967	1303.7268
1075.6715	544.5031	755.1904	1362.664	465.3535	1303.765
1079.7746	544.6397	755.3347	1362.7327	465.5837	1303.8455
1079.7812	545.023	755.5271	1369.7174	468.5029	1303.9145
1079.8161	545.0821	758.3413	1369.8014	468.6265	1303.942
1079.8291	545.1382	758.5053	1369.8358	468.8387	1307.3143
1079.8474	545.2155	758.5778	1369.8673	469.1868	1307.3205
1079.8689	545.3211	758.6457	1369.9542	469.2706	1307.3714
1079.89	545.3839	758.7377	1369.9803	469.3638	1307.4101
1079.9214	545.4474	758.8215	1370.0978	469.455	1307.6682
1080.0792	545.544	758.8931	1378.2546	469.5646	1313.7571
1080.1103	545.6621	758.9736	1378.2808	469.7604	1313.7619
1083.9759	545.823	759.0719	1378.3157	469.8958	1313.8415
1083.9823	549.4787	759.2155	1378.4872	470.9372	1313.928
1084.0217	549.608	761.5862	1383.7669	471.1393	1313.9702
1084.0446	549.6797	761.6972	1383.9168	471.3292	1314.0312
1084.0682	549.8544	761.7835	1383.9348	471.6391	1314.0557
1084.0913	549.9442	761.942	1383.9478	474.4209	1314.1164
1084.1229	549.9894	762.0824	1383.9736	474.5929	1314.1764
1088.8506	550.1282	762.1878	1384.018	474.7914	1321.1451
1088.8547	550.1756	765.9955	1384.0447	474.9482	1321.1494
1088.8615	550.2285	766.0613	1384.1959	475.9205	1321.1752
1088.8777	550.3034	766.1421	1388.6011	476.6281	1321.187
1088.8969	550.4067	766.2478	1388.6453	478.0728	1321.1945
1088.9254	550.6258	766.3557	1388.6803	478.6357	1321.2096
1089.0119	553.3677	766.4704	1388.72	481.774	1321.2311
1089.1675	553.4121	766.5785	1388.7325	481.8496	1321.26
1093.8055	553.496	766.6726	1388.7814	481.8951	1321.3078
1093.8113	553.6639	766.7645	1388.7907	481.9633	1321.4022
1093.8647	553.7131	766.9413	1388.8543	482.021	1329.0526
1093.8938	553.7821	772.4592	1388.8987	482.0795	1329.0573
1093.9181	553.8419	772.5752	1389.0575	482.1447	1329.0977
1093.9315	554.0157	772.7677	1393.0924	482.2129	1329.1254
1093.9484	554.0792	772.8485	1393.1087	482.2671	1329.1825
1093.9576	554.1578	772.9577	1399.1434	482.3362	1329.2275
1093.9657	554.3393	773.0384	1399.1942	482.3983	1329.2598
1093.9841	557.9553	773.1377	1399.3569	482.4623	1334.9443
1094.0226	558.02	773.2229	1399.4032	482.5415	1334.9489
1094.1069	558.13	773.39	1406.8908	482.6464	1335.0004
1094.1298	558.2005	773.6385	1411.8324	482.7551	1335.0758
1094.1942	558.2696	779.0238	1411.8783	482.9009	1335.1074
1101.915	558.3397	779.1099	1411.9075	483.0631	1335.1387
1101.9207	558.3981	779.2137	1411.9361	483.5063	1335.159
1101.9633	558.4772	779.3231	1411.9673	485.4861	1335.178
1102.1164	558.5316	779.4366	1411.9934	485.5593	1335.201
1102.1406	558.8078	779.5288	1412.0804	485.6106	1335.2322
1102.1869	563.5079	779.6068	1412.1279	485.6667	1335.2478
1102.2363	563.5475	779.6916	1412.2044	485.7412	1335.2722
1108.2047	563.6117	779.7801	1412.294	485.8088	1339.9323
1108.2092	563.6671	779.8644	1415.7685	485.8902	1339.9807
1108.23	563.7334	779.9996	1415.7906	485.9496	1339.9958
1108.2503	563.7756	780.2259	1415.818	486.0061	1340.0404
1108.2575	563.8602	785.9288	1415.8364	486.068	1340.0741
1108.2774	563.9294	786.0667	1416.0291	486.1305	1340.1019
1108.2986	563.9887	786.1618	1416.0919	486.1957	1340.174
1108.3285	564.0463	786.2245	1423.0521	486.2767	1347.5867
1108.3441	564.2327	786.3359	1423.0754	486.3932	1347.5906
1108.3599	564.6226	786.4233	1423.0873	486.529	1347.6155
1108.4842	568.2054	786.5024	1423.1093	486.7135	1347.6505
1108.6873	568.2496	786.599	1423.1163	487.0383	1347.6634
1114.039	568.3104	786.7215	1423.138	489.7254	1347.6857
1114.0442	568.3673	786.9044	1423.1595	489.7866	1347.6969
1114.0943	568.4601	790.5143	1423.2911	489.889	1347.7166
1114.1934	568.5019	790.6101	1423.325	489.9564	1347.7505
1114.2224	568.5499	790.7135	1423.3614	490.0057	1347.7776
1114.4083	568.5959	790.7946	1423.3939	490.0572	1347.8773
1114.4617	568.6396	790.8848	1423.4941	490.1218	1348.076
1114.5187	568.7194	790.9431	1423.5882	490.1726	1355.0261
1114.6261	568.7609	791.0104	1427.6364	490.228	1355.0307
1118.8352	568.8898	791.097	1427.6941	490.2978	1355.0728
1118.8396	568.94	791.2139	1427.7073	490.3673	1355.1468
1118.8481	568.98	791.3441	1427.7521	490.4521	1355.199
1118.868	569.029	791.4787	1427.7779	490.5435	1355.2281
1118.8816	569.1041	794.1312	1427.8387	490.6813	1355.2583
1118.8902	569.2257	794.2536	1427.8794	490.8179	1355.2869
1118.9062	569.5378	794.3865	1427.9614	490.9599	1355.3226
1119.0011	572.0523	794.4716	1428.0489	491.1771	1355.3421
1119.0907	572.1546	794.5302	1432.1554	492.8037	1355.3645
1119.2	572.2155	794.615	1432.2784	492.924	1355.5583
1119.2918	572.2664	794.7232	1432.355	493.0567	1362.722
1125.1451	572.3787	794.8443	1432.3717	493.1748	1362.7276
1125.1491	572.4387	794.9523	1432.4141	493.3245	1362.7656
1125.1654	572.503	795.1418	1432.4698	493.4223	1362.7866
1125.2009	572.6055	801.1893	1432.5365	493.5749	1362.8057
1125.2873	572.6593	801.2303	1437.0096	493.7092	1362.8267
1125.3193	572.7126	801.3053	1437.0449	493.907	1362.8479
1125.3469	572.8067	801.4222	1437.0755	495.5377	1362.861
1125.3723	572.8656	801.4732	1437.115	496.5433	1362.9062
1125.401	572.9189	801.5582	1440.6993	496.6634	1362.9838
1125.5512	572.9886	801.6456	1447.7545	496.7503	1363.0635
1125.5913	573.0877	801.7273	1447.8462	496.8583	1363.1061
1125.6312	575.6699	801.839	1447.8899	496.9545	1363.1818
1125.677	575.7711	802.0307	1447.9304	497.0267	1363.2328
1131.0934	575.8731	806.9834	1447.9482	497.087	1369.3235
1131.0977	575.9545	807.0813	1447.9639	497.1439	1369.4297
1131.1134	576.0013	807.1789	1447.9913	497.216	1369.4666
1131.1415	576.0637	807.2521	1448.006	497.2875	1369.5003
1131.1504	576.1497	807.311	1448.0373	497.3446	1369.5308
1131.1724	576.207	807.3912	1448.1024	497.435	1369.5627
1131.195	576.3132	807.4504	1448.1753	497.5828	1369.6548
1131.3842	576.3661	807.5334	1452.0476	497.7509	1369.7086
1137.963	576.4265	807.6297	1452.0742	497.9741	1369.7595
1137.9677	576.4959	807.755	1452.0981	499.3615	1369.8479
1138.0001	576.5585	807.9485	1452.1095	499.5415	1378.4621
1138.0297	576.627	811.2502	1452.1478	499.6765	1378.4671
1138.0626	576.972	811.3318	1452.3819	499.9849	1378.4998
1138.1082	580.0231	811.4539	1452.4044	503.2124	1378.5428
1138.1435	580.0847	811.6467	1452.4366	503.2656	1378.6023
1138.1949	580.1515	811.7179	1456.0056	503.3238	1378.6543
1138.2999	580.2592	811.7791	1456.0371	503.4225	1378.6899
1138.4458	580.3848	811.8274	1456.0686	503.5678	1378.8695
1142.3983	580.4493	811.9138	1456.1129	503.6415	1383.4054
1142.4235	580.5154	812.0526	1456.1412	503.7277	1383.4108
1142.4309	580.5748	812.2954	1456.2028	503.7962	1383.4673
1142.4436	580.6856	817.082	1456.2605	503.8419	1383.5905
1142.4552	580.7386	817.1606	1462.2074	503.9047	1383.6177
1142.479	580.7884	817.3098	1462.2529	503.967	1383.6427
1142.5103	580.8593	817.3821	1462.2653	504.0223	1383.6618
1142.547	580.9172	817.5148	1462.3684	504.081	1383.678
1146.1666	580.9993	817.6072	1462.4175	504.1515	1383.6944
1146.1742	581.2408	817.7012	1462.5824	504.2486	1383.7209
1146.2079	584.196	817.7922	1462.6265	504.4521	1383.7448
1146.2237	584.3554	817.8916	1467.2168	504.6552	1383.7705
1146.2478	584.4077	818.0331	1467.2474	509.7409	1383.9877
1157.1608	584.4645	818.4542	1467.2572	509.8206	1384.0504
1157.1653	584.5155	822.2478	1467.2791	509.8626	1388.3853
1157.2079	584.6137	822.3247	1467.2891	509.9146	1388.3902
1157.2158	584.6608	822.3951	1467.3141	509.9641	1388.456
1161.9574	584.7145	822.48	1467.6175	510.0036	1388.4807
1161.9613	584.7991	822.5463	1475.5519	510.0558	1388.512
1161.9989	584.8682	822.6346	1475.5788	510.0998	1388.559
1162.0207	584.9374	822.7092	1475.6096	510.1598	1388.7242
1162.0374	585.0375	822.7942	1475.6298	510.2237	1388.7753
1162.0489	585.1525	822.8779	1475.6419	510.3002	1392.5569
1162.2401	587.8814	823.0434	1475.7171	510.3543	1393.0411
1162.2562	587.9495	823.1684	1475.7678	510.4189	1393.0699
1162.3034	588.0131	831.8631	1475.9016	510.4793	1411.5926
1166.538	588.0881	831.9521	1475.9283	510.5655	1411.6835
1166.5434	588.1428	832.0603	1475.969	510.6547	1411.762
1166.6551	588.1839	832.2154	1475.9952	510.7674	1411.8294
1166.6795	588.2644	832.4546	1479.488	510.9964	1411.9374
1166.7039	588.3971	832.8143	1479.5156	513.5633	1411.9787
1166.7123	588.5215	836.2345	1479.5353	513.6207	1412.0479
1166.7283	588.5915	836.3173	1479.5453	513.6927	1415.4455
1166.7409	588.6872	836.3972	1479.5982	513.7324	1415.4532
1166.9067	588.7611	836.4579	1479.7048	513.7826	1415.4832
1167.0023	588.8755	836.5192	1479.7613	513.8462	1415.5107
1171.323	589.1072	836.605	1479.7806	513.9006	1422.8674
1171.3279	591.5111	836.698	1484.7129	513.9561	1422.8722
1171.3429	591.58	836.7915	1484.7546	514.0267	1422.9057
1171.3489	591.6396	836.9245	1484.7756	514.0918	1422.9125
1171.3829	591.6988	837.0732	1484.8059	514.1386	1422.9489
1171.4077	591.7634	837.3269	1484.8216	514.1881	1422.9695
1171.4519	591.9182	839.8986	1484.8582	514.2562	1423.0322
1171.4984	592.1933	839.9675	1484.8865	514.3348	1423.0661
1171.5358	592.6463	840.0262	1484.9348	514.4617	1423.0892
1171.5873	596.3954	840.1435	1484.9674	514.5965	1423.1165
1171.7	596.6122	840.2051	1485.0769	514.7622	1423.1631
1171.8352	596.6849	840.2682	1485.1448	515.2947	1423.2057
1175.9696	596.742	840.3411	1489.2497	517.5526	1423.2838
1175.9743	596.8032	840.405	1489.2796	517.6371	1423.3552
1175.992	596.848	840.4678	1489.2907	517.7563	1423.417
1176.0092	596.914	840.5513	1489.3335	517.8035	1423.4829
1176.0266	596.9681	840.6255	1489.5315	517.8614	1427.2208
1176.0411	597.0379	840.733	1489.5681	517.921	1427.333
1176.0882	597.1043	840.8718	1493.4823	517.9901	1427.3735
1176.1439	597.1783	840.9775	1493.5968	518.0511	1427.3975
1176.2004	597.2805	843.5572	1493.6418	518.0979	1427.4193
1176.2686	597.4045	848.996	1493.6797	518.1446	1427.4485
1176.3685	601.1476	849.0266	1493.7555	518.2147	1427.4729
1191.892	601.2437	849.2109	1493.8148	518.2934	1427.4894
1191.8957	601.3958	849.4399	1493.8552	518.3634	1427.5025
1191.9663	601.4659	849.5295	1497.8422	518.4206	1427.5377
1191.9816	601.5272	849.5849	1497.8481	518.4968	1427.6432
1192.021	601.5902	849.6593	1497.9864	518.5961	1427.6842
1192.0858	601.6533	849.745	1497.9924	518.7331	1431.9212
1192.153	601.7372	849.8497	1498.023	518.9538	1431.9926
1192.2163	601.8066	849.9933	1498.0449	519.1207	1432.0141
1192.2531	601.898	850.1505	1498.0857	520.9403	1432.0452
1192.4212	601.991	854.2648	1498.0979	521.2932	1432.069
1192.4703	602.1213	854.4138	1502.937	525.7908	1432.0939
1196.7147	602.284	854.5301	1503.0897	525.8556	1432.1468
1196.7203	604.4659	854.6197	1503.1075	525.9033	1432.197
1196.7609	604.5994	854.6964	1503.1273	525.9632	1436.5882
1196.7688	604.8857	854.7834	1503.1602	526.0168	1436.5947
1196.7896	605.0061	854.8622	1503.2035	526.0677	1436.6451
1196.7998	605.0973	854.9438	1503.2324	526.1439	1436.7647
1196.8201	608.8277	855.0405	1503.25	526.21	1436.8336
1196.8316	608.9001	855.1366	1509.9485	526.2598	1436.9151
1196.8492	609.0627	855.3849	1509.9809	526.3073	1440.241
1196.8866	609.1243	857.8419	1510.0462	526.3772	1440.2653
1197.0847	609.1712	857.9123	1510.1107	526.4503	1440.2765
1197.1308	609.2343	857.9917	1510.1587	526.5611	1447.6849
1203.9184	609.3668	858.0884	1510.1829	526.6406	1447.6894
1203.9231	609.4224	858.2133	1510.2059	526.7265	1447.7558
1203.954	609.4776	858.2869	1510.2318	526.852	1447.8153
1204	609.5255	858.3713	1510.2677	526.9968	1447.8596
1204.0432	609.5717	858.4641	1510.3366	527.1717	1447.8918
1204.0572	609.6381	858.5527	1514.0076	531.249	1447.966
1204.0968	609.7295	858.6699	1514.0931	531.3335	1448.0578
1204.1428	609.79	858.8025	1514.1481	531.3933	1451.7791
1204.2282	609.9276	861.5488	1514.1787	531.4652	1452.0019
1208.0295	610.225	861.6514	1514.3341	531.511	1452.0799
1208.0341	612.4564	861.7545	1521.7087	531.5712	1455.6187
1208.0571	612.5476	861.8691	1521.7139	531.6253	1455.886
1208.0804	612.6442	861.9649	1521.7513	531.6979	1455.924
1208.1148	612.6958	862.0872	1526.3363	531.7482	1455.9689
[truncated: 10,749 more rows]
