# Supplementary material for: Burst-Time-Dependent Plasticity Robustly Guides ON/OFF Segregation in the Lateral Geniculate Nucleus
Source: PLoS Comput Biol. 2009 Dec 24;5(12):e1000618. doi: 10.1371/journal.pcbi.1000618 (PMC2790088; doi:10.1371/journal.pcbi.1000618)
Supplement: Dataset S1 — Spiking data from mouse and ferret. (0.70 MB ZIP) [file pcbi.1000618.s004.zip › DatasetS1/mouse_set2.txt]

30.7406	2.1569	30.6972	30.5868	30.8778	469.8297	0.7939	0.3735
30.7448	2.4954	30.782	30.6934	30.8809	469.8332	0.7971	0.5035
30.8418	2.6388	30.8287	30.7124	30.884	469.8366	0.8012	0.6149
30.9398	6.7682	30.8571	30.7306	30.9034	474.7206	30.9636	1.8294
30.9548	7.0155	30.8889	30.7425	30.9071	474.7593	30.9677	1.9368
30.9626	30.6592	30.9073	30.7695	30.9202	474.7929	31.0327	2.2397
31.0036	30.734	30.9281	30.7878	30.9266	474.8796	31.0561	2.3503
31.115	30.8663	30.9604	32.2324	30.9469	474.8921	31.0885	2.4996
31.1479	31.6257	30.9748	81.0397	30.9728	474.9058	31.0946	6.5964
31.1692	31.6306	31.0174	81.0433	30.9852	474.9484	31.1205	6.6788
31.1985	31.6925	31.0536	81.0715	31.0103	474.9757	31.1781	6.872
31.2469	31.7442	31.0687	81.1121	31.0217	474.9813	31.2094	31.725
31.2657	31.7731	31.1273	81.1403	31.0401	474.9991	31.2377	31.7491
31.2888	31.8229	31.1618	81.1567	31.1105	475.0096	31.2989	32.2225
31.3542	31.9112	31.2125	81.1953	31.129	475.0836	31.333	32.2455
31.8907	32.05	31.2706	81.2147	31.1559	475.1245	31.3576	32.298
31.9255	32.0911	31.9663	81.2431	31.1654	475.1344	31.3657	32.455
31.9565	32.1661	58.5283	81.3003	31.1832	475.1749	31.3732	32.5257
31.9813	32.1872	58.6064	81.3358	31.2011	475.2091	31.3897	32.5801
80.9544	32.2193	58.611	81.3804	31.2484	475.2272	31.4042	32.6125
80.9932	32.2423	58.6438	81.4453	31.2739	475.2888	31.4115	32.6532
81.0278	32.2651	81.1507	81.4622	31.2966	475.3383	31.4324	32.6864
81.0319	32.2951	81.1851	81.4811	31.3048	475.3586	31.9199	32.7303
81.0736	32.4436	81.2563	81.4911	31.4024	475.3815	32.0111	32.7703
81.1091	32.5224	81.2851	81.5437	31.8729	475.3994	80.7026	32.818
81.1264	32.7322	81.3079	81.5596	32.0015	475.426	80.805	32.9647
81.1684	32.827	81.3217	81.6326	112.1869	475.8038	80.8289	33.0595
81.1789	32.9683	81.5171	81.7605	112.1901	478.9656	80.8589	33.1474
81.2026	56.6759	81.53	82.0156	112.2188	479.0431	80.8813	56.1486
81.2091	56.7537	81.5595	82.4068	112.2227	479.2665	80.8902	56.257
81.2546	57.215	81.5725	82.4716	112.2533	479.2975	80.9039	56.3797
81.282	59.2278	81.6358	85.1423	112.2892	528.5104	80.9533	56.4395
81.303	59.5065	81.7499	85.171	112.3564	528.5138	81.033	56.4931
81.3667	59.5808	81.7964	85.2459	112.3758	528.5176	81.1622	56.5692
81.4091	59.6276	81.9269	85.28	112.4334	528.5581	81.8068	56.6215
81.4171	59.6826	81.9541	85.3024	112.4524	528.5691	81.8325	56.6652
81.4836	59.7351	82.0093	85.324	112.476	528.5759	81.8596	56.7494
81.8363	59.786	82.4152	85.397	112.4985	528.6011	81.8775	56.7998
81.983	59.8498	82.4368	85.4148	112.5414	528.6137	81.8943	56.8486
82.0118	59.9201	82.4456	85.4294	112.6215	528.6411	81.9131	56.9756
82.0728	60.0409	82.4586	85.4455	112.6649	528.6536	81.9413	57.2444
85.1791	60.0942	82.4684	85.4556	112.7022	528.6835	84.8624	57.4756
85.2027	60.178	85.3049	85.4759	112.7296	528.6933	84.8908	81.756
85.2234	60.2703	85.3282	85.5008	112.7664	528.7046	84.9549	82.1147
85.2499	60.3731	85.3394	85.5536	112.7876	528.7108	85.0065	82.1718
85.2799	82.1037	85.3645	85.5878	113.3931	528.7435	85.0549	82.2076
85.3117	82.1428	85.4124	85.6993	116.4807	528.7658	85.0925	82.2986
85.3245	82.1801	85.4212	150.9296	116.5077	528.7778	85.1113	82.4164
85.3465	82.224	85.4527	151.0335	116.5117	528.7954	85.1211	82.5555
85.3648	82.2773	85.4712	151.857	116.5317	528.8625	85.1387	82.5973
85.3806	82.3531	85.4931	151.8854	116.5457	528.87	85.1713	82.6687
85.4119	82.5537	85.5046	253.2645	116.5515	528.893	85.1905	82.7606
85.4334	82.5887	85.5419	253.2878	116.5642	528.9396	85.2122	82.7963
85.4483	82.6666	85.5563	253.2926	116.6069	528.9777	85.2798	82.8321
85.5215	82.7119	85.5777	253.3222	116.6331	529.0001	112.263	82.8835
112.4118	82.7535	85.6161	253.3913	116.6788	529.0503	112.2703	82.9464
112.4149	82.7709	85.6434	253.4094	116.7832	529.0615	112.275	83.0016
112.4513	82.7888	85.6904	253.4273	253.2233	529.0797	112.297	83.0783
112.4565	82.8274	112.6897	253.4551	253.2263	529.109	112.3102	83.166
112.5117	82.8751	112.7788	253.4749	253.2555	529.1425	112.3205	85.8516
112.5177	82.8977	112.8047	253.4977	253.3583	529.1994	112.3414	86.0343
112.5487	82.9433	253.358	253.5197	253.3721	529.4867	112.3714	86.2041
112.5754	82.9879	253.3878	253.5299	253.3809	529.5227	112.4076	86.2662
112.5879	83.016	253.4042	253.5397	253.3871	529.6151	112.4352	86.3542
112.6273	83.0463	253.4697	253.5589	253.4382	534.06	112.4673	86.3954
112.6593	83.0761	253.5124	253.5966	253.4536	579.4488	112.4908	86.4657
112.6825	83.1076	253.528	253.6318	253.4772	579.4781	112.5208	86.503
112.695	83.1386	253.6119	253.6833	253.4936	579.5224	112.547	86.5496
112.7611	83.1615	253.6285	253.7344	253.5153	579.5684	112.5749	86.611
113.4321	83.2102	253.6463	253.7475	253.5691	579.6787	112.5891	86.6659
150.9172	83.2561	253.6783	253.7685	253.6396	579.7034	112.6202	86.7217
150.9241	83.3106	253.7896	253.7832	253.6788	579.7466	112.6254	86.8053
151.0234	83.3595	253.8083	253.8185	253.7282	579.7615	112.6512	86.9285
253.1246	83.4344	253.8234	253.8466	254.0557	580.5919	112.6686	112.4018
253.1655	83.5251	253.8454	254.1934	254.0736	646.2968	112.6838	113.1759
253.194	83.59	253.8626	254.218	254.0965	646.3046	112.6992	113.2566
253.1981	85.8187	253.9773	254.2794	254.1009	646.3494	112.7441	113.6302
253.2411	85.8581	254.0225	254.3042	254.1285	646.3745	112.7988	113.6436
253.2784	85.9145	254.0812	254.3347	254.1374	646.3897	116.7486	113.755
253.2984	86.0406	254.1391	254.4196	254.1516	646.4362	116.7953	113.7868
253.3122	86.1058	254.5697	254.6449	254.1677	646.5211	150.889	113.8377
253.3502	86.1508	254.5849	257.1405	254.1898	646.542	150.9389	113.8673
253.3652	86.2044	254.6137	257.2096	254.2117	646.5611	150.965	113.9148
253.3807	86.4174	254.6184	257.2802	254.2584	646.5756	150.9887	114.0448
253.4771	86.467	254.6307	257.3317	257.2791	646.6176	151.0122	114.0938
253.4911	86.5048	254.6366	257.3597	257.3116	646.6434	151.025	114.1438
253.5465	86.5851	254.644	257.3895	257.3221	646.6536	151.0684	114.1969
253.6015	86.6235	254.6531	257.4085	257.3422	646.6681	151.0855	114.2855
253.667	86.6761	254.6656	257.4769	257.3625	646.6954	151.107	114.4251
253.6936	86.8144	254.672	257.5422	257.4294	646.7076	151.1506	117.6667
253.7397	86.9228	254.7016	257.9328	257.4412	646.7411	151.204	117.749
253.8607	87.0297	254.7247	276.2094	257.4618	646.7681	151.2189	117.9228
254.037	113.1415	254.7506	474.9033	257.506	646.8374	151.2376	118.1083
254.0734	113.5541	257.0792	474.9655	257.5255	666.9873	151.2689	151.8529
254.1008	113.6335	257.0961	475.0109	257.5435	667.0232	151.2864	151.8606
254.1151	113.6595	257.1136	475.0385	257.5813	667.1555	151.3035	152.2042
254.1924	113.722	257.1266	475.0795	257.6183	668.3716	151.3204	152.2569
254.2255	113.7539	257.1371	475.1134	257.6435	760.3361	151.3309	152.2879
257.1401	113.8117	257.145	475.1431	257.6745	760.3455	151.3626	152.3307
257.1499	113.8528	257.2176	475.1765	257.7145	760.3585	151.3697	152.4375
257.1625	113.8947	257.2408	475.2072	361.1989	760.3847	151.4119	152.5715
257.18	113.921	257.2665	475.281	361.2025	760.4098	151.4485	152.6073
257.1907	113.9605	257.3009	475.2909	361.2064	760.4512	151.9275	152.7297
257.2023	113.9882	277.897	475.3261	361.2395	760.4678	152.0276	152.7829
257.2286	114.0139	278.0095	475.3392	361.3042	760.4794	152.0751	152.8291
257.2744	114.0473	278.0328	475.3592	361.8711	760.497	252.9391	152.8795
257.2801	114.0868	278.0471	475.3692	361.956	760.5128	252.9694	152.9813
257.2984	114.1319	278.0785	475.3933	361.9638	760.5323	252.9823	153.0821
257.3327	114.1905	278.1388	475.4221	362.0062	760.5371	253.007	153.3349
257.3759	114.2532	370.2421	475.4375	425.1702	760.6383	253.0218	156.084
257.4061	114.3	383.3099	475.4767	425.1738	760.6797	253.0391	156.2984
257.5296	114.3512	403.1988	475.4995	474.4457	760.72	253.0676	189.7258
257.5488	114.4871	413.3106	475.9871	474.449	760.7571	253.0744	189.8405
361.9535	114.6114	413.3402	478.9428	474.4902	760.8827	253.0985	189.931
474.6515	114.743	452.1112	478.971	474.4965	761.0756	253.1113	190.0326
474.684	114.8972	452.3399	479.035	474.5476	761.1946	253.1228	190.0784
474.6955	151.9277	474.8283	479.0672	474.5652	761.408	253.1363	190.1503
474.7036	152.2043	474.8332	479.1717	474.6115	761.4501	253.1571	190.1859
474.7455	152.2779	474.8688	479.2468	474.6327	761.4845	253.1958	190.2415
474.7612	152.3443	474.8967	479.2711	474.6545	761.5547	253.2178	190.283
474.7666	152.4032	474.904	479.2774	474.6613	763.9474	253.2392	190.3384
474.7897	152.4528	474.9118	479.2929	474.6682	763.9644	253.2531	190.3918
474.7957	152.5327	474.97	479.3009	474.6894	763.9749	253.2817	190.4639
474.8388	152.586	475.0051	528.8686	474.6976	763.9811	253.3163	190.5282
474.9216	152.6491	475.0201	528.8987	474.7173	764.0128	253.3279	190.5992
474.9453	152.7649	475.05	528.9115	474.7347	764.0243	253.3474	190.7732
474.9697	152.8339	475.073	528.9269	474.7895	764.0314	253.3917	196.6277
474.9874	152.8894	475.0808	528.9328	474.8099	764.0462	253.4136	196.8112
475.0488	152.9259	475.0974	528.9557	474.8386	764.053	253.4666	197.1537
475.0712	153.0083	475.1208	528.9808	474.8592	764.0666	253.516	197.3053
475.0788	153.0906	475.1285	529.0011	474.9294	764.13	253.5549	197.5702
475.1539	153.2244	475.1763	529.006	475.0324	764.1521	253.5897	222.4409
475.1826	189.5616	475.1867	529.0605	475.0804	764.1741	253.6404	222.4972
475.3708	189.567	475.205	529.0719	475.0947	764.2064	253.6957	222.5775
475.4259	189.72	475.2396	529.0829	475.1111	764.2154	253.9732	222.7005
478.7621	190.0396	475.2491	529.1412	475.1848	764.2392	254.0083	222.7769
478.7818	190.0949	475.2765	529.1499	475.7706	764.2762	254.0278	222.8349
478.7898	190.1515	475.3325	529.1733	478.7598	764.3195	254.0322	222.9053
478.7971	190.2756	475.3417	529.1855	478.7639	764.3416	254.0365	222.9686
478.818	190.3458	475.4128	529.1973	478.7751	764.4063	254.0422	223.076
478.827	190.3918	475.4603	529.2371	478.8024	764.4396	254.0488	223.4055
478.834	190.4622	475.5067	529.2521	478.8096	766.9616	254.06	223.5395
478.8679	190.5241	475.5191	529.279	478.8374	767.0047	254.0772	253.9475
478.9011	190.6012	475.5621	529.3339	478.8448	767.0228	254.1057	254.4055
478.9139	190.6777	478.7519	529.3672	478.86	767.0463	254.1171	254.4482
479.0769	190.7752	478.7691	529.3958	478.8775	767.0779	254.1513	254.6969
479.1348	190.8723	478.7788	529.5396	478.9048	767.1012	254.2009	254.7398
479.1933	190.9235	478.8103	533.864	478.9681	767.1403	257.2282	254.7807
479.243	191.0296	478.8178	533.8703	478.9832	823.3873	257.2594	254.8508
479.2688	191.1493	478.8269	533.89	479.0089	870.5686	257.2974	254.9087
479.2918	214.4762	478.8542	533.9053	479.0594	870.5724	257.3052	254.943
528.7828	214.5645	478.865	533.9167	479.1112	870.7544	257.314	255.0472
528.8117	223.515	478.8722	533.9396	479.1484	898.7454	257.3182	255.1693
528.8639	253.9625	478.8849	533.9512	479.1671	898.7535	257.3406	255.2367
528.8975	254.3609	478.9067	533.9785	579.2804	912.7556	257.4049	255.3061
528.9256	254.365	478.9526	534.0255	579.2837	912.7593	257.5312	255.3869
528.9688	254.3992	478.9737	534.0331	579.288	912.8299	257.5919	255.4893
528.999	254.4123	479.0612	534.1667	579.3369	912.9001	257.617	258.0287
529.0246	254.4574	479.098	587.0869	579.3511	972.9552	257.6652	258.1689
529.038	254.4938	479.1232	587.2327	579.3563	972.9712	257.6795	258.2648
529.0537	254.5148	479.1704	646.6935	579.3856	972.9933	257.6932	258.4241
529.0839	254.8187	479.2155	646.6973	579.4238	973.0056	260.5039	258.4988
529.1097	254.8931	481.653	646.7732	579.4437	973.0267	260.5252	258.5505
529.1555	254.9391	481.701	760.4767	579.4489	973.0354	260.5371	258.6152
529.176	254.963	481.7249	760.5024	579.4642	973.0766	260.5538	258.7442
529.2437	254.9921	481.7417	760.5073	579.4911	973.104	260.5636	258.8069
529.9232	255.0116	481.7508	760.5297	579.5151	973.1161	260.5769	258.8753
533.9025	255.0526	481.7663	760.5821	579.5367	973.164	260.5951	258.9695
579.4123	255.0836	481.8136	760.6305	579.5655	973.1741	260.6148	277.0431
579.4157	255.1102	481.8303	760.6414	579.6105	973.1862	291.5711	277.1772
579.479	255.1546	481.84	760.6697	579.6705	973.2047	291.6241	277.3445
579.5082	255.2313	481.8601	760.6794	579.6903	973.2357	291.6552	277.5685
579.5346	255.3112	481.8818	760.7016	579.7297	973.2659	291.6668	292.8574
579.6922	255.3451	481.8883	760.7103	579.7769	973.3047	291.6993	293.0306
579.7153	255.3719	481.8988	760.8244	584.0389	973.3268	291.7115	293.1131
579.7638	255.3852	481.9322	760.854	584.0433	973.3825	291.7298	293.1483
579.8712	255.4166	481.9789	760.9143	584.0738	973.4529	291.8217	293.2251
580.4096	255.466	482.0674	760.9293	632.7045	973.4615	291.8547	293.2821
580.4582	255.5118	529.1134	760.9455	632.7071	973.5281	291.8741	293.3195
666.9942	255.6199	529.149	761.0515	632.7102	973.5397	291.8967	293.3663
667.0186	255.6583	529.1798	761.0754	632.732	973.9204	291.9545	293.4257
667.0893	255.738	529.2601	761.0996	632.763	973.9546	292.0238	293.4697
667.1062	255.918	529.2771	761.1331	632.7683	974.0595	292.0813	293.5146
667.1909	258.2864	529.2993	761.4366	632.8085	1050.5663	360.7433	293.5863
667.2728	258.3336	529.3468	761.4592	658.6024	1050.5708	360.7464	293.6477
667.3076	258.4642	529.3537	761.4873	658.6054	1050.7074	360.7878	293.7205
667.3536	258.5746	529.4161	761.5021	658.6091	1050.7533	360.8081	293.7904
667.438	258.646	529.5354	761.5191	658.6357	1050.7615	360.8643	293.9899
670.5375	277.176	529.5571	761.5874	658.6845	1102.3927	360.9894	331.1292
670.5529	277.2689	529.6668	764.0655	658.775	1102.3965	361.0657	331.3139
670.5816	277.3337	529.7518	764.0944	658.7908	1102.4363	361.1689	331.4012
670.6287	277.5723	533.987	764.1289	658.826	1102.4418	361.8243	331.5217
670.796	278.5736	538.9319	764.1364	658.8815	1102.4478	361.8506	331.5952
670.8398	278.6286	578.4192	764.1601	658.9299	1102.5016	361.8713	361.7213
760.429	278.6769	579.5914	764.182	658.9509	1170.1773	361.8895	362.1106
760.4984	278.7455	579.6208	764.2004	666.9475	1170.1988	361.905	362.2011
760.5116	278.8181	579.625	764.2112	666.9511	1170.2245	361.9188	362.316
760.5279	278.8941	632.7402	764.223	666.9795	1170.2402	361.9256	362.3441
760.5398	278.9445	632.7574	764.2435	666.9997	1170.2493	361.9311	362.4611
760.5594	278.9796	632.7794	764.2534	667.0242	1170.307	361.9376	362.5508
760.5691	279.0538	632.7991	764.2601	667.0343	1170.3425	361.9438	362.6121
760.6028	279.1316	632.8131	764.2862	667.0451	1170.3791	361.9615	362.6505
760.6176	279.196	632.8442	764.2968	667.0591	1170.4354	361.9715	362.6978
760.6236	279.2486	632.9742	764.321	667.0798	1170.449	474.6018	362.7722
760.6569	279.2951	658.6365	764.3734	667.0864	1170.4699	474.605	362.8153
760.6751	279.3498	658.6644	764.3981	667.0944	1170.4807	474.6095	362.8886
760.7126	279.3996	658.6952	764.4257	667.1245	1170.5972	474.6462	362.9448
760.7567	279.4487	658.7207	764.4521	667.1346	1170.6164	474.6506	362.998
760.8379	279.4918	658.7405	764.4743	667.1716	1170.7694	474.6674	363.0783
760.8782	279.5814	658.7552	764.4981	667.1788	1170.8335	474.6944	363.1503
760.889	279.6639	658.7703	766.8772	667.1871	1170.8823	474.6991	363.3766
760.9184	279.7193	658.7951	766.8997	667.2179	1171.2102	474.7134	400.6986
760.9634	279.7879	658.8409	766.9071	667.2311	1171.2296	474.7457	400.8698
761.0105	279.8602	658.8744	766.9223	667.2564	1171.2533	474.7706	400.9878
761.0841	279.9669	658.8917	766.9314	667.2789	1171.2702	474.7911	401.0729
761.1741	281.7471	658.9788	766.9417	667.3022	1174.2472	474.8072	401.1401
761.4163	282.0497	659.0021	766.9578	667.3146	1174.279	474.8394	401.2465
761.4398	282.5088	659.0281	766.9732	667.3817	1214.1913	474.8749	401.3141
761.4497	293.1893	659.043	767.0125	667.4053	1214.2287	474.8825	402.8489
761.465	293.264	659.0632	767.0221	667.4474	1214.2616	474.8997	402.9575
761.4729	293.3144	659.0723	767.0737	667.5235	1214.2813	474.9351	427.4282
761.4966	293.5311	659.0834	767.0873	667.5601	1214.2867	474.9532	427.495
761.513	293.6546	659.1123	767.148	668.1147	1214.2971	474.9675	427.5798
761.5239	293.7913	659.2717	767.2157	670.4017	1214.3159	474.9849	427.6624
764.0571	344.8116	659.5861	912.7147	670.4359	1214.3296	475.0302	427.7421
764.083	361.8147	662.6115	912.7367	670.4578	1214.3438	475.0567	427.811
764.1097	361.8201	662.6317	912.741	670.4659	1214.3676	475.0668	427.8998
764.1198	362.3141	662.6907	912.7919	670.4886	1214.3781	475.1483	427.9554
764.1396	362.4872	662.7338	912.8467	670.5083	1214.3871	475.1724	428.0356
764.1515	362.6328	662.7582	912.8798	670.5157	1214.4385	475.1959	428.1043
764.1726	362.709	662.7874	912.8885	670.5251	1214.4777	475.224	428.1902
764.1992	362.8273	662.8086	912.9936	670.5334	1214.4963	475.2667	428.2822
764.2082	362.8861	662.8527	913.0395	670.5424	1214.5058	478.9155	428.3319
764.2295	362.9437	662.8918	913.0797	670.5494	1214.5407	478.9704	428.375
764.2444	362.9848	662.9423	913.098	670.5655	1214.5571	528.5821	428.4495
764.2697	363.0425	662.9974	913.1169	670.5866	1214.5822	528.5863	453.6163
764.2823	363.0867	667.1392	913.1577	670.5988	1214.6004	528.6137	453.879
764.3033	363.2783	667.1709	913.2103	670.6349	1214.6496	528.6203	454.1791
764.3463	363.3719	667.2005	913.2629	670.7006	1214.6672	528.6384	454.4485
764.3564	363.4628	667.2225	973.2909	670.7524	1214.7634	528.6868	454.5971
764.3918	363.56	667.2353	973.2957	670.7838	1215.3769	528.715	471.1916
764.4256	363.6629	667.257	973.3157	670.8085	1217.6861	528.7466	471.3158
764.5077	363.794	667.2692	973.3358	670.8362	1217.7054	528.7559	475.5303
766.9214	371.0684	667.2762	973.3611	670.8608	1217.7108	528.7779	475.7145
766.9574	371.1628	667.2831	973.385	760.6452	1217.7295	528.8107	475.7357
767.0156	371.2323	667.3196	973.4061	760.6489	1217.7377	528.8394	475.8408
767.1378	371.3091	667.3371	973.4502	760.6975	1217.7496	528.8601	475.9965
767.1871	371.4165	667.3459	973.4803	760.7033	1217.7617	528.867	476.1311
767.2071	371.4917	667.3729	973.5328	760.7356	1217.7717	528.8749	476.1655
823.5167	371.5608	667.4299	973.5494	760.8122	1217.7968	528.8955	476.2022
823.577	371.5987	667.4918	973.5928	760.8355	1217.8166	528.9221	476.2817
823.6169	371.6512	670.5896	973.6356	760.8734	1217.8288	528.9509	476.3157
823.6423	371.7042	670.6412	973.724	760.879	1217.8552	528.9981	476.4268
823.6774	371.81	670.834	974.0447	760.9145	1217.8665	529.0587	476.4703
823.7418	371.8639	670.858	1130.8317	760.9691	1217.8832	529.103	476.5348
823.7793	371.9216	760.6843	1130.8352	760.981	1217.8949	529.5394	476.6079
823.7943	385.279	760.7039	1130.9369	761.0107	1217.9388	579.2869	476.6998
823.8601	402.8227	760.7412	1130.9406	761.0187	1218.0113	579.2902	476.7868
823.9097	402.8639	760.7515	1131.0155	761.0482	1259.7086	579.327	479.5379
823.9511	402.9205	760.7679	1131.0513	761.0887	1260.3941	579.3535	479.5823
827.3634	402.9549	760.7736	1131.0838	761.1385	1382.0451	579.3718	479.8435
827.3828	402.9979	760.8016	1131.1112	761.2149	1382.0489	579.3913	479.9005
827.4053	403.0432	760.8394	1131.125	761.4598	1382.2456	579.4045	479.9643
827.4449	403.0908	760.8753	1131.2166	761.5442	1382.6793	579.4181	479.993
827.463	428.3243	760.8903	1131.3459	764.4281	1386.6035	579.426	480.0669
827.4783	428.3723	760.912	1131.4695	764.5004	1386.6116	579.4311	480.0991
827.4873	452.7643	760.9374	1170.2324	764.5895	1386.6484	579.4546	480.1499
827.6249	452.8684	760.957	1170.2372	767.0915	1386.6759	579.4644	480.2084
827.6665	453.0313	760.9694	1170.3906	767.0958	1386.6931	579.488	480.2584
870.5748	453.1216	760.9777	1170.4292	767.1275	1386.7204	579.4944	480.3015
870.8613	453.1935	761.0415	1170.4791	767.171	1386.7644	579.5332	480.3507
912.9151	453.2448	761.057	1170.5057	773.1955	1386.7709	579.5638	480.4295
912.9209	453.2893	761.1412	1170.5126	795.6717	1386.7803	579.572	516.4492
913.1076	453.4034	761.1508	1170.521	795.6754	1386.7859	579.5965	529.4377
913.1444	453.449	761.1613	1170.5277	795.7814	1386.8023	579.6039	529.6946
913.1613	453.5019	761.2632	1170.5375	795.7856	1386.8119	579.6253	529.7281
913.2083	453.5513	761.2938	1170.5555	795.8627	1386.822	579.6379	529.7439
973.3212	453.5857	761.3559	1170.5716	823.4053	1386.8437	579.6673	529.7885
973.3473	453.6332	761.4079	1170.6028	823.4088	1386.8681	579.686	529.8031
973.3777	453.7384	761.4299	1170.6879	823.4124	1386.8916	579.6958	530.0486
973.5165	453.8011	761.8899	1170.7228	823.4417	1386.9124	579.7133	530.1128
973.5414	453.8335	761.9256	1170.7766	823.4649	1386.9406	579.7276	530.1485
974.3208	453.8753	764.2128	1170.7932	823.4845	1386.9728	579.7439	530.2235
1066.2912	453.9205	764.2658	1170.8392	823.5206	1387.0302	579.7579	530.3021
1102.4496	453.9973	764.2729	1170.8706	823.5267	1387.0639	579.7842	530.3453
1102.5083	454.0626	764.2909	1171.2667	823.5402	1387.1194	579.8756	530.3847
1131.0718	454.1229	764.3299	1171.3296	823.5465	1389.8006	579.9081	530.4248
1131.0764	454.1691	764.3347	1174.1033	823.5523	1389.8388	579.9597	530.4783
1170.0428	454.2307	764.341	1174.1389	823.5866	1389.8675	580.3206	530.5273
1170.0466	454.3544	764.3675	1174.1934	823.6338	1389.8992	580.3577	530.5807
1170.0678	454.4307	764.4499	1174.219	823.6573	1389.9191	580.3818	530.6278
1170.0759	454.5109	764.4743	1174.2498	823.6794	1389.9399	580.4034	530.7011
1170.1231	454.5903	764.503	1174.2674	823.7211	1389.961	580.4499	530.7926
1170.1423	469.3779	764.5405	1174.2832	823.7585	1389.9855	646.3943	530.9472
1170.192	474.786	764.5826	1174.2943	823.7755	1390.0032	646.3974	531.1031
1170.3816	475.4049	764.6422	1174.3394	823.7928	1390.0196	646.4781	551.2656
1170.4348	475.6977	764.6655	1174.3993	823.8142	1390.1061	646.4839	551.3156
1170.5589	475.7329	764.6801	1174.4482	823.8665	1392.5938	666.7403	551.6634
1170.5904	475.775	766.9673	1174.4952	823.9042	1446.5441	666.744	551.7341
1170.6245	475.8439	766.9902	1214.3609	824.0025	1572.7752	666.748	551.8307
1170.6683	475.8722	766.9941	1214.3645	824.0412	1572.8386	666.7769	551.8747
1170.7806	475.9516	767.0074	1214.4354	824.3006	1572.8534	666.8203	551.9352
1171.2188	475.9741	767.0158	1214.4716	827.2975	1572.8909	666.8395	551.9911
1171.2593	476.0254	767.0307	1214.5063	827.3017	1572.8988	666.8631	552.0434
1171.8543	476.0433	767.0462	1214.5288	827.3069	1572.9128	666.8808	552.1956
1173.874	476.1156	767.0522	1214.5712	827.3155	1572.9541	666.9164	580.539
1173.912	476.1323	767.0964	1214.5805	827.322	1572.9634	666.9425	580.5917
1173.9402	476.1593	767.1254	1214.5995	827.3318	1572.9731	666.9512	580.626
1173.9632	476.3315	767.1335	1214.6099	827.336	1572.9847	666.9713	580.6476
1173.982	476.4027	767.198	1214.6249	827.342	1573.0052	667.0058	580.7678
1173.997	476.4333	767.2502	1214.7109	827.3471	1573.1834	667.0395	580.8226
1174.0063	476.4664	767.2756	1214.7241	827.3571	1573.2494	667.0642	580.8592
1174.0431	476.5275	767.298	1214.7376	827.3789	1573.2703	667.0947	580.8986
1174.0504	476.6055	767.3095	1214.7591	827.4001	1573.3336	667.1413	580.9336
1174.0873	476.6457	767.3427	1214.8324	827.436	1573.3555	667.1591	580.9499
1174.1016	476.6872	767.3853	1214.8559	827.4731	1573.4646	667.1739	580.9852
1174.1496	476.7361	767.4039	1214.8822	827.4987	1573.5319	667.2187	581.0061
1174.1676	476.7851	767.9553	1214.9369	827.5441	1573.9197	667.26	581.1271
1174.2219	476.8453	767.9869	1215.0376	827.5571	1573.9648	667.2852	581.1756
1174.2482	476.9197	823.681	1215.4197	827.5743	1574.0214	667.5796	581.2114
1174.3147	477.0059	823.7159	1215.48	827.605	1576.7702	667.6305	581.2466
1174.3431	477.0465	823.7334	1217.9204	827.6247	1576.7951	670.1296	581.2902
1174.4311	477.1654	823.7512	1217.9489	827.6606	1576.8166	670.1352	581.3533
1174.4978	477.1752	823.7817	1217.9613	827.6857	1576.8311	670.1642	581.4187
1187.2129	477.2516	823.8152	1217.9765	827.7738	1576.8492	670.2056	581.4811
1214.3672	477.317	823.8213	1217.9929	828.3804	1576.8625	670.3655	581.5952
1214.4431	477.5122	823.9187	1218.0008	870.264	1576.8753	670.4602	581.7184
1214.4511	479.4233	823.946	1218.0124	870.2671	1576.8924	670.4875	588.0513
1214.4763	479.4605	823.9972	1218.0343	870.271	1576.916	670.5515	588.2238
1214.5136	479.5472	824.0983	1218.0912	870.309	1576.9386	760.2622	588.3853
1214.5548	479.5845	824.1544	1218.1123	870.5313	1576.9556	760.3056	588.5211
1214.5632	479.6771	824.7214	1218.1228	870.5675	1576.9818	760.3094	588.6241
1214.5805	479.7102	824.753	1218.1329	870.7845	1577.0288	760.3394	632.448
1214.6427	479.7511	824.7745	1218.1568	1169.788	1577.0432	760.3609	632.5236
1214.7107	479.8292	824.8192	1218.1987	1169.7911	1577.0739	760.3686	632.5825
1214.7232	479.8906	824.8655	1218.2397	1169.8274	1577.1615	760.3894	633.2104
1214.7657	479.9195	827.4742	1218.2598	1169.8389	1632.7579	760.4292	633.2776
1214.7911	479.9431	827.4954	1386.9477	1169.8509	1632.8099	760.4542	633.333
1215.5271	479.9683	827.5078	1386.9527	1169.8654	1632.817	760.4911	633.4464
1215.8626	479.9974	827.5302	1387.0443	1169.8922	1632.838	760.5097	633.545
1217.8991	480.0593	827.5586	1387.1061	1169.9143	1632.844	760.5266	633.5989
1217.9564	480.1033	827.5797	1387.1181	1169.9936	1632.8626	760.5585	633.7482
1218.0153	480.1358	827.6027	1387.1486	1170.0153	1632.8824	760.5869	633.8341
1218.112	480.178	827.6678	1387.1986	1170.032	1632.9557	760.6483	633.9075
1218.2506	480.2126	827.7614	1387.2139	1170.0443	1633.016	760.6625	633.9614
1259.4733	480.2603	827.8026	1387.2293	1170.0656	1687.6677	760.671	634.0267
1259.4781	480.2989	827.8355	1387.251	1170.099	1687.6877	760.684	634.1025
1259.5	480.3387	870.9509	1387.2972	1170.1229	1687.6953	760.7012	634.1794
1259.5137	480.5145	877.8501	1387.3476	1170.1573	1687.7182	760.7257	634.2905
1259.5248	481.6585	877.8829	1387.3784	1170.311	1687.7662	760.9569	634.3721
1259.5571	481.7286	913.0712	1387.4129	1170.4458	1687.8644	761.4196	634.5418
1259.5721	481.8436	913.1643	1389.9899	1170.5973	1687.9343	761.4726	647.3624
1259.7182	481.8888	913.1919	1390.035	1170.6462	1687.9633	761.4993	647.414
1259.7924	482.1027	913.2169	1390.082	1170.7042	1688.0051	761.5181	647.4531
1259.8283	529.2527	913.4691	1390.1391	1173.6957	1688.0404	761.5478	647.5356
1259.8874	529.4007	1131.3613	1390.1652	1173.7162	1688.1332	761.5935	647.5989
1259.9369	529.7224	1131.4	1390.2123	1173.723	1688.1738	763.9531	647.7625
1260.3984	529.953	1131.4932	1390.2765	1173.739	1688.2812	763.9723	647.8068
1260.4502	529.9893	1131.5271	1390.6147	1173.7451	1688.8645	764.007	647.8497
1260.4843	530.0279	1131.5774	1392.5022	1173.7616	1691.1014	764.0358	647.9205
1260.9255	530.1759	1131.6107	1392.5239	1173.7764	1691.1708	764.0557	648.0667
1260.9727	530.201	1131.6863	1392.5376	1173.7931	1691.1855	764.0936	648.1423
1262.9617	530.2309	1131.7669	1392.5495	1173.8103	1691.2005	764.1136	648.3359
1263.0114	530.2518	1132.3868	1392.6007	1173.8316	1691.2149	764.1476	659.9035
1382.0576	530.2932	1170.085	1392.6347	1173.8689	1691.2217	764.2813	659.9716
1382.0836	530.3071	1170.1258	1392.6759	1173.8865	1691.227	764.3092	660.0887
1382.0883	530.3439	1170.1629	1392.9305	1173.9038	1691.2514	764.3542	660.1683
1392.6023	530.3655	1170.1887	1572.634	1173.9252	1691.3087	823.2748	660.2248
1446.5615	530.3837	1170.2153	1572.644	1173.9363	1691.3163	823.2782	660.2921
1446.621	530.4108	1170.2344	1572.6685	1173.9447	1691.3656	823.3258	660.4455
1572.625	530.4337	1170.2557	1572.6801	1174.0009	1691.4078	823.4051	660.5264
1572.6462	530.4667	1170.3021	1572.6884	1174.021	1691.4212	823.4111	660.6107
1572.6606	530.5591	1170.3103	1572.6986	1174.109	1691.4703	823.4565	660.8292
1572.6865	530.592	1170.3307	1572.7138	1174.1459	1691.5476	823.4661	660.9535
1572.7005	530.6329	1170.3473	1572.7247	1174.1621	1691.5655	823.5022	661.0499
1572.7184	530.6763	1170.3671	1572.7627	1174.2069	1691.5883	823.515	661.1513
1572.7626	530.7029	1170.375	1572.7844	1259.3346	1691.6144	823.5301	661.333
1572.7735	530.7617	1170.3887	1572.7966	1259.3378	1691.6502	823.5986	667.7507
1572.7866	530.7974	1170.4184	1572.824	1259.3414	1694.0958	823.659	667.8273
1572.8113	530.8533	1170.4526	1572.8703	1259.3733	1694.1182	823.7918	667.8728
1572.84	530.9407	1170.4768	1572.9514	1259.4005	1694.1265	823.8631	667.9188
1572.8678	531.0237	1170.4857	1572.9796	1259.4213	1694.1321	824.1845	668.0295
1572.885	531.0807	1170.6015	1573.0022	1259.4338	1694.1386	824.242	668.2286
1572.9037	531.2031	1170.6599	1573.0245	1259.4426	1694.1491	824.2734	668.2638
1572.9261	579.449	1170.6843	1573.0933	1259.4699	1694.1588	827.276	668.3714
1572.9658	580.3405	1170.7341	1573.119	1259.4805	1694.1656	827.2994	668.4264
1573.012	580.6125	1170.7516	1573.1442	1259.4856	1694.1806	827.3152	668.4753
1573.0209	580.6577	1170.7734	1573.1698	1259.5062	1694.2068	827.3375	668.5453
1573.0447	580.7137	1170.7846	1573.4496	1259.5397	1694.2228	827.3559	668.6003
1573.0893	580.7842	1170.8037	1573.5123	1259.5632	1694.2328	827.3799	668.6702
1573.1917	580.8587	1170.8483	1573.5692	1259.5681	1694.3158	827.4015	668.7901
1573.4348	580.9031	1170.9061	1573.5957	1259.5808	1694.3678	827.4402	668.8928
1573.5894	580.9462	1171.2657	1573.6316	1259.6214	1694.38	870.53	669.0589
1573.9362	581.0028	1171.339	1573.6785	1259.6559	1694.471	870.5334	671.2837
1576.7953	581.045	1173.9494	1576.7552	1259.6695	1791.6992	870.5372	671.4395
1576.8004	581.1022	1173.9588	1576.7707	1259.6977	1791.7689	870.5532	671.5055
1576.8141	581.1678	1173.9636	1576.782	1259.746	1791.8258	870.561	671.6252
1576.8279	581.2194	1173.9763	1576.7872	1259.7713	1791.8625	870.5947	671.6933
1576.8517	581.273	1173.9851	1576.7981	1259.8024	1791.8737	870.6214	671.7573
1576.9232	581.3128	1174.0001	1576.811	1259.8122	1791.9035	870.7881	671.8197
1576.9835	581.3568	1174.0113	1576.8201	1259.8669	1791.9098	870.8604	671.8764
1577.0096	581.4079	1174.0186	1576.8419	1259.9287	1791.9264	870.9152	671.9545
1577.0385	581.4699	1174.0758	1576.8526	1259.9836	1791.9524	870.9522	672.0562
1577.0831	581.5723	1174.1103	1576.8821	1260.0739	1791.9619	898.6699	672.1847
1577.1287	581.6559	1174.1605	1576.8891	1260.3076	1792.0112	898.6753	704.1124
1577.163	581.7429	1174.1673	1576.9017	1260.322	1792.0378	898.7208	704.2795
1577.3312	581.81	1174.2058	1576.9279	1260.3346	1792.5468	972.8247	704.377
1577.4184	588.5251	1174.2354	1576.9558	1260.3427	1795.8146	972.8326	704.4646
1577.757	588.625	1174.2546	1576.9942	1260.3543	1795.8536	972.8653	704.6056
1632.8524	632.4289	1174.2786	1577.0161	1260.3666	1795.8831	972.9223	720.1608
1632.8838	632.5569	1174.3061	1577.0362	1260.3777	1865.8008	972.9363	727.5216
1632.9229	632.5968	1174.325	1577.0444	1260.3868	1865.8377	972.962	728.8695
1632.9894	633.3317	1174.3358	1577.0884	1260.4287	1865.8571	972.9713	728.9606
1633.0326	633.3382	1174.3559	1577.1146	1260.4602	1865.9091	972.9795	739.7195
1633.0661	633.4079	1174.3849	1577.1318	1260.499	1865.9331	973.009	740.2571
1633.0797	633.4515	1174.4018	1577.1874	1260.887	1865.966	973.0425	740.5043
1633.1058	633.5466	1174.422	1577.3161	1260.9205	1865.9896	973.0693	740.652
1633.1504	633.5725	1174.4701	1577.6291	1260.9387	1866.0359	973.1299	740.7243
1633.1754	633.76	1174.4905	1687.7996	1260.9636	1927.209	973.1899	740.8191
1633.2354	633.8323	1174.5228	1687.8042	1260.9808	1927.2123	973.2978	740.89
1633.3471	633.8884	1174.5601	1687.8437	1261.0006	1927.2156	973.3422	740.9667
1633.3902	633.9349	1177.1525	1687.878	1262.7458	1927.2598	973.9173	741.075
1633.8481	634.0665	1177.1732	1687.9305	1262.7781	1927.2647	973.9484	741.2466
1687.7862	634.1011	1177.1779	1687.9521	1262.815	1927.3167	1102.3772	761.2316
1687.8411	634.1541	1177.2003	1687.9925	1262.8405	1927.3428	1102.3808	761.6572
1687.8502	634.1962	1177.2091	1688.0025	1262.8646	1927.4142	1102.3857	761.7495
1687.9025	634.2321	1177.219	1688.0098	1262.892	1927.4263	1102.4187	761.7709
1687.9226	634.305	1177.2278	1688.0165	1262.9059	1927.4681	1102.4553	761.7885
1687.9443	634.3551	1177.2655	1688.0364	1262.9261	1927.5078	1102.4601	761.8122
1687.9653	634.4255	1177.281	1688.0534	1262.9397	1927.5324	1102.4907	761.9345
1687.9803	634.5351	1177.3008	1688.068	1262.9516	1927.5945	1102.5236	762.0546
1688.0075	634.6411	1177.3079	1688.0813	1262.9691	1927.6134	1103.41	762.1721
1688.0291	647.86	1177.3727	1688.1434	1262.9777	1927.6348	1169.9845	762.2042
1688.0448	647.9872	1177.4008	1688.1711	1262.991	1927.6725	1169.9909	762.3795
1688.0761	648.0693	1214.5912	1688.1885	1263.0066	1927.7548	1170.014	762.4352
1688.0949	648.1448	1214.6346	1688.2002	1263.0435	1927.7886	1170.0449	762.5071
1688.1092	648.2537	1214.6801	1688.2241	1263.0686	1928.3301	1170.0991	762.6087
1688.1277	648.3289	1214.6929	1688.2365	1263.1081	1928.3504	1170.1102	764.7914
1688.185	659.3353	1214.7064	1688.272	1263.1349	1928.3722	1170.1273	764.902
1688.2175	659.5651	1214.7147	1688.294	1263.1702	1928.441	1170.135	764.9395
1688.3653	659.6613	1214.7771	1688.321	1263.1874	2038.6754	1170.1419	765.0171
1688.533	659.6995	1214.8169	1688.3929	1266.6591	2038.7254	1170.1911	765.0893
1688.8913	659.7329	1214.8763	1688.4157	1266.6651	2038.7293	1170.2106	765.2343
1688.9177	659.7624	1214.8893	1691.387	1266.6997	2038.8964	1170.228	765.2723
1688.983	659.7872	1214.9054	1691.408	1266.7702	2108.8893	1170.2432	765.3106
1691.2611	659.8165	1214.9336	1691.4173	1381.5589	2108.9033	1170.2617	765.3727
1691.2904	659.8443	1215.0716	1691.4239	1381.5621	2108.9154	1170.2968	765.4105
1691.3159	659.863	1215.0979	1691.4289	1381.5663	2108.9291	1170.3201	765.4856
1691.3323	659.9206	1215.5158	1691.4376	1381.7233	2108.956	1170.3354	796.9321
1691.3741	659.9715	1215.5482	1691.4454	1381.728	2108.9729	1170.3486	796.9758
1691.4037	660.0092	1215.5846	1691.4728	1381.8047	2108.9967	1170.3602	797.0321
1691.4143	660.0592	1215.6101	1691.5032	1381.8612	2109.0226	1170.3863	797.0808
1691.4339	660.1334	1218.2341	1691.527	1381.9415	2109.027	1170.417	797.1372
1691.4538	660.1698	1218.2759	1691.5631	1382.1469	2109.0635	1170.4395	797.1938
1691.4703	660.1959	1218.2918	1691.5804	1572.6592	2109.1022	1170.4778	797.3175
1691.4919	660.2412	1218.3203	1691.6011	1572.6622	2109.1449	1170.7394	797.3988
1691.5031	660.2694	1218.3402	1691.609	1572.6667	2109.1695	1170.7625	797.469
1691.526	660.3636	1218.3593	1691.6215	1572.736	2109.2039	1170.7846	797.5309
1691.533	660.4131	1224.7514	1691.6355	1572.7447	2109.2594	1170.809	797.5885
1691.5606	660.4819	1229.9663	1691.6519	1572.8146	2109.3164	1171.2018	797.6603
1691.6425	660.5515	1230.0277	1691.6973	1573.0803	2109.7438	1171.2201	797.7641
1691.7336	660.7748	1259.6953	1691.7229	1573.1037	2109.8551	1171.2351	797.8887
1694.1698	660.9864	1259.6992	1694.1512	1573.1495	2112.9192	1171.2495	824.4287
1694.2119	662.6986	1259.7322	1694.1801	1573.1819	2112.9546	1171.263	824.513
1694.2327	662.7618	1259.7474	1694.2012	1573.4384	2113.0385	1171.2728	824.5739
1694.2742	662.7903	1259.7981	1694.2128	1573.4884	2113.0642	1171.3336	824.6248
1694.3049	662.9506	1259.8152	1694.2287	1576.9867	2113.1219	1173.9468	824.6695
1694.331	663.0984	1259.8223	1694.2505	1577.0648	2113.1436	1174.0094	824.7247
1694.3551	663.3694	1259.8531	1694.2565	1577.089	2113.1594	1174.044	824.7681
1694.4157	663.4103	1259.8736	1694.272	1577.1151	2113.1966	1174.0793	824.8152
1694.4472	663.4908	1259.8965	1694.2838	1577.1821	2113.2162	1174.116	824.8863
1694.5106	663.729	1259.9108	1694.3128	1577.326	2113.2322	1174.1493	824.9344
1694.9111	663.7735	1259.9367	1694.3199	1577.3614	2113.2499	1214.3129	825.0509
1739.1591	663.8249	1259.9761	1694.3327	1605.4816	2113.3284	1214.3209	825.0914
1739.1825	663.8632	1259.9907	1694.3698	1605.4849	2158.4583	1214.4013	825.1373
1739.1867	663.91	1260.0157	1694.3923	1605.4886	2158.4616	1214.4333	825.1944
1791.6856	663.9602	1260.029	1694.4057	1605.5372	2158.5137	1214.4847	825.2549
1791.6915	664.2466	1260.0712	1694.4215	1605.5604	2158.5579	1214.5088	825.3346
1791.7394	668.0729	1260.0896	1694.4445	1605.5844	2158.7424	1214.5534	825.4086
1791.7964	668.1439	1260.1239	1694.4701	1605.6074	2180.944	1214.5759	825.4951
1791.8124	668.1848	1260.1452	1694.5493	1605.6204	2180.9935	1214.6073	825.6293
1791.8326	668.2621	1260.1899	1694.5889	1605.6392	2181.0598	1214.6431	828.1469
1791.8589	668.3034	1260.3125	1694.6216	1605.6801	2181.0986	1214.682	828.2765
1791.9318	668.341	1260.4349	1694.6534	1605.7712	2181.1789	1214.7896	828.3646
1791.9446	668.3776	1260.4772	1694.6927	1605.8285	2181.2345	1217.7838	828.5075
1791.9995	668.4729	1260.7809	1791.9159	1610.0185	2181.2663	1217.8223	828.5807
1792.0188	668.515	1260.8066	1791.9195	1610.0936	2181.2882	1217.8894	828.6446
1792.0469	668.5585	1260.8182	1791.9655	1610.1593	2181.4557	1259.1648	828.7035
1792.073	668.6677	1260.8378	1791.9844	1632.8492	2181.4904	1259.1685	828.7733
1792.0939	668.7234	1260.8755	1792.0036	1632.8559	2181.5132	1259.2011	828.8492
1792.1724	668.7873	1260.8836	1792.0289	1632.8888	2181.5203	1259.2392	828.9462
1792.2903	668.8925	1260.8925	1792.0634	1632.9125	2182.0021	1259.2884	871.5516
1792.6463	669.0728	1260.9008	1792.0796	1632.9661	2182.076	1259.2932	871.6254
1792.7306	669.3304	1260.913	1792.1042	1632.985	2182.444	1259.3211	871.7746
1792.7642	671.5019	1260.9257	1792.1411	1633.0018	2186.8817	1259.3359	871.8468
1795.7667	671.5558	1260.9503	1792.1504	1633.0588	2186.8903	1259.3507	871.9187
1795.791	671.7569	1260.9697	1792.1903	1633.0746	2186.9151	1259.3684	871.9628
1795.8053	671.8094	1261.0023	1792.2339	1633.094	2186.9239	1259.3918	871.996
1795.8109	671.8762	1333.3879	1792.2672	1633.1215	2186.9463	1259.4065	872.0778
1795.8225	671.9196	1333.4144	1792.2884	1633.134	2186.972	1259.4117	872.1218
1795.8498	671.9558	1333.4723	1792.3198	1633.156	2186.9922	1259.4351	872.1995
1795.867	672.0374	1333.5315	1792.3359	1633.1796	2187.036	1259.4422	872.245
1795.8961	672.1708	1493.9419	1792.4149	1633.2037	2187.075	1259.4652	872.3014
1866.0583	672.4497	1493.9464	1792.4777	1633.2254	2187.1209	1259.4999	872.3605
1927.4688	728.504	1493.974	2108.7587	1633.2415	2187.1823	1259.5321	872.4175
1927.4731	741.5328	1494.0359	2108.7659	1633.2551	2187.2326	1259.5536	872.4838
1927.5142	761.5703	1494.0915	2108.7933	1633.2932	2190.6494	1259.5724	872.5553
1927.6242	761.575	1494.0957	2108.8228	1633.3028	2190.6794	1259.5854	872.6274
2038.5749	761.6311	1494.1409	2108.8591	1633.3424	2190.7009	1259.6155	872.7101
2038.6045	761.6545	1494.184	2108.8745	1633.4125	2190.7065	1259.6724	872.8413
2038.6238	761.6782	1494.2466	2108.9233	1633.4837	2190.7143	1259.6937	899.3797
2038.6502	761.7044	1494.2706	2108.9795	1633.8966	2190.74	1259.7215	899.4257
2038.6907	761.7153	1572.0602	2109.0404	1638.8334	2190.7779	1259.7442	899.6591
2038.744	761.7963	1572.1067	2109.108	1638.8635	2190.8246	1259.9442	899.7109
2038.7878	761.8452	1572.1392	2109.5782	1638.8671	2190.8554	1260.3047	899.8246
2038.8246	761.9544	1572.1502	2109.6797	1638.8922	2190.8851	1260.3369	899.8834
2038.8555	761.9858	1572.1561	2109.7022	1638.9045	2190.915	1260.3501	899.977
2038.8736	762.0195	1572.1719	2109.7474	1688.084	2190.9358	1260.3637	900.0209
2038.8915	762.0326	1572.1911	2109.7652	1688.1247	2190.9542	1260.3705	900.0588
2038.9242	762.3671	1572.2105	2109.7797	1688.1558	2190.9644	1260.3801	900.097
2038.9371	762.4216	1572.2218	2110.5353	1688.1768	2191.0287	1260.4011	900.1665
2039.0163	762.5211	1572.227	2112.83	1688.1969	2191.079	1260.4142	900.2195
2039.2029	762.6063	1572.2479	2112.859	1688.2716	2191.6846	1260.4517	900.2745
2039.5496	762.7483	1572.2565	2112.8775	1688.2879	2247.9737	1262.9234	900.356
2039.5721	762.8696	1572.2827	2112.8825	1688.3001	2248.0882	1262.9666	900.449
2039.5831	762.9067	1572.3068	2112.8988	1688.3147	2248.0965	1263.0081	900.5377
2039.6366	763.0867	1572.334	2112.9045	1688.3407	2248.1342	1381.8374	900.6286
2042.6242	764.93	1572.3495	2112.9584	1688.3551	2248.2071	1381.8413	900.7536
2042.6544	764.9413	1572.358	2112.9681	1688.3683	2248.2152	1381.8971	913.9505
2042.6773	765.0013	1572.3664	2112.9944	1688.3975	2248.2439	1381.9078	914.1186
2042.7015	765.0163	1572.3762	2113.0373	1688.4196	2248.2668	1382.0147	914.2528
2042.7138	765.052	1572.3869	2113.0504	1688.4388	2248.285	1382.1971	914.3156
2042.7572	765.1118	1572.4012	2113.0686	1688.5233	2248.3162	1446.544	914.366
2042.7772	765.1344	1572.431	2113.0891	1688.543	2248.3384	1446.5539	914.4308
2042.8255	765.1986	1572.4449	2113.134	1688.5784	2248.35	1446.5928	914.4909
2042.8443	765.2503	1572.4717	2113.2296	1688.6476	2248.3761	1504.1264	914.6381
2042.8551	765.302	1572.4893	2113.2637	1688.8938	2248.4455	1504.1295	914.7382
2042.9377	765.3433	1572.5246	2186.9916	1688.9442	2248.4989	1504.1356	914.906
2042.9858	765.4068	1572.5651	2187	1688.9707	2248.5166	1504.2437	938.1596
2108.8636	765.4335	1572.5877	2187.0451	1688.9937	2248.5425	1504.248	938.1992
2108.8953	765.478	1572.6337	2187.0861	1689.0401	2248.5958	1504.3395	938.264
2108.9475	765.5204	1572.6783	2187.112	1691.5305	2248.8527	1504.3476	938.3194
2109.0957	765.5703	1572.7302	2187.1208	1691.6104	2326.5796	1504.38	938.3638
2109.7845	765.6515	1572.8968	2187.158	1691.6486	2326.5963	1504.4192	938.4085
2112.9118	765.695	1572.9747	2187.1879	1691.6983	2326.614	1504.4541	938.4454
2112.9383	765.7955	1573.3473	2187.227	1691.7726	2326.6194	1504.4882	938.4998
2112.9932	767.3426	1573.3695	2187.2654	1691.8027	2326.6426	1504.6447	938.9255
2113.053	767.5948	1573.3928	2187.3072	1691.8509	2326.653	1505.3036	973.8088
2113.0752	767.7617	1573.4189	2187.3536	1691.8841	2326.6817	1505.3347	973.8226
2113.1028	767.794	1573.4313	2187.4116	1691.9007	2326.7122	1505.3491	973.869
2113.1104	767.8643	1573.4438	2187.4456	1691.9244	2326.7481	1505.3677	974.0593
2158.6811	768.1494	1573.486	2187.4722	1691.9316	2326.7832	1505.3816	974.1585
2158.7199	768.2081	1573.524	2187.508	1691.9631	2326.7936	1505.3903	974.2002
2158.7953	768.3227	1576.841	2187.5959	1691.9706	2326.8216	1505.3978	974.2324
2159.3107	768.4204	1576.8558	2190.7089	1691.988	2326.8575	1505.4136	974.2779
2160.0808	796.9566	1576.8762	2190.7467	1692.004	2326.8666	1505.4324	974.3614
2180.9025	797.2874	1576.882	2190.8232	1738.9067	2326.9011	1572.8293	974.4504
2180.9307	797.4725	1576.9598	2190.8535	1738.9099	2326.9101	1572.8333	974.4938
2180.9378	824.4635	1576.9762	2190.9027	1738.9134	2326.9392	1572.8703	974.606
2180.9635	824.5768	1576.9864	2190.9351	1738.9375	2327.0229	1572.9096	974.6992
2180.9851	824.5909	1577.0136	2190.9657	1738.9419	2327.0898	1572.9493	974.7538
2181.0009	824.6851	1577.0235	2190.9961	1738.9873	2327.106	1572.9698	974.8123
2181.0205	824.894	1577.0332	2191.0192	1739.039	2327.1204	1572.9765	974.8654
2181.0524	824.9359	1577.0401	2191.0421	1739.0923	2327.4816	1573.0079	974.9273
2181.1463	824.9792	1577.0489	2191.0533	1739.1289	2327.709	1573.0237	974.9976
2181.1735	825.0063	1577.059	2191.0912	1739.1477	2327.7734	1573.1029	975.0801
2181.23	825.032	1577.0764	2191.1184	1739.1653	2327.7794	1573.116	975.2324
2181.2433	825.0574	1577.1383	2191.1461	1739.1742	2327.7952	1573.1281	1038.5282
2181.3146	825.0866	1577.1992	2191.1668	1739.2148	2327.8264	1573.1359	1038.6291
2181.5125	825.114	1577.2277	2191.1852	1739.3661	2328.1106	1573.1737	1038.7375
2181.9942	825.1368	1577.29	2191.1992	1740.0435	2330.5356	1573.1861	1038.8945
2182.0213	825.1698	1577.312	2191.219	1791.709	2330.573	1573.2463	1038.9721
2182.0345	825.1997	1577.3346	2191.2811	1791.761	2330.6018	1573.2547	1039.0446
2182.0449	825.3292	1577.3539	2191.3303	1791.7962	2330.6163	1573.3037	1039.3541
2182.0602	825.3859	1577.3866	2248.2349	1791.8048	2330.6233	1573.3229	1039.4723
2182.093	825.4238	1577.3963	2248.2387	1791.8167	2330.6394	1573.3359	1039.5501
2187.1499	825.4563	1577.4635	2248.2847	1791.8276	2330.6492	1573.3455	1039.6285
2187.186	825.483	1577.5375	2248.2898	1791.839	2330.6606	1573.3616	1039.7039
2187.2257	825.5626	1688.0841	2248.3205	1791.8968	2330.6723	1573.3969	1051.7841
2190.8264	825.6168	1688.0988	2248.3417	1791.9026	2330.709	1573.5276	1051.843
2190.965	825.6835	1688.1124	2248.3663	1791.9348	2330.724	1573.9065	1051.9906
2247.9678	825.7468	1688.1189	2248.4357	1791.9656	2330.7485	1573.9346	1052.0961
2247.9884	825.8468	1688.1346	2248.4721	1791.9811	2330.7871	1574.0105	1052.1551
2248.0139	825.9309	1688.1454	2248.5391	1792.0081	2330.7944	1574.0309	1052.24
2248.0384	828.5808	1688.1647	2248.6069	1792.0498	2330.8189	1574.0826	1052.2907
2248.1313	828.7099	1688.1982	2326.9176	1792.0666	2330.8346	1574.11	1052.4183
2248.158	828.7719	1688.2093	2326.9218	1792.1146	2330.8516	1576.9231	1052.4946
2248.2913	828.8438	1688.2277	2326.9408	1792.1842	2330.8695	1576.9906	1052.5707
2248.3177	828.9452	1688.2592	2327.0086	1792.2186	2330.8893	1632.6635	1052.7076
2248.3546	871.5215	1688.2839	2327.0279	1792.6566	2330.9193	1632.6673	1052.7532
2248.3984	871.5971	1688.3021	2327.0601	1792.6785	2330.9359	1632.7321	1052.8259
2248.4384	871.8033	1688.3236	2327.0795	1792.7022	2330.9771	1632.7388	1052.9091
2248.7451	871.8818	1688.3655	2327.1258	1792.795	2331.0169	1632.7519	1053.0066
2248.7844	871.9281	1688.4016	2327.1397	1795.6079	2381.479	1632.7799	1053.1017
2248.8028	871.9983	1688.4071	2327.1458	1795.635	2381.5126	1632.7886	1053.282
2248.824	872.0342	1688.4248	2327.1558	1795.6391	2381.5255	1632.8197	1065.6152
2254.2629	872.0775	1688.4765	2327.1716	1795.6565	2381.5305	1632.8378	1065.7062
2326.9006	872.1234	1688.5489	2327.2678	1795.6813	2381.5504	1632.8472	1065.7789
2326.9279	872.2081	1688.5819	2327.2806	1795.7056	2381.5686	1632.8565	1065.8448
2326.9367	872.2574	1688.6015	2327.313	1795.713	2381.5839	1632.8626	1065.9548
2327.0189	872.303	1688.6363	2327.3317	1795.7217	2381.6049	1632.8718	1066.0837
2327.0563	872.3585	1689.086	2327.3596	1795.7284	2381.6224	1632.8924	1066.1648
2327.08	872.413	1689.1482	2327.3925	1795.7459	2381.6426	1632.9061	1066.2144
2327.1009	872.4578	1689.1988	2327.4218	1795.7531	2381.6525	1632.9169	1066.2638
2327.1393	872.542	1691.4336	2327.4536	1795.7841	2381.6817	1632.9363	1066.3118
2327.1569	872.6186	1691.4652	2327.4768	1795.8013	2381.7635	1632.9585	1066.4199
2327.1731	872.6985	1691.4882	2327.5244	1795.8145	2381.7935	1632.98	1066.4813
2327.1913	899.8869	1691.4932	2327.5784	1795.8418	2381.8	1633.0035	1066.5868
2327.2451	900.0095	1691.5059	2327.7476	1795.8875	2381.8196	1633.0193	1066.6876
2327.4382	900.0855	1691.5152	2327.7954	1795.9601	2381.8437	1633.0333	1080.4054
2327.7625	913.9801	1691.5314	2328.365	2038.3414	2381.9165	1633.041	1080.631
2327.7719	914.053	1691.5421	2328.3903	2038.3849	2382.4943	1633.0636	1080.7273
2327.8076	914.3229	1691.599	2330.7312	2038.4305	2382.536	1633.0956	1080.8149
2327.8383	914.3691	1691.6061	2330.7908	2038.4813	2382.5703	1633.1189	1080.8895
2327.8951	914.4274	1691.6235	2330.8278	2038.4871	2386.1831	1633.1415	1080.9586
2328.2498	914.4752	1691.6315	2330.8754	2038.4938	2386.2111	1633.1492	1081.0327
2328.3438	914.5287	1691.6886	2330.8947	2038.508	2386.2156	1633.1741	1081.1274
2328.8787	914.5659	1691.7072	2330.9176	2038.5457	2386.2409	1633.1931	1081.1892
2330.8348	914.6139	1691.723	2330.9284	2038.5715	2386.2763	1633.2159	1081.269
2330.8551	914.6803	1691.7568	2330.9459	2038.5964	2386.3241	1633.2592	1081.3835
2330.8894	914.7317	1691.7848	2330.9549	2038.6325	2386.3609	1633.3171	1081.4746
2330.9088	914.8106	1691.81	2330.9687	2038.6436	2426.7547	1633.813	1103.5196
2330.9254	914.8954	1691.8211	2330.9804	2038.6647	2426.7578	1633.8557	1103.5977
2330.9684	915.0861	1691.8408	2330.9908	2038.6908	2426.7622	1633.8904	1103.6313
2330.9791	938.2015	1691.8584	2331.0136	2038.7356	2426.8318	1687.7263	1103.668
2330.9901	938.2623	1691.9359	2331.0648	2038.7504	2426.9079	1687.7295	1103.7049
2331.0033	938.3175	1691.9711	2331.0798	2038.773	2426.9219	1687.7568	1103.7596
2331.0549	938.442	1694.2915	2331.0964	2038.801	2426.9836	1687.7651	1103.8218
2331.0746	974.0378	1694.3661	2331.1245	2038.8178	2427.0196	1687.8044	1103.8777
2331.1437	974.1286	1694.3854	2331.1438	2038.8407	2427.0797	1687.8187	1103.9281
2331.1986	974.213	1694.4196	2331.166	2038.8784	2427.1168	1687.8473	1103.9854
2331.2167	974.2716	1694.4472	2331.2306	2038.9061	2427.6706	1687.8719	1104.0269
2331.3279	974.4477	1694.4674	2331.259	2039.0747	2427.7172	1687.8887	1104.0619
2332.0213	974.5005	1694.496	2331.2915	2039.094	2427.7596	1687.926	1104.1308
2381.6448	974.5582	1694.5531	2381.6449	2039.1456	2431.8985	1687.9457	1104.1922
2382.4282	974.6045	1694.5708	2386.37	2039.2475	2431.9484	1687.9634	1104.2609
2426.7265	974.6514	1694.5856	2426.8898	2039.5577	2431.9818	1687.9725	1104.3643
2426.7304	974.7001	1694.6267	2426.95	2039.5831	0	1688.0016	1104.4618
2426.769	974.772	1694.6353	2427.0209	2039.6085	0	1688.0623	1104.5829
2426.7994	974.8118	1694.6973	2427.1096	2039.6324	0	1688.0869	1122.2205
2426.8348	974.8556	1694.7646	0	2039.6684	0	1688.1267	1122.5337
2426.8481	974.9875	1694.8565	0	2039.6859	0	1688.1495	1122.6299
2426.8857	975.0431	1739.2605	0	2039.7026	0	1688.2394	1122.7328
2426.909	975.0853	1739.2916	0	2039.7223	0	1688.9159	1122.8111
2426.9556	975.1515	1739.3336	0	2039.7504	0	1688.9462	1122.8664
2427.0553	975.2257	1739.3738	0	2042.2384	0	1688.974	1122.9169
2427.0682	975.3133	1739.4117	0	2042.2862	0	1689.0288	1122.9683
2427.2585	975.3902	1791.9764	0	2042.3499	0	1691.2031	1123.0794
2427.4074	1038.7465	1792.0009	0	2042.3707	0	1691.2299	1123.1788
2427.5163	1038.8887	1792.0127	0	2042.3954	0	1691.2399	1123.2685
2427.8016	1038.9423	1792.055	0	2042.4158	0	1691.2539	1123.3967
2427.809	1038.9953	1792.0748	0	2042.4316	0	1691.271	1131.7558
2427.8337	1039.3375	1792.1104	0	2042.4385	0	1691.3349	1131.857
2427.8553	1039.4084	1792.1608	0	2042.4631	0	1691.3681	1131.9856
2427.8796	1039.4632	1792.1761	0	2042.4856	0	1691.3894	1132.0473
2431.4828	1039.529	1792.1852	0	2042.5165	0	1691.4049	1132.105
2431.4955	1039.6081	1792.226	0	2042.5361	0	1691.4355	1132.163
2431.5289	1039.69	1792.2479	0	2042.5475	0	1691.4449	1132.2332
2431.5514	1039.7854	1792.2631	0	2042.5665	0	1691.455	1132.2963
2431.5571	1039.9638	1792.2864	0	2042.5876	0	1691.4704	1132.3776
2431.6311	1040.1272	1792.3139	0	2042.5999	0	1691.4909	1132.4717
2431.6477	1053.1429	1792.3613	0	2042.6208	0	1691.5147	1132.5437
2431.677	1066.2028	1792.4032	0	2042.6597	0	1691.5247	1132.5999
2431.7517	1066.2634	1792.4246	0	2042.675	0	1691.5393	1132.6957
2431.8499	1066.3148	1792.4445	0	2042.6879	0	1691.5536	1132.9334
2431.8933	1066.4165	1792.4745	0	2042.73	0	1691.6048	1170.9825
2431.9483	1066.4554	1792.5025	0	2042.7573	0	1691.6259	1171.0243
0	1067.7288	1792.53	0	2042.7805	0	1691.6949	1171.0457
0	1067.7938	1792.6365	0	2042.8037	0	1691.7347	1171.0652
0	1081.4761	1792.6711	0	2042.9943	0	1694.2255	1171.1374
0	1103.6463	1793.0554	0	2046.093	0	1694.2757	1171.3123
0	1103.6737	1793.0909	0	2046.1452	0	1791.4819	1171.3902
0	1103.8245	1793.1061	0	2180.5352	0	1791.485	1171.4356
0	1103.9449	1793.1296	0	2180.538	0	1791.489	1171.4639
0	1104.047	1793.1613	0	2180.5414	0	1791.5259	1171.5229
0	1104.1941	1795.8027	0	2180.5918	0	1791.5342	1171.5542
0	1104.3592	1795.8317	0	2180.6219	0	1791.5793	1171.6124
0	1104.4497	1795.8538	0	2180.6573	0	1791.5926	1171.655
0	1104.5356	1795.8612	0	2180.6908	0	1791.6307	1171.7109
0	1104.6155	1795.8804	0	2180.7172	0	1791.6432	1171.7685
0	1122.7427	1795.8866	0	2180.7662	0	1791.6624	1171.8241
0	1122.8636	1795.8987	0	2180.7873	0	1791.6676	1171.8811
0	1122.9614	1795.9083	0	2180.8121	0	1791.6767	1171.9265
0	1123.1779	1795.918	0	2180.8483	0	1791.7328	1171.97
0	1123.2611	1795.93	0	2180.8566	0	1791.7383	1172.0156
0	1123.3912	1795.943	0	2180.8848	0	1791.7874	1172.0817
0	1131.2094	1795.9608	0	2180.9134	0	1791.8223	1172.1793
0	1131.2509	1795.9864	0	2180.9648	0	1791.8364	1172.3487
0	1131.2944	1796.0074	0	2181.0731	0	1791.8678	1174.7595
0	1131.4124	1796.0518	0	2181.1478	0	1791.876	1174.7853
0	1132.0567	1796.0806	0	2181.5077	0	1791.899	1174.8724
0	1132.1192	1796.1195	0	2181.5585	0	1791.9188	1175.0253
0	1132.145	1796.1354	0	2182.0107	0	1791.9445	1175.0719
0	1132.2103	1796.18	0	2182.0424	0	1791.9838	1175.1396
0	1132.3248	1796.1985	0	2182.0694	0	1792.092	1175.1754
0	1132.4079	1796.2481	0	2182.0934	0	1792.5135	1175.2069
0	1132.4715	1860.7183	0	2247.7341	0	1795.5826	1175.2403
0	1132.51	1862.2717	0	2247.7649	0	1795.756	1175.2872
0	1132.5404	1862.316	0	2247.7938	0	1795.789	1175.3379
0	1132.5592	2038.7296	0	2247.8265	0	1795.8578	1175.389
0	1132.5802	2038.82	0	2247.8515	0	1865.6932	1175.4364
0	1132.5977	2038.8306	0	2247.8621	0	1865.6965	1175.5024
0	1132.6508	2038.8388	0	2247.875	0	1865.7537	1175.5839
0	1132.6707	2038.8476	0	2247.9141	0	1865.7704	1215.1663
0	1132.6991	2038.8573	0	2247.9295	0	1865.7854	1215.1723
0	1132.7523	2038.8926	0	2247.947	0	1865.7929	1215.2365
0	1132.7924	2038.9125	0	2247.9614	0	1865.8077	1215.2637
0	1132.8409	2038.9275	0	2247.9852	0	1865.821	1215.5048
0	1132.8724	2038.9336	0	2248.0027	0	1865.8308	1215.5966
0	1132.9055	2038.9672	0	2248.0263	0	1865.8541	1215.724
0	1132.9367	2038.9827	0	2248.045	0	1865.8823	1215.8297
0	1132.9825	2038.9953	0	2248.0767	0	1865.9155	1215.8651
0	1133.0315	2039.0072	0	2248.1133	0	1865.9381	1215.953
0	1133.0836	2039.0781	0	2248.1287	0	1865.9485	1215.9951
0	1133.147	2039.1084	0	2248.1548	0	1865.9735	1216.0412
0	1133.2166	2039.15	0	2248.372	0	1866.0075	1216.0944
0	1133.3273	2039.1734	0	2248.712	0	1866.027	1216.149
0	1133.4584	2039.226	0	2248.7383	0	1866.1936	1216.1884
0	1135.7137	2039.2333	0	2248.7659	0	1866.3557	1216.2516
0	1135.8114	2039.2491	0	2248.8329	0	1866.8034	1216.3188
0	1135.9129	2039.2708	0	2253.6805	0	1866.8601	1216.3925
0	1135.9565	2039.2837	0	2253.6854	0	1866.8766	1216.4754
0	1136.0897	2039.3027	0	2253.713	0	1866.9023	1216.5788
0	1148.0061	2039.3346	0	2253.723	0	1927.2866	1216.7457
0	1148.0706	2039.3436	0	2253.7622	0	1927.2913	1218.5585
0	1170.1231	2039.4008	0	2253.7901	0	1927.3392	1218.6464
0	1170.9372	2039.4299	0	2253.8778	0	1927.3916	1218.7276
0	1170.9953	2039.4587	0	2327.007	0	1927.4289	1218.7892
0	1171.0008	2040.0152	0	2327.0352	0	1927.4491	1218.866
0	1171.1001	2040.0577	0	2327.0579	0	1927.4644	1218.9428
0	1171.1377	2042.5204	0	2327.0805	0	1927.4842	1219.0692
0	1171.1615	2042.5567	0	2327.1299	0	1927.5368	1219.1408
0	1171.1968	2042.5862	0	2327.1416	0	1927.55	1219.2435
0	1171.3085	2042.6103	0	2327.1544	0	1927.5773	1219.3363
0	1171.3337	2042.6211	0	2327.1627	0	1927.591	1219.4819
0	1171.3916	2042.6337	0	2327.2165	0	1927.6228	1231.4805
0	1171.4442	2042.6494	0	2327.245	0	1927.6467	1231.5754
0	1171.4625	2042.6615	0	2327.2563	0	1927.6624	1231.6723
0	1171.5758	2042.674	0	2327.2819	0	1927.7159	1231.7336
0	1171.6832	2042.6935	0	2327.3596	0	1927.8311	1231.819
0	1171.7141	2042.7233	0	2327.3787	0	1927.855	1231.9354
0	1171.749	2042.7984	0	2327.3875	0	1927.87	1256.6433
0	1171.8249	2042.8228	0	2327.4156	0	1927.8924	1256.8941
0	1171.8589	2042.8451	0	2327.4403	0	1927.9262	1256.9985
0	1171.9005	2042.8802	0	2327.4545	0	1928.3226	1257.141
0	1171.9708	2042.9011	0	2327.4618	0	1928.3655	1260.1167
0	1172.014	2042.9402	0	2327.4772	0	1928.3877	1260.1807
0	1172.0832	2042.9474	0	2327.5246	0	1928.4091	1260.2004
0	1172.1753	2042.9623	0	2327.6376	0	2038.5138	1260.2074
0	1172.2228	2042.9805	0	2327.7655	0	2038.5472	1260.6652
0	1174.7243	2043.0006	0	2327.7852	0	2038.5691	1260.715
0	1174.7367	2043.0132	0	2327.8045	0	2038.5933	1260.7828
0	1174.7627	2043.046	0	2327.8383	0	2038.6163	1260.8073
0	1174.7814	2043.1552	0	2328.2101	0	2038.6546	1260.84
0	1174.8155	2046.0633	0	2328.2267	0	2038.6753	1260.8696
0	1174.8368	2046.1227	0	2328.2346	0	2038.7008	1260.9023
0	1174.8976	2046.1804	0	2328.2648	0	2038.7132	1261.0874
0	1174.9586	2107.8319	0	2328.2781	0	2038.7205	1261.1476
0	1175.0153	2107.8501	0	2328.2941	0	2038.7441	1261.2027
0	1175.044	2107.9174	0	2328.3116	0	2038.7843	1261.287
0	1175.1616	2112.7578	0	2330.9851	0	2038.8545	1261.3383
0	1175.1751	2112.8087	0	2331.0093	0	2038.881	1261.3877
0	1175.2026	2112.8774	0	2331.0399	0	2038.9488	1261.4395
0	1175.2305	2112.9291	0	2331.0532	0	2039.5249	1261.4908
0	1175.2708	2113.0017	0	2331.0844	0	2039.5406	1261.5477
0	1175.285	2180.9628	0	2331.1192	0	2039.556	1261.604
0	1175.3178	2180.9867	0	2331.1616	0	2039.5711	1261.6867
0	1175.3784	2180.9927	0	2331.1721	0	2039.5822	1261.7562
0	1175.4547	2181.0109	0	2331.2109	0	2039.5887	1261.8534
0	1175.4926	2181.0391	0	2331.2451	0	2039.598	1261.9651
0	1175.5233	2181.0614	0	2331.2611	0	2039.617	1263.4406
0	1175.5673	2181.068	0	2331.2808	0	2039.6271	1263.5222
0	1175.6191	2181.1127	0	2331.2911	0	2039.6352	1263.571
0	1175.6723	2181.1683	0	2331.3005	0	2039.6454	1263.6203
0	1175.7599	2181.198	0	2331.3216	0	2042.6919	1263.6955
0	1175.7665	2181.2148	0	2331.3503	0	2042.7377	1263.7485
0	1175.8338	2182.0436	0	2331.4102	0	2042.7641	1263.8639
0	1175.9393	2182.0632	0	2331.4917	0	2042.7895	1263.9407
0	1176.0096	2182.1117	0	2355.6208	0	2042.8162	1263.9985
0	1214.7725	2191.2369	0	2355.6241	0	2042.8357	1264.0441
0	1215.0317	2191.2557	0	2355.6277	0	2042.8581	1264.137
0	1215.1549	2191.2804	0	2355.6873	0	2158.4735	1264.2998
0	1215.2261	2191.301	0	2355.7297	0	2158.5193	1308.0146
0	1215.2796	2191.3184	0	2355.7333	0	2158.5575	1308.1423
0	1215.2846	2191.3259	0	2355.7665	0	2158.802	1308.3089
0	1215.3516	2191.3339	0	2355.8049	0	2158.851	1308.3563
0	1215.6974	2191.3647	0	2355.8687	0	2180.8907	1308.4488
0	1215.7027	2191.3867	0	2355.9294	0	2180.9103	1308.4873
0	1215.7456	2191.4065	0	2355.9886	0	2180.9149	1308.5455
0	1215.7747	2191.4332	0	2356.612	0	2180.9398	1308.6958
0	1215.7979	2191.4514	0	2385.5229	0	2180.9619	1308.7603
0	1215.8245	2191.4675	0	2385.526	0	2180.9705	1308.8246
0	1215.8388	2191.6193	0	2385.5291	0	2180.9962	1308.8714
0	1215.8545	2191.6501	0	2385.593	0	2181.0184	1308.9208
0	1215.8796	2191.6805	0	2385.5979	0	2181.0328	1308.9744
0	1216.0968	2191.7287	0	2385.6889	0	2181.0876	1309.0094
0	1216.1259	2191.7548	0	2385.7376	0	2181.1076	1309.0599
0	1216.1634	2191.8299	0	2385.7972	0	2181.1578	1309.1117
0	1216.1887	2195.0181	0	2426.6254	0	2181.1822	1309.1681
0	1216.2113	2195.0527	0	2426.6284	0	2181.2212	1309.2402
0	1216.2439	2195.0778	0	2426.6592	0	2181.2397	1309.3286
0	1216.28	2195.1068	0	2426.6762	0	2181.2615	1309.5278
0	1216.3136	2195.1223	0	2426.7165	0	2181.4676	1309.7006
0	1216.3527	2195.168	0	2426.7224	0	2181.5037	1364.1311
0	1216.3833	2248.1097	0	2426.763	0	2181.9837	1364.2227
0	1216.4483	2248.1525	0	2426.7736	0	2181.9961	1364.3798
0	1216.5067	2248.1841	0	2426.7935	0	2182.0127	1364.5596
0	1216.5721	2248.189	0	2426.8133	0	2182.0221	1364.6769
0	1216.6439	2248.1983	0	2426.8253	0	2182.0568	1364.7626
0	1216.7598	2248.2426	0	2426.8928	0	2182.0683	1364.8264
0	1216.9401	2248.2583	0	2426.8972	0	2182.0818	1364.8961
0	1218.7848	2248.2743	0	2426.988	0	2182.0933	1364.9599
0	1218.8899	2248.2797	0	2427.0044	0	2247.8468	1365.0493
0	1218.9542	2248.3048	0	2427.073	0	2247.8505	1365.6895
0	1219.1892	2248.3273	0	2427.1033	0	2247.8542	1365.9106
0	1219.2474	2248.3414	0	2427.1417	0	2247.8778	1382.7756
0	1219.3295	2248.3651	0	2427.2008	0	2247.9038	1382.8338
0	1219.3965	2248.3934	0	2427.4113	0	2247.9213	1383.0345
0	1219.4743	2248.4319	0	2427.4803	0	2247.9374	1383.0965
0	1231.565	2248.4595	0	2427.7801	0	2247.948	1383.1453
0	1231.7193	2248.4695	0	2427.8387	0	2247.9537	1383.257
0	1260.6041	2248.4915	0	2427.8659	0	2247.9623	1383.3458
0	1260.6091	2248.5358	0	2427.9066	0	2247.9676	1383.4297
0	1260.6983	2248.6279	0	2427.9908	0	2247.9905	1383.4655
0	1260.7589	2248.6431	0	2431.0185	0	2247.9989	1383.502
0	1261.0869	2248.6668	0	2431.0432	0	2248.0204	1383.5555
0	1261.1504	2248.7108	0	2431.0646	0	2248.0599	1383.6039
0	1261.1947	2248.7377	0	2431.0836	0	2248.0764	1383.6508
0	1261.22	2248.7756	0	2431.1042	0	2248.1028	1383.7138
0	1261.2534	2248.8292	0	2431.1184	0	2248.1102	1383.7809
0	1261.3152	2249.1513	0	2431.139	0	2248.1288	1383.8472
0	1261.3523	2249.1738	0	2431.1843	0	2248.1726	1383.9755
0	1261.4217	2249.1834	0	2431.2402	0	2248.1978	1384.1315
0	1261.4525	2249.1905	0	2431.278	0	2248.2478	1387.6194
0	1261.4891	2249.2085	0	2431.3077	0	2248.2574	1387.6661
0	1261.5449	2249.2182	0	2431.3261	0	2248.2982	1387.7283
0	1261.5764	2249.2325	0	2431.3427	0	2248.3251	1387.848
0	1261.6057	2249.251	0	2431.3765	0	2248.3892	1387.9004
0	1261.6449	2249.2687	0	2431.4187	0	2248.6555	1387.9587
0	1261.6861	2249.2817	0	2431.4538	0	2248.6764	1388.0252
0	1261.695	2252.7131	0	2431.4795	0	2248.7023	1388.0997
0	1261.7182	2252.7663	0	2431.4977	0	2248.722	1388.1671
0	1261.7534	2252.793	0	2431.5411	0	2248.7471	1388.2562
0	1261.7944	2252.8104	0	2431.5615	0	2248.7682	1388.3276
0	1261.8597	2252.851	0	2431.6005	0	2248.7983	1388.4245
0	1261.9171	2252.8919	0	2431.6434	0	2248.8306	1388.563
0	1261.9841	2252.952	0	2431.6891	0	2326.5577	1406.1021
0	1262.0466	2252.9682	0	2431.7519	0	2326.6473	1406.5759
0	1263.7733	2253.0315	0	2431.9064	0	2326.6662	1447.906
0	1264.036	2327.1126	0	0	0	2326.6741	1447.9882
0	1264.129	2327.1165	0	0	0	2326.7404	1448.028
0	1308.9927	2327.1391	0	0	0	2326.7714	1448.0958
0	1309.1267	2327.1454	0	0	0	2326.7909	1448.1532
0	1309.1943	2327.1704	0	0	0	2326.8071	1448.2559
0	1309.2655	2327.2021	0	0	0	2326.8512	1448.3177
0	1309.3345	2327.2158	0	0	0	2326.8821	1448.3703
0	1309.6561	2327.2299	0	0	0	2326.8986	1448.4362
0	1309.7848	2327.2352	0	0	0	2326.9257	1448.5039
0	1310.0623	2327.2615	0	0	0	2326.9341	1448.5679
0	1333.2372	2327.2828	0	0	0	2326.9814	1448.6298
0	1333.2925	2327.3216	0	0	0	2326.993	1448.7025
0	1333.3355	2327.3477	0	0	0	2327.0053	1448.8084
0	1333.4186	2327.3701	0	0	0	2327.0391	1448.9501
0	1334.0944	2327.4061	0	0	0	2327.0574	1495.3931
0	1334.2441	2327.4143	0	0	0	2327.079	1495.5248
0	1334.3081	2327.5005	0	0	0	2327.1412	1495.6642
0	1334.3466	2327.5453	0	0	0	2327.166	1495.7396
0	1334.4	2327.5577	0	0	0	2327.1936	1496.0787
0	1334.4377	2327.5841	0	0	0	2327.4398	1496.2045
0	1334.4689	2327.6879	0	0	0	2327.7047	1496.4295
0	1334.5208	2327.7206	0	0	0	2327.7268	1505.6221
0	1334.5922	2327.7611	0	0	0	2327.7516	1505.7424
0	1334.6829	2327.7954	0	0	0	2327.7587	1505.8482
0	1334.7419	2327.8228	0	0	0	2327.7693	1505.9127
0	1334.7888	2327.8495	0	0	0	2327.8144	1505.9595
0	1334.8484	2327.8685	0	0	0	2327.8409	1506.0098
0	1334.9036	2327.9004	0	0	0	2330.6262	1506.0524
0	1334.9704	2328.2326	0	0	0	2330.8029	1506.1045
0	1335.2563	2328.243	0	0	0	2330.873	1506.2407
0	1335.3485	2328.252	0	0	0	2330.9419	1506.2958
0	1335.425	2328.2599	0	0	0	2330.9845	1506.4092
0	1335.5297	2328.2731	0	0	0	2331.0097	1506.4876
0	1335.7687	2328.2799	0	0	0	2355.6893	1506.6019
0	1335.9554	2328.2882	0	0	0	2355.7243	1506.6861
0	1339.2001	2328.319	0	0	0	2355.7574	1506.775
0	1339.4328	2328.352	0	0	0	2355.7921	1519.5345
0	1364.834	2328.3709	0	0	0	2355.7988	1519.6961
0	1364.892	2328.3815	0	0	0	2355.8138	1551.8432
0	1364.9628	2328.4159	0	0	0	2355.83	1572.7008
0	1365.0238	2328.4355	0	0	0	2355.8562	1573.6893
0	1365.0601	2328.4525	0	0	0	2355.879	1573.733
0	1365.6479	2330.9362	0	0	0	2355.9074	1573.7724
0	1365.8733	2330.9839	0	0	0	2355.9727	1573.7881
0	1366.0165	2331.0092	0	0	0	2356.0259	1573.8147
0	1366.1145	2331.0297	0	0	0	2356.6268	1573.8362
0	1382.9537	2331.041	0	0	0	2356.6593	1574.0369
0	1383.0328	2331.0495	0	0	0	2356.6851	1574.1317
0	1383.1179	2331.061	0	0	0	2356.7299	1574.155
0	1383.1682	2331.0885	0	0	0	2426.5744	1574.173
0	1383.2479	2331.1009	0	0	0	2426.5783	1574.301
0	1383.3488	2331.1165	0	0	0	2426.5821	1574.3293
0	1383.3975	2331.128	0	0	0	2426.619	1574.3795
0	1383.4459	2331.1586	0	0	0	2426.6379	1574.4719
0	1383.4952	2331.1891	0	0	0	2426.6569	1574.5349
0	1383.6056	2331.2189	0	0	0	2426.6768	1574.6072
0	1383.6508	2331.2323	0	0	0	2426.6914	1574.6449
0	1383.7148	2331.2704	0	0	0	2426.7182	1574.747
0	1383.848	2331.2822	0	0	0	2426.732	1574.805
0	1384.1315	2331.3109	0	0	0	2426.7512	1574.8712
0	1384.264	2331.3348	0	0	0	2426.7929	1574.9351
0	1388.0271	2331.3585	0	0	0	2426.8067	1575.0087
0	1388.1088	2331.3736	0	0	0	2426.822	1577.8786
0	1388.1683	2331.3981	0	0	0	2426.8422	1577.9443
0	1388.2097	2331.9168	0	0	0	2426.8754	1577.9863
0	1388.258	2331.9375	0	0	0	2426.9349	1578.0282
0	1388.3155	2331.9499	0	0	0	2426.9512	1578.0844
0	1388.3748	2331.9718	0	0	0	2426.9686	1578.1593
0	1388.421	2335.9301	0	0	0	2427.1232	1578.2741
0	1388.5551	2335.9464	0	0	0	2427.635	1578.3919
0	1388.6895	2335.9755	0	0	0	2427.6685	1578.5295
0	1388.7315	2426.9486	0	0	0	2427.6919	1606.5816
0	1388.767	2426.9924	0	0	0	2427.6982	1606.7028
0	1388.855	2427.0076	0	0	0	2427.709	1606.7757
0	1388.9321	2427.0128	0	0	0	2427.751	1606.9218
0	1388.9956	2427.0191	0	0	0	2427.7642	1607.0223
0	1389.0906	2427.0563	0	0	0	2427.7785	1607.1065
0	1389.3595	2427.076	0	0	0	2427.8029	1607.2149
0	1447.2271	2427.0846	0	0	0	2427.8204	1607.3151
0	1447.294	2427.0967	0	0	0	2427.8344	1607.4499
0	1447.346	2427.1596	0	0	0	2427.8468	1607.5894
0	1447.4082	2427.1765	0	0	0	2431.8127	1607.7544
0	1447.4666	2427.1927	0	0	0	2431.8576	1621.6942
0	1447.7949	2427.201	0	0	0	2431.8796	1621.762
0	1447.9799	2427.2122	0	0	0	2431.8954	1621.8304
0	1448.0475	2427.2544	0	0	0	2431.9171	1621.9205
0	1448.0941	2427.2946	0	0	0	2431.9396	1622.0376
0	1448.1387	2427.3079	0	0	0	2431.9533	1622.1246
0	1448.1875	2427.3252	0	0	0	0	1622.2033
0	1448.2446	2427.3413	0	0	0	0	1622.312
0	1448.3027	2427.3916	0	0	0	0	1622.4168
0	1448.3726	2427.4155	0	0	0	0	1622.6281
0	1448.4618	2427.4918	0	0	0	0	1633.6796
0	1448.5462	2427.5158	0	0	0	0	1633.7142
0	1448.6087	2427.5269	0	0	0	0	1634.0278
0	1448.6657	2427.5752	0	0	0	0	1634.0843
0	1448.9523	2427.6016	0	0	0	0	1634.167
0	1495.1295	2428.0774	0	0	0	0	1634.1999
0	1495.1941	2428.0987	0	0	0	0	1634.2165
0	1495.2456	2428.1509	0	0	0	0	1634.2574
0	1495.2775	2428.196	0	0	0	0	1634.2882
0	1495.3463	2431.239	0	0	0	0	1634.3221
0	1495.387	2431.2657	0	0	0	0	1634.3625
0	1495.4331	2431.2915	0	0	0	0	1634.4067
0	1495.4842	2431.3271	0	0	0	0	1634.4823
0	1495.5175	2431.3698	0	0	0	0	1634.5219
0	1495.5417	2431.3769	0	0	0	0	1634.5651
0	1495.5664	2431.3941	0	0	0	0	1634.6145
0	1495.6731	2431.4029	0	0	0	0	1634.6797
0	1495.7164	2431.4138	0	0	0	0	1634.7637
0	1495.7451	2431.4198	0	0	0	0	1634.88
0	1495.8069	2431.4284	0	0	0	0	1634.9905
0	1495.8502	2431.4417	0	0	0	0	1635.1197
0	1495.8925	2431.4712	0	0	0	0	1687.7395
0	1495.9526	2431.4966	0	0	0	0	1688.5623
0	1495.9986	2431.5242	0	0	0	0	1688.669
0	1496.0692	2431.5415	0	0	0	0	1688.6956
0	1496.1318	2431.5815	0	0	0	0	1688.7543
0	1496.1956	2431.649	0	0	0	0	1688.7863
0	1496.2808	2431.6979	0	0	0	0	1689.0068
0	1496.3782	2431.7252	0	0	0	0	1689.0497
0	1496.434	2431.741	0	0	0	0	1689.1153
0	1496.6105	0	0	0	0	0	1689.1477
0	1496.7639	0	0	0	0	0	1689.1834
0	1506.4112	0	0	0	0	0	1689.2271
0	1506.6136	0	0	0	0	0	1689.4051
0	1506.6932	0	0	0	0	0	1689.4408
0	1506.7906	0	0	0	0	0	1689.5255
0	1551.6346	0	0	0	0	0	1689.5807
0	1551.8503	0	0	0	0	0	1689.7059
0	1571.8836	0	0	0	0	0	1689.9017
0	1571.9499	0	0	0	0	0	1690.0867
0	1572.0227	0	0	0	0	0	1690.2346
0	1573.2414	0	0	0	0	0	1691.9762
0	1573.2813	0	0	0	0	0	1692.1149
0	1573.3049	0	0	0	0	0	1692.161
0	1573.3231	0	0	0	0	0	1692.1907
0	1573.338	0	0	0	0	0	1692.242
0	1573.5582	0	0	0	0	0	1692.2855
0	1573.5966	0	0	0	0	0	1692.3203
0	1573.6091	0	0	0	0	0	1692.3467
0	1573.6402	0	0	0	0	0	1692.4187
0	1573.6591	0	0	0	0	0	1692.4453
0	1573.8038	0	0	0	0	0	1692.4947
0	1573.8243	0	0	0	0	0	1692.5301
0	1573.8789	0	0	0	0	0	1692.5665
0	1573.9233	0	0	0	0	0	1692.6385
0	1573.9445	0	0	0	0	0	1692.7228
0	1573.9775	0	0	0	0	0	1692.8029
0	1574.0043	0	0	0	0	0	1692.8813
0	1574.0284	0	0	0	0	0	1692.9373
0	1574.2085	0	0	0	0	0	1693.0402
0	1574.2503	0	0	0	0	0	1693.217
0	1574.3874	0	0	0	0	0	1695.2782
0	1574.3936	0	0	0	0	0	1695.3776
0	1574.4548	0	0	0	0	0	1739.8184
0	1574.4665	0	0	0	0	0	1739.9706
0	1574.5371	0	0	0	0	0	1740.3035
0	1577.5803	0	0	0	0	0	1740.4005
0	1577.6631	0	0	0	0	0	1740.4416
0	1577.7619	0	0	0	0	0	1740.4987
0	1577.8369	0	0	0	0	0	1740.539
0	1577.8912	0	0	0	0	0	1740.6303
0	1577.9465	0	0	0	0	0	1740.6655
0	1577.9891	0	0	0	0	0	1740.7136
0	1578.0327	0	0	0	0	0	1740.7635
0	1578.0799	0	0	0	0	0	1740.8133
0	1578.1006	0	0	0	0	0	1740.8706
0	1578.1248	0	0	0	0	0	1740.9635
0	1578.1882	0	0	0	0	0	1741.0586
0	1578.2121	0	0	0	0	0	1741.1307
0	1578.2401	0	0	0	0	0	1741.2102
0	1578.2723	0	0	0	0	0	1791.8737
0	1578.2971	0	0	0	0	0	1792.4785
0	1578.3595	0	0	0	0	0	1792.5082
0	1578.3891	0	0	0	0	0	1792.5883
0	1578.4162	0	0	0	0	0	1792.6627
0	1578.4473	0	0	0	0	0	1792.7123
0	1578.5121	0	0	0	0	0	1792.8171
0	1578.5788	0	0	0	0	0	1792.916
0	1578.6639	0	0	0	0	0	1792.9439
0	1578.7798	0	0	0	0	0	1792.9701
0	1606.7778	0	0	0	0	0	1793.0279
0	1606.8569	0	0	0	0	0	1793.1055
0	1607.0214	0	0	0	0	0	1793.1674
0	1607.128	0	0	0	0	0	1793.247
0	1607.1883	0	0	0	0	0	1793.2906
0	1621.78	0	0	0	0	0	1793.3729
0	1621.832	0	0	0	0	0	1793.437
0	1621.9266	0	0	0	0	0	1793.4969
0	1622.0308	0	0	0	0	0	1793.5777
0	1622.1646	0	0	0	0	0	1793.6672
0	1622.2299	0	0	0	0	0	1793.8848
0	1622.3141	0	0	0	0	0	1796.6335
0	1622.3675	0	0	0	0	0	1796.6926
0	1633.7361	0	0	0	0	0	1796.7533
0	1633.842	0	0	0	0	0	1796.8222
0	1634.0876	0	0	0	0	0	1796.8783
0	1634.1295	0	0	0	0	0	1796.9345
0	1634.1631	0	0	0	0	0	1796.9991
0	1634.2108	0	0	0	0	0	1797.0524
0	1634.4191	0	0	0	0	0	1797.1071
0	1634.4793	0	0	0	0	0	1797.1919
0	1634.5201	0	0	0	0	0	1797.2669
0	1634.5625	0	0	0	0	0	1797.3423
0	1634.6101	0	0	0	0	0	1832.2952
0	1634.6798	0	0	0	0	0	1832.4144
0	1634.7465	0	0	0	0	0	1832.4993
0	1634.8227	0	0	0	0	0	1832.5557
0	1634.894	0	0	0	0	0	1832.6263
0	1634.9923	0	0	0	0	0	1832.7212
0	1635.1107	0	0	0	0	0	1832.8476
0	1635.2583	0	0	0	0	0	1862.1141
0	1635.3531	0	0	0	0	0	1866.6195
0	1635.4665	0	0	0	0	0	1867.1025
0	1639.5006	0	0	0	0	0	1867.1396
0	1688.2137	0	0	0	0	0	1867.2231
0	1688.758	0	0	0	0	0	1867.2564
0	1688.7966	0	0	0	0	0	1867.3164
0	1688.8331	0	0	0	0	0	1867.3784
0	1688.9083	0	0	0	0	0	1867.4482
0	1688.9951	0	0	0	0	0	1867.5024
0	1689.0197	0	0	0	0	0	1867.5542
0	1689.0878	0	0	0	0	0	1867.5992
0	1689.1237	0	0	0	0	0	1867.6542
0	1689.1858	0	0	0	0	0	1867.7141
0	1689.4429	0	0	0	0	0	1867.883
0	1689.5042	0	0	0	0	0	1867.9638
0	1689.6345	0	0	0	0	0	1868.0572
0	1689.6536	0	0	0	0	0	1868.1577
0	1689.7489	0	0	0	0	0	1895.3816
0	1689.78	0	0	0	0	0	1895.4897
0	1689.8156	0	0	0	0	0	1895.5458
0	1689.8488	0	0	0	0	0	1895.6012
0	1690.0365	0	0	0	0	0	1895.6384
0	1690.099	0	0	0	0	0	1895.7251
0	1690.1495	0	0	0	0	0	1895.7891
0	1690.229	0	0	0	0	0	1895.8511
0	1690.3344	0	0	0	0	0	1895.9058
0	1690.538	0	0	0	0	0	1895.9598
0	1690.6583	0	0	0	0	0	1896.0145
0	1690.9265	0	0	0	0	0	1896.0763
0	1691.0492	0	0	0	0	0	1896.123
0	1692.1159	0	0	0	0	0	1896.2228
0	1692.1776	0	0	0	0	0	1896.3784
0	1692.2197	0	0	0	0	0	1926.9515
0	1692.228	0	0	0	0	0	1928.2401
0	1692.2453	0	0	0	0	0	1928.6037
0	1692.2805	0	0	0	0	0	1928.6409
0	1692.3044	0	0	0	0	0	1928.7247
0	1692.3246	0	0	0	0	0	1928.7953
0	1692.3374	0	0	0	0	0	1928.8989
0	1692.368	0	0	0	0	0	1928.95
0	1692.3896	0	0	0	0	0	1928.9917
0	1692.42	0	0	0	0	0	1929.0232
0	1692.4856	0	0	0	0	0	1929.0508
0	1692.5315	0	0	0	0	0	1929.0994
0	1692.5679	0	0	0	0	0	1929.1766
0	1692.6	0	0	0	0	0	1929.2175
0	1692.6631	0	0	0	0	0	1929.2699
0	1692.6968	0	0	0	0	0	1929.3167
0	1692.8428	0	0	0	0	0	1929.3981
0	1692.884	0	0	0	0	0	1929.4468
0	1692.9356	0	0	0	0	0	1929.5169
0	1692.9727	0	0	0	0	0	1929.6228
0	1693.0421	0	0	0	0	0	1929.7614
0	1693.1119	0	0	0	0	0	1993.5023
0	1693.1704	0	0	0	0	0	2039.3495
0	1693.2209	0	0	0	0	0	2039.7561
0	1693.3099	0	0	0	0	0	2039.7933
0	1693.3602	0	0	0	0	0	2039.9219
0	1694.707	0	0	0	0	0	2039.9714
0	1694.7898	0	0	0	0	0	2040.1107
0	1694.8238	0	0	0	0	0	2040.1511
0	1695.039	0	0	0	0	0	2040.1928
0	1695.0771	0	0	0	0	0	2040.2813
0	1695.1731	0	0	0	0	0	2040.3075
0	1695.2265	0	0	0	0	0	2040.3367
0	1695.2728	0	0	0	0	0	2040.3888
0	1695.3023	0	0	0	0	0	2040.4267
0	1695.3468	0	0	0	0	0	2040.4761
0	1695.4776	0	0	0	0	0	2040.5645
0	1695.5469	0	0	0	0	0	2040.6252
0	1695.5923	0	0	0	0	0	2040.7075
0	1695.6509	0	0	0	0	0	2040.787
0	1695.6925	0	0	0	0	0	2040.8719
0	1695.7617	0	0	0	0	0	2041.2157
0	1695.8482	0	0	0	0	0	2043.5009
0	1695.9869	0	0	0	0	0	2043.7983
0	1697.5829	0	0	0	0	0	2043.8466
0	1739.9812	0	0	0	0	0	2043.9084
0	1740.071	0	0	0	0	0	2043.9548
0	1740.1345	0	0	0	0	0	2044.0926
0	1740.3042	0	0	0	0	0	2044.1846
0	1740.3528	0	0	0	0	0	2044.2546
0	1740.3944	0	0	0	0	0	2044.3104
0	1740.443	0	0	0	0	0	2044.4314
0	1740.473	0	0	0	0	0	2109.561
0	1740.5632	0	0	0	0	0	2109.6467
0	1740.6096	0	0	0	0	0	2109.8853
0	1740.6558	0	0	0	0	0	2109.9965
0	1740.756	0	0	0	0	0	2110.0344
0	1740.7958	0	0	0	0	0	2110.0681
0	1740.8671	0	0	0	0	0	2110.144
0	1740.9266	0	0	0	0	0	2110.1839
0	1740.9785	0	0	0	0	0	2110.2884
0	1741.0444	0	0	0	0	0	2110.3457
0	1741.1339	0	0	0	0	0	2110.3954
0	1741.1988	0	0	0	0	0	2110.4486
0	1741.3068	0	0	0	0	0	2110.5151
0	1741.4056	0	0	0	0	0	2110.582
0	1741.5182	0	0	0	0	0	2110.6833
0	1792.727	0	0	0	0	0	2110.8241
0	1792.742	0	0	0	0	0	2113.5595
0	1792.8117	0	0	0	0	0	2113.7421
0	1792.826	0	0	0	0	0	2113.8242
0	1792.8586	0	0	0	0	0	2113.9069
0	1792.9141	0	0	0	0	0	2114.02
0	1792.9378	0	0	0	0	0	2114.0829
0	1793.0002	0	0	0	0	0	2114.1552
0	1793.0296	0	0	0	0	0	2114.2374
0	1793.0985	0	0	0	0	0	2114.3955
0	1793.1257	0	0	0	0	0	2114.5523
0	1793.2126	0	0	0	0	0	2114.6794
0	1793.2439	0	0	0	0	0	2159.3143
0	1793.2757	0	0	0	0	0	2159.3193
0	1793.3644	0	0	0	0	0	2159.6733
0	1793.4652	0	0	0	0	0	2159.7334
0	1793.4962	0	0	0	0	0	2159.8297
0	1793.5256	0	0	0	0	0	2159.9033
0	1793.5722	0	0	0	0	0	2159.974
0	1793.6623	0	0	0	0	0	2160.0162
0	1793.7357	0	0	0	0	0	2160.0769
0	1793.8134	0	0	0	0	0	2160.1221
0	1793.8742	0	0	0	0	0	2160.1635
0	1793.8765	0	0	0	0	0	2160.2098
0	1793.963	0	0	0	0	0	2160.2936
0	1794.0818	0	0	0	0	0	2160.34
0	1795.4259	0	0	0	0	0	2160.389
0	1796.5097	0	0	0	0	0	2160.4443
0	1796.6788	0	0	0	0	0	2160.5082
0	1796.7521	0	0	0	0	0	2160.7623
0	1796.7978	0	0	0	0	0	2160.8569
0	1796.8344	0	0	0	0	0	2181.7785
0	1796.969	0	0	0	0	0	2181.8012
0	1797.0227	0	0	0	0	0	2181.8547
0	1797.0601	0	0	0	0	0	2182.2436
0	1797.0999	0	0	0	0	0	2182.2835
0	1797.1285	0	0	0	0	0	2182.3807
0	1797.1913	0	0	0	0	0	2182.4019
0	1797.2687	0	0	0	0	0	2182.4282
0	1797.313	0	0	0	0	0	2182.4623
0	1797.4041	0	0	0	0	0	2182.5318
0	1797.5124	0	0	0	0	0	2182.5637
0	1830.9125	0	0	0	0	0	2182.5961
0	1831.0246	0	0	0	0	0	2182.6297
0	1861.6427	0	0	0	0	0	2182.6767
0	1861.6471	0	0	0	0	0	2182.7147
0	1861.7314	0	0	0	0	0	2182.7433
0	1861.7833	0	0	0	0	0	2182.7795
0	1861.8458	0	0	0	0	0	2182.8768
0	1861.8897	0	0	0	0	0	2182.9307
0	1861.9368	0	0	0	0	0	2182.9714
0	1862.1147	0	0	0	0	0	2183.0227
0	1862.1629	0	0	0	0	0	2183.087
0	1862.2073	0	0	0	0	0	2183.1673
0	1862.464	0	0	0	0	0	2183.2894
0	1862.5904	0	0	0	0	0	2187.9224
0	1862.7488	0	0	0	0	0	2188.0885
0	1862.8612	0	0	0	0	0	2188.1699
0	1862.9687	0	0	0	0	0	2188.2318
0	1863.1464	0	0	0	0	0	2188.3741
0	1867.5711	0	0	0	0	0	2188.5247
0	1867.7157	0	0	0	0	0	2188.6257
0	1926.4484	0	0	0	0	0	2191.9942
0	1926.7304	0	0	0	0	0	2192.2086
0	1926.8031	0	0	0	0	0	2248.6241
0	1926.88	0	0	0	0	0	2248.9007
0	1926.9932	0	0	0	0	0	2248.9465
0	1927.0853	0	0	0	0	0	2249.0954
0	1927.1317	0	0	0	0	0	2249.1179
0	1927.2021	0	0	0	0	0	2249.1379
0	1927.2813	0	0	0	0	0	2249.1663
0	1928.6577	0	0	0	0	0	2249.2015
0	1928.7277	0	0	0	0	0	2249.2451
0	1928.8212	0	0	0	0	0	2249.2722
0	1929.0477	0	0	0	0	0	2249.2942
0	1929.1014	0	0	0	0	0	2249.3361
0	1929.1504	0	0	0	0	0	2249.3662
0	1929.2299	0	0	0	0	0	2249.4233
0	1929.3114	0	0	0	0	0	2249.4498
0	1929.3775	0	0	0	0	0	2249.4844
0	1929.4135	0	0	0	0	0	2249.5205
0	1929.4515	0	0	0	0	0	2249.5529
0	1929.6009	0	0	0	0	0	2249.582
0	1929.7592	0	0	0	0	0	2249.6394
0	1929.8582	0	0	0	0	0	2249.6964
0	1929.9515	0	0	0	0	0	2249.7617
0	1954.5373	0	0	0	0	0	2249.8433
0	1954.9462	0	0	0	0	0	2249.9471
0	1955.3191	0	0	0	0	0	2250.2761
0	1989.7016	0	0	0	0	0	2254.3579
0	1989.836	0	0	0	0	0	2254.4991
0	2020.9278	0	0	0	0	0	2277.3446
0	2020.9339	0	0	0	0	0	2285.7628
0	2021.0154	0	0	0	0	0	2289.1036
0	2021.0808	0	0	0	0	0	2297.2316
0	2021.1619	0	0	0	0	0	2297.4196
0	2021.3068	0	0	0	0	0	2297.4864
0	2038.9062	0	0	0	0	0	2297.5575
0	2039.4037	0	0	0	0	0	2297.6499
0	2039.4267	0	0	0	0	0	2297.7185
0	2039.5936	0	0	0	0	0	2297.8055
0	2039.6266	0	0	0	0	0	2297.8783
0	2039.7066	0	0	0	0	0	2327.0391
0	2039.7467	0	0	0	0	0	2327.5504
0	2039.7681	0	0	0	0	0	2327.5671
0	2039.7938	0	0	0	0	0	2327.589
0	2039.832	0	0	0	0	0	2327.6204
0	2039.8628	0	0	0	0	0	2327.9653
0	2039.8817	0	0	0	0	0	2328.0064
0	2039.9012	0	0	0	0	0	2328.0536
0	2039.9387	0	0	0	0	0	2328.0863
0	2040.0192	0	0	0	0	0	2328.1541
0	2040.1346	0	0	0	0	0	2328.2455
0	2040.1605	0	0	0	0	0	2328.3298
0	2040.1912	0	0	0	0	0	2328.3683
0	2040.2386	0	0	0	0	0	2328.4924
0	2040.258	0	0	0	0	0	2328.5489
0	2040.2824	0	0	0	0	0	2328.5937
0	2040.3395	0	0	0	0	0	2328.6302
0	2040.4427	0	0	0	0	0	2328.6623
0	2040.4791	0	0	0	0	0	2328.703
0	2040.5296	0	0	0	0	0	2328.7858
0	2040.5731	0	0	0	0	0	2328.833
0	2040.6996	0	0	0	0	0	2328.8876
0	2040.7184	0	0	0	0	0	2328.9529
0	2040.7799	0	0	0	0	0	2329.0336
0	2040.8603	0	0	0	0	0	2329.1245
0	2041.0208	0	0	0	0	0	2329.2212
0	2043.0874	0	0	0	0	0	2331.6241
0	2043.3514	0	0	0	0	0	2331.667
0	2043.3725	0	0	0	0	0	2331.85
0	2043.4208	0	0	0	0	0	2331.9213
0	2043.498	0	0	0	0	0	2331.9968
0	2043.6047	0	0	0	0	0	2332.0599
0	2043.6768	0	0	0	0	0	2332.1993
0	2043.7135	0	0	0	0	0	2332.2479
0	2043.774	0	0	0	0	0	2332.3864
0	2043.8019	0	0	0	0	0	2332.4728
0	2043.8317	0	0	0	0	0	2332.5964
0	2043.8616	0	0	0	0	0	2332.7141
0	2043.8845	0	0	0	0	0	2356.4174
0	2043.9165	0	0	0	0	0	2356.5874
0	2043.96	0	0	0	0	0	2356.8054
0	2043.998	0	0	0	0	0	2356.9491
0	2044.046	0	0	0	0	0	2357.0351
0	2044.1001	0	0	0	0	0	2357.0959
0	2044.1357	0	0	0	0	0	2357.1458
0	2044.1557	0	0	0	0	0	2357.2417
0	2044.2162	0	0	0	0	0	2357.2699
0	2044.2323	0	0	0	0	0	2357.2882
0	2044.274	0	0	0	0	0	2357.3218
0	2044.3694	0	0	0	0	0	2357.3812
0	2044.8134	0	0	0	0	0	2357.4259
0	2045.2082	0	0	0	0	0	2357.4637
0	2045.403	0	0	0	0	0	2357.5046
0	2107.4987	0	0	0	0	0	2357.558
0	2107.5648	0	0	0	0	0	2357.5952
0	2107.6222	0	0	0	0	0	2357.6455
0	2107.6456	0	0	0	0	0	2357.7053
0	2107.6764	0	0	0	0	0	2357.772
0	2107.7365	0	0	0	0	0	2357.8783
0	2107.8057	0	0	0	0	0	2382.3435
0	2107.8634	0	0	0	0	0	2382.7096
0	2107.9486	0	0	0	0	0	2382.7729
0	2108.0527	0	0	0	0	0	2382.8782
0	2108.3438	0	0	0	0	0	2382.9353
0	2108.4389	0	0	0	0	0	2382.995
0	2108.4983	0	0	0	0	0	2383.0542
0	2108.5509	0	0	0	0	0	2383.138
0	2108.5969	0	0	0	0	0	2383.277
0	2108.7111	0	0	0	0	0	2383.3474
0	2108.8154	0	0	0	0	0	2383.4124
0	2109.0498	0	0	0	0	0	2383.4979
0	2109.226	0	0	0	0	0	2383.5582
0	2109.2988	0	0	0	0	0	2383.6417
0	2109.352	0	0	0	0	0	2383.7391
0	2109.4146	0	0	0	0	0	2383.983
0	2109.454	0	0	0	0	0	2386.6968
0	2109.525	0	0	0	0	0	2386.7886
0	2109.554	0	0	0	0	0	2386.8764
0	2109.6481	0	0	0	0	0	2386.9599
0	2109.7467	0	0	0	0	0	2387.1237
0	2109.8448	0	0	0	0	0	2387.2016
0	2109.903	0	0	0	0	0	2387.2913
0	2109.9559	0	0	0	0	0	2387.4056
0	2110.0037	0	0	0	0	0	2387.5673
0	2110.1164	0	0	0	0	0	2427.5695
0	2110.1808	0	0	0	0	0	2428.0551
0	2110.3983	0	0	0	0	0	2428.1167
0	2110.5604	0	0	0	0	0	2428.1374
0	2112.4898	0	0	0	0	0	2428.1588
0	2112.5487	0	0	0	0	0	2428.1754
0	2112.6074	0	0	0	0	0	2428.1955
0	2112.6404	0	0	0	0	0	2428.2344
0	2112.7066	0	0	0	0	0	2428.253
0	2113.4185	0	0	0	0	0	2428.2941
0	2113.496	0	0	0	0	0	2428.3446
0	2113.5436	0	0	0	0	0	2428.3723
0	2113.5841	0	0	0	0	0	2428.4099
0	2113.6271	0	0	0	0	0	2428.4452
0	2113.6665	0	0	0	0	0	2428.484
0	2113.7266	0	0	0	0	0	2428.5246
0	2113.7562	0	0	0	0	0	2428.5619
0	2113.7985	0	0	0	0	0	2428.6047
0	2113.8408	0	0	0	0	0	2428.6474
0	2113.8917	0	0	0	0	0	2428.6897
0	2113.9313	0	0	0	0	0	2428.7438
0	2113.969	0	0	0	0	0	2428.7908
0	2114.0225	0	0	0	0	0	2428.8393
0	2114.2306	0	0	0	0	0	2428.8921
0	2114.382	0	0	0	0	0	2428.9451
0	2114.5692	0	0	0	0	0	2429.0398
0	2114.6868	0	0	0	0	0	2432.6659
0	2159.3221	0	0	0	0	0	2432.7045
0	2159.7276	0	0	0	0	0	2432.744
0	2159.8539	0	0	0	0	0	2432.7797
0	2159.9805	0	0	0	0	0	2432.8382
0	2160.0388	0	0	0	0	0	2432.8779
0	2160.1057	0	0	0	0	0	2432.9899
0	2160.1713	0	0	0	0	0	2433.0365
0	2160.4022	0	0	0	0	0	2433.1307
0	2160.4623	0	0	0	0	0	2433.1844
0	2160.5218	0	0	0	0	0	2433.251
0	2160.5991	0	0	0	0	0	2433.3128
0	2160.695	0	0	0	0	0	2433.4177
0	2160.7642	0	0	0	0	0	2474.5654
0	2160.8429	0	0	0	0	0	2474.6648
0	2160.8968	0	0	0	0	0	2474.8289
0	2161.0127	0	0	0	0	0	2474.9123
0	2161.2102	0	0	0	0	0	2474.9895
0	2161.2959	0	0	0	0	0	2475.0679
0	2161.382	0	0	0	0	0	2475.1555
0	2161.4887	0	0	0	0	0	2475.2786
0	2161.6036	0	0	0	0	0	2475.4208
0	2181.7976	0	0	0	0	0	2475.5533
0	2181.8531	0	0	0	0	0	0
0	2181.915	0	0	0	0	0	0
0	2182.2345	0	0	0	0	0	0
0	2182.2899	0	0	0	0	0	0
0	2182.3298	0	0	0	0	0	0
0	2182.357	0	0	0	0	0	0
0	2182.3891	0	0	0	0	0	0
0	2182.406	0	0	0	0	0	0
0	2182.4521	0	0	0	0	0	0
0	2182.4899	0	0	0	0	0	0
0	2182.5292	0	0	0	0	0	0
0	2182.5716	0	0	0	0	0	0
0	2182.6279	0	0	0	0	0	0
0	2182.6797	0	0	0	0	0	0
0	2182.7453	0	0	0	0	0	0
0	2182.7854	0	0	0	0	0	0
0	2182.828	0	0	0	0	0	0
0	2182.8804	0	0	0	0	0	0
0	2182.9283	0	0	0	0	0	0
0	2182.9762	0	0	0	0	0	0
0	2183.0252	0	0	0	0	0	0
0	2183.0852	0	0	0	0	0	0
0	2183.1313	0	0	0	0	0	0
0	2183.226	0	0	0	0	0	0
0	2183.291	0	0	0	0	0	0
0	2183.4049	0	0	0	0	0	0
0	2187.7722	0	0	0	0	0	0
0	2187.9226	0	0	0	0	0	0
0	2187.9979	0	0	0	0	0	0
0	2188.1445	0	0	0	0	0	0
0	2188.2068	0	0	0	0	0	0
0	2188.2765	0	0	0	0	0	0
0	2188.3692	0	0	0	0	0	0
0	2188.4669	0	0	0	0	0	0
0	2188.5276	0	0	0	0	0	0
0	2188.5782	0	0	0	0	0	0
0	2188.6203	0	0	0	0	0	0
0	2188.7548	0	0	0	0	0	0
0	2188.83	0	0	0	0	0	0
0	2188.8793	0	0	0	0	0	0
0	2189.0169	0	0	0	0	0	0
0	2189.1155	0	0	0	0	0	0
0	2189.2142	0	0	0	0	0	0
0	2189.2717	0	0	0	0	0	0
0	2189.3555	0	0	0	0	0	0
0	2191.2668	0	0	0	0	0	0
0	2191.3998	0	0	0	0	0	0
0	2191.476	0	0	0	0	0	0
0	2191.6134	0	0	0	0	0	0
0	2191.7495	0	0	0	0	0	0
0	2192.1398	0	0	0	0	0	0
0	2192.2927	0	0	0	0	0	0
0	2192.3489	0	0	0	0	0	0
0	2192.3884	0	0	0	0	0	0
0	2192.4403	0	0	0	0	0	0
0	2192.4814	0	0	0	0	0	0
0	2192.5595	0	0	0	0	0	0
0	2192.6164	0	0	0	0	0	0
0	2192.6635	0	0	0	0	0	0
0	2192.7239	0	0	0	0	0	0
0	2192.774	0	0	0	0	0	0
0	2192.829	0	0	0	0	0	0
0	2192.9069	0	0	0	0	0	0
0	2192.9686	0	0	0	0	0	0
0	2193.0196	0	0	0	0	0	0
0	2193.0897	0	0	0	0	0	0
0	2193.271	0	0	0	0	0	0
0	2208.4687	0	0	0	0	0	0
0	2208.6499	0	0	0	0	0	0
0	2248.8843	0	0	0	0	0	0
0	2248.9222	0	0	0	0	0	0
0	2248.9452	0	0	0	0	0	0
0	2248.9753	0	0	0	0	0	0
0	2248.9818	0	0	0	0	0	0
0	2249.0168	0	0	0	0	0	0
0	2249.0267	0	0	0	0	0	0
0	2249.0527	0	0	0	0	0	0
0	2249.3371	0	0	0	0	0	0
0	2249.3974	0	0	0	0	0	0
0	2249.4858	0	0	0	0	0	0
0	2249.5494	0	0	0	0	0	0
0	2249.5964	0	0	0	0	0	0
0	2249.6188	0	0	0	0	0	0
0	2249.6585	0	0	0	0	0	0
0	2249.6799	0	0	0	0	0	0
0	2249.7356	0	0	0	0	0	0
0	2249.7716	0	0	0	0	0	0
0	2249.8059	0	0	0	0	0	0
0	2249.8938	0	0	0	0	0	0
0	2249.9444	0	0	0	0	0	0
0	2249.9791	0	0	0	0	0	0
0	2250.0093	0	0	0	0	0	0
0	2250.0426	0	0	0	0	0	0
0	2250.1152	0	0	0	0	0	0
0	2250.1589	0	0	0	0	0	0
0	2250.1832	0	0	0	0	0	0
0	2250.2723	0	0	0	0	0	0
0	2250.275	0	0	0	0	0	0
0	2250.3699	0	0	0	0	0	0
0	2250.4192	0	0	0	0	0	0
0	2251.1307	0	0	0	0	0	0
0	2252.6346	0	0	0	0	0	0
0	2252.9059	0	0	0	0	0	0
0	2253.0284	0	0	0	0	0	0
0	2253.4401	0	0	0	0	0	0
0	2253.9383	0	0	0	0	0	0
0	2254.1519	0	0	0	0	0	0
0	2254.3083	0	0	0	0	0	0
0	2289.4909	0	0	0	0	0	0
0	2289.5842	0	0	0	0	0	0
0	2289.7949	0	0	0	0	0	0
0	2289.8947	0	0	0	0	0	0
0	2289.9697	0	0	0	0	0	0
0	2290.0695	0	0	0	0	0	0
0	2297.7319	0	0	0	0	0	0
0	2297.8803	0	0	0	0	0	0
0	2299.4303	0	0	0	0	0	0
0	2327.3431	0	0	0	0	0	0
0	2327.9112	0	0	0	0	0	0
0	2327.9395	0	0	0	0	0	0
0	2327.9627	0	0	0	0	0	0
0	2327.9977	0	0	0	0	0	0
0	2328.0096	0	0	0	0	0	0
0	2328.0376	0	0	0	0	0	0
0	2328.4709	0	0	0	0	0	0
0	2328.5018	0	0	0	0	0	0
0	2328.5261	0	0	0	0	0	0
0	2328.5515	0	0	0	0	0	0
0	2328.6287	0	0	0	0	0	0
0	2328.6574	0	0	0	0	0	0
0	2328.6808	0	0	0	0	0	0
0	2328.7181	0	0	0	0	0	0
0	2328.7719	0	0	0	0	0	0
0	2328.884	0	0	0	0	0	0
0	2328.9289	0	0	0	0	0	0
0	2328.9675	0	0	0	0	0	0
0	2329.0125	0	0	0	0	0	0
0	2329.0363	0	0	0	0	0	0
0	2329.0619	0	0	0	0	0	0
0	2329.1012	0	0	0	0	0	0
0	2329.1716	0	0	0	0	0	0
0	2329.3132	0	0	0	0	0	0
0	2329.3612	0	0	0	0	0	0
0	2329.4195	0	0	0	0	0	0
0	2329.4874	0	0	0	0	0	0
0	2330.3559	0	0	0	0	0	0
0	2331.2484	0	0	0	0	0	0
0	2331.5526	0	0	0	0	0	0
0	2331.6307	0	0	0	0	0	0
0	2331.669	0	0	0	0	0	0
0	2331.6957	0	0	0	0	0	0
0	2331.7572	0	0	0	0	0	0
0	2331.8192	0	0	0	0	0	0
0	2331.9805	0	0	0	0	0	0
0	2332.0616	0	0	0	0	0	0
0	2332.108	0	0	0	0	0	0
0	2332.1575	0	0	0	0	0	0
0	2332.1824	0	0	0	0	0	0
0	2332.2105	0	0	0	0	0	0
0	2332.2388	0	0	0	0	0	0
0	2332.2636	0	0	0	0	0	0
0	2332.2993	0	0	0	0	0	0
0	2332.3429	0	0	0	0	0	0
0	2332.3877	0	0	0	0	0	0
0	2332.4712	0	0	0	0	0	0
0	2332.5174	0	0	0	0	0	0
0	2332.5881	0	0	0	0	0	0
0	2332.6715	0	0	0	0	0	0
0	2332.8382	0	0	0	0	0	0
0	2357.0242	0	0	0	0	0	0
0	2357.1455	0	0	0	0	0	0
0	2357.2167	0	0	0	0	0	0
0	2357.2906	0	0	0	0	0	0
0	2357.3636	0	0	0	0	0	0
0	2357.5109	0	0	0	0	0	0
0	2357.5898	0	0	0	0	0	0
0	2382.8209	0	0	0	0	0	0
0	2382.9245	0	0	0	0	0	0
0	2383.0498	0	0	0	0	0	0
0	2383.1636	0	0	0	0	0	0
0	2383.2174	0	0	0	0	0	0
0	2383.2843	0	0	0	0	0	0
0	2383.351	0	0	0	0	0	0
0	2383.4303	0	0	0	0	0	0
0	2386.6876	0	0	0	0	0	0
0	2386.7872	0	0	0	0	0	0
0	2386.8763	0	0	0	0	0	0
0	2386.9588	0	0	0	0	0	0
0	2387.0893	0	0	0	0	0	0
0	2387.158	0	0	0	0	0	0
0	2387.2133	0	0	0	0	0	0
0	2387.2893	0	0	0	0	0	0
0	2387.3611	0	0	0	0	0	0
0	2387.464	0	0	0	0	0	0
0	2387.549	0	0	0	0	0	0
0	2387.6615	0	0	0	0	0	0
0	2387.8017	0	0	0	0	0	0
0	2427.7104	0	0	0	0	0	0
0	2427.7384	0	0	0	0	0	0
0	2427.8694	0	0	0	0	0	0
0	2427.9586	0	0	0	0	0	0
0	2427.9907	0	0	0	0	0	0
0	2428.0172	0	0	0	0	0	0
0	2428.0953	0	0	0	0	0	0
0	2428.1211	0	0	0	0	0	0
0	2428.1839	0	0	0	0	0	0
0	2428.2105	0	0	0	0	0	0
0	2428.2312	0	0	0	0	0	0
0	2428.268	0	0	0	0	0	0
0	2428.3242	0	0	0	0	0	0
0	2428.3468	0	0	0	0	0	0
0	2428.3617	0	0	0	0	0	0
0	2428.3864	0	0	0	0	0	0
0	2428.5139	0	0	0	0	0	0
0	2428.6721	0	0	0	0	0	0
0	2428.6963	0	0	0	0	0	0
0	2428.7419	0	0	0	0	0	0
0	2428.7735	0	0	0	0	0	0
0	2428.8364	0	0	0	0	0	0
0	2428.8805	0	0	0	0	0	0
0	2428.9212	0	0	0	0	0	0
0	2428.9629	0	0	0	0	0	0
0	2429.013	0	0	0	0	0	0
0	2429.1522	0	0	0	0	0	0
0	2429.3612	0	0	0	0	0	0
0	2432.2748	0	0	0	0	0	0
0	2432.343	0	0	0	0	0	0
0	2432.425	0	0	0	0	0	0
0	2432.4708	0	0	0	0	0	0
0	2432.572	0	0	0	0	0	0
0	2432.6259	0	0	0	0	0	0
0	2432.6629	0	0	0	0	0	0
0	2432.7032	0	0	0	0	0	0
0	2432.7371	0	0	0	0	0	0
0	2432.7717	0	0	0	0	0	0
0	2432.8401	0	0	0	0	0	0
0	2432.8749	0	0	0	0	0	0
0	2432.9338	0	0	0	0	0	0
0	2432.9804	0	0	0	0	0	0
0	2433.012	0	0	0	0	0	0
0	2439.5247	0	0	0	0	0	0
0	2474.7638	0	0	0	0	0	0
0	2474.8456	0	0	0	0	0	0
0	2474.9741	0	0	0	0	0	0
0	2475.1462	0	0	0	0	0	0
