# Supplementary material for: Burst-Time-Dependent Plasticity Robustly Guides ON/OFF Segregation in the Lateral Geniculate Nucleus
Source: PLoS Comput Biol. 2009 Dec 24;5(12):e1000618. doi: 10.1371/journal.pcbi.1000618 (PMC2790088; doi:10.1371/journal.pcbi.1000618)
Supplement: Dataset S1 — Spiking data from mouse and ferret. (0.70 MB ZIP) [file pcbi.1000618.s004.zip › DatasetS1/mouse_set3.txt]

32.4996	0.2677	33.0417	1.3434	32.4446
32.5141	0.3749	33.0469	1.6358	32.5012
32.5173	0.413	33.1337	1.7055	32.5695
32.5894	0.4409	33.1938	1.8121	32.5908
32.6274	0.5257	33.2016	1.8847	39.9666
32.7573	0.5938	33.2161	32.9212	40.0255
32.7858	31.9767	33.2267	33.0046	40.1161
32.8238	32.0162	33.245	33.2169	40.2165
32.8535	32.086	33.2729	33.265	40.2437
40.2989	32.2125	33.2841	33.3094	40.2617
40.3247	32.233	33.3098	33.3392	40.2817
40.369	32.3983	33.3266	33.3796	40.3478
40.3964	32.4439	33.3584	33.4146	40.3776
40.4254	32.5	33.3818	33.4741	40.4103
40.4445	32.5453	33.4017	33.5373	40.4569
40.4618	32.7835	33.435	33.6333	40.5285
40.4778	39.9245	33.4475	33.7469	40.6639
40.4915	39.9589	33.4711	33.8769	95.381
40.5271	39.9758	33.5113	40.9992	95.4406
40.5392	39.9901	33.5631	41.0813	95.5156
40.5603	40.02	33.5957	41.3865	95.5769
40.5819	40.0447	33.6265	41.4414	95.6052
40.6166	40.1137	33.66	41.4924	95.6336
40.6453	40.2049	33.6993	41.5604	95.7075
40.6647	40.2529	33.7269	41.6091	95.7527
40.6957	40.3031	33.7481	41.7401	95.8577
40.7133	40.3344	33.8008	68.9577	95.9032
41.0839	40.3634	33.8417	69.0543	96.3467
95.1794	40.4128	33.8761	69.189	101.1375
95.1824	40.469	33.8998	69.2872	101.1453
95.2094	40.534	33.9189	69.339	101.1966
95.2292	40.5668	33.9551	69.3886	101.2472
95.2429	40.5975	34.0483	69.4484	101.2903
95.254	40.6253	40.7724	96.479	101.3565
95.2627	40.6603	40.7934	96.5134	101.3757
95.3318	40.6915	40.8191	96.5567	101.4145
95.3829	95.3928	40.8396	96.5917	101.4331
95.4088	95.4481	40.8687	96.6262	101.456
95.4217	95.6873	40.8971	96.6746	101.568
95.4394	95.7654	40.9173	96.7375	101.6333
95.4478	95.7851	40.942	96.7895	101.6846
95.4929	95.8046	40.9603	96.8288	101.7289
95.5425	95.8477	40.9798	96.8866	101.7901
95.5686	95.873	41.0027	96.9464	122.3293
95.5985	95.9375	41.0237	97.1071	122.3604
95.6143	95.9854	41.0472	97.216	122.5093
95.6513	96.2076	41.0771	102.2971	128.8538
95.6774	101.3274	41.0883	102.6305	129.0005
95.7498	101.404	41.1094	102.6849	129.0389
101.6312	101.453	41.2416	102.7173	129.1537
101.6352	101.4669	41.2804	102.7488	134.2825
101.6631	101.5199	41.3025	102.7894	134.3532
101.7218	101.5386	41.3383	102.8349	134.3885
101.7419	101.5992	41.3585	102.943	134.4474
101.7672	101.6172	41.3773	103.0159	134.506
101.7891	101.7755	41.4029	103.0685	134.5573
101.8258	101.7965	41.4246	103.1507	174.8252
101.8501	101.8435	41.444	103.2354	175.0394
101.8649	102.1878	41.4624	122.9188	175.0926
101.8906	121.966	41.4829	123.0048	175.1363
102.1809	122.0181	41.5089	123.0538	175.4751
134.4107	122.0432	41.6619	123.3243	180.8783
134.4139	122.093	41.7728	123.4057	180.8857
134.5001	122.1191	96.0026	123.4779	181.0106
134.5558	122.1367	96.0226	123.5401	181.0743
134.5855	122.1701	96.0359	123.6152	181.1267
134.613	128.9482	96.0495	123.7065	181.1586
174.8066	128.9752	96.0658	123.8311	181.2916
174.8095	129.0447	96.0783	130.2801	181.3662
174.8128	129.3117	96.0989	135.4977	186.3201
174.9669	129.3855	96.1102	135.7891	186.3599
175.2264	129.4358	96.1309	147.6024	186.3905
175.4353	134.3265	96.1473	147.7066	186.4649
175.474	134.5678	96.1616	148.0641	186.512
175.4918	134.6181	96.191	148.192	186.5586
175.5303	134.7824	96.2258	155.6046	186.6273
175.5737	147.0312	96.4492	155.6807	186.6752
175.6214	154.2754	96.4748	155.7413	186.7567
175.7265	154.3668	96.5023	155.83	186.8063
181.1675	154.422	96.5202	175.7189	223.0309
181.3349	154.4774	96.5319	175.7548	223.103
181.3916	154.506	96.5507	175.8008	223.1812
223.2974	154.584	96.566	175.8384	223.2953
223.3005	154.6767	96.583	175.9351	223.3485
223.3046	154.7033	96.6028	175.9866	223.424
223.352	174.4631	96.6192	176.0574	223.4625
223.4724	174.5384	96.6377	176.1283	223.485
223.5656	174.69	96.6773	176.2729	227.0931
223.6009	174.7542	96.71	176.4158	227.1354
223.6368	174.85	96.7823	176.5655	227.2346
223.6564	174.8693	101.91	182.1938	227.2577
223.7182	174.9167	101.9551	182.2873	227.2776
223.7994	174.948	101.98	182.3427	227.3166
227.0145	174.9884	102.0062	182.4054	227.3423
227.0413	175.2691	102.0311	182.4495	227.3919
227.0519	175.4031	102.0844	182.5181	227.4779
227.0672	180.9637	102.1004	182.6345	227.5079
227.0753	181.0132	102.1141	187.3936	227.5413
227.0881	181.0715	102.1359	187.8076	227.5614
227.0946	181.1369	102.154	187.9758	227.5914
227.107	181.2226	102.1804	188.2754	227.6629
227.1336	181.254	102.2025	223.7869	227.7199
227.1541	181.2774	102.2163	224.0493	260.045
227.1755	181.2954	102.2512	224.118	260.1374
227.2122	181.3155	102.2686	224.1562	260.1437
227.226	181.3532	102.3088	224.1843	260.147
227.2392	181.4169	102.3301	224.2137	260.2147
227.2648	181.4522	102.3521	224.2532	260.3184
227.2742	181.5641	102.4161	224.3037	260.3657
227.2859	186.3919	102.4727	224.3581	260.3796
227.302	186.4597	102.5217	224.4043	260.4129
227.3133	186.5594	102.5636	224.473	260.4348
227.3251	186.588	102.5961	224.577	260.478
227.3611	186.6023	102.6281	224.7141	260.5378
227.3801	186.656	102.6508	228.2177	260.5654
227.3999	186.6841	102.6705	228.5564	260.5951
227.4196	186.7105	102.724	228.618	260.6375
227.5063	186.7578	102.7471	228.6479	260.7421
227.542	186.7779	102.776	228.6741	262.9735
227.5546	186.7982	102.8449	228.7012	263.0247
227.5893	186.8242	123.001	228.737	263.0832
228.0803	186.8486	123.0449	228.7735	263.1207
260.2882	186.8683	123.0654	228.8328	263.1484
260.2914	186.8846	123.0907	228.9334	263.1772
260.296	186.91	123.1112	229.0851	263.1996
260.3377	186.9736	123.1358	229.241	263.2273
260.3676	222.8666	123.1486	257.1556	263.2894
260.4141	223.0124	123.18	257.2322	263.3218
260.4301	223.0346	123.2247	257.3021	263.3485
260.4469	223.0501	123.2659	257.4087	263.3789
260.4725	223.0636	123.3081	257.5353	263.4085
260.4817	227.023	123.3386	257.6655	263.4874
260.5101	227.0806	123.378	257.7634	263.526
260.5392	227.1197	123.4708	261.1613	263.5927
260.5647	227.1549	123.4958	261.3513	263.6615
260.5808	227.1822	123.5911	261.4311	263.7668
260.597	227.2621	123.612	261.4911	311.0041
260.6188	227.3198	123.6517	261.5331	311.068
260.6325	227.3975	123.6922	261.6005	311.104
260.6628	227.4607	123.7223	261.6564	311.2149
260.7211	227.514	123.7913	261.6961	311.2398
260.7526	227.5309	123.8847	261.758	311.2677
260.8179	227.5508	123.9445	261.8094	311.2877
260.8483	227.5825	128.9835	261.8679	311.3074
261.3006	227.7074	129.5172	261.949	311.348
261.6212	227.7703	129.5587	264.1411	311.3727
263.3248	227.7913	129.5974	264.22	311.4173
263.3498	227.8249	129.6221	264.3623	311.473
263.4339	227.8587	129.6568	264.4777	311.5
263.4851	227.9121	129.6741	264.573	311.5409
263.5956	228.0804	129.69	264.6536	311.7338
263.6607	228.344	129.7061	264.7143	311.8084
263.6856	260.1953	129.7163	264.8286	311.8654
263.736	260.4254	129.7402	307.4915	333.991
263.7748	260.5138	129.778	307.5492	334.0714
311.236	260.5551	129.7964	312.1299	334.077
311.2391	260.5906	129.818	312.4455	363.897
311.2859	260.6516	129.8374	312.4812	363.9661
311.2935	260.6892	129.8707	312.5212	364.0317
311.3027	260.7589	129.8881	312.5701	364.1697
311.3156	260.7939	129.9291	312.6663	364.2289
311.3384	260.8426	129.9463	312.7853	364.3765
311.3481	260.8612	129.9703	313.0578	372.173
311.3746	260.8802	130.0012	334.9635	372.1806
311.3922	260.9037	130.0397	335.0369	372.2461
311.4078	260.9697	130.0587	335.1029	388.9885
311.4363	263.1053	130.0858	335.1599	388.993
311.448	263.1249	130.1428	335.203	389.046
311.4613	263.169	130.1796	335.258	389.0784
311.4725	263.1891	130.218	335.3375	389.1282
311.4867	263.2391	130.2484	335.3947	389.2588
311.5009	263.2597	130.2734	335.4389	389.3001
311.5191	263.2798	130.312	335.5107	389.3442
311.5346	263.2961	135.0111	335.707	389.3743
311.5421	263.3461	135.0423	364.5729	389.4037
311.5626	263.3746	135.0686	364.5803	389.4498
311.5724	263.4111	135.0983	364.6582	389.479
311.6074	263.4563	135.1232	364.7163	389.5348
311.6333	263.4963	135.1391	364.7687	389.5593
311.6467	263.5321	135.1498	364.8556	389.5823
311.6754	263.5657	135.178	364.9236	389.6398
311.7049	263.6093	135.2169	365.0044	389.6718
311.7311	263.6707	135.2305	365.0727	389.8943
311.7628	263.6907	135.2461	365.1254	390.1426
311.7828	263.7506	135.2756	365.1754	390.19
311.8074	306.581	135.3067	365.221	390.2118
311.8198	306.6135	135.3315	365.3225	390.2384
311.844	306.6335	135.3564	373.7923	390.2532
311.883	311.1075	135.3723	390.7252	390.2757
311.9295	311.259	135.4005	390.7492	390.2962
311.9804	311.2732	135.4634	390.7857	390.349
312.0418	311.3101	135.5262	390.8316	392.2865
312.4099	311.3242	135.5702	390.9025	392.3442
363.7506	311.3547	135.5944	390.9848	392.3806
363.7538	311.4094	135.6501	391.053	392.4016
363.8155	311.4519	135.6767	391.133	392.4739
363.8841	311.5114	135.7134	391.233	392.5044
363.9118	311.586	155.1524	424.8999	392.5595
363.9314	311.6284	155.2099	424.906	392.5923
363.9529	311.6902	155.548	425.0502	392.6509
363.9691	311.7538	155.6471	425.1564	392.6972
364.0312	311.7719	155.7423	425.2641	392.7248
364.0697	311.8048	155.8256	425.3379	393.3962
364.0804	311.8661	175.8538	425.4003	393.4307
364.1067	312.0283	175.8827	425.4534	394.2852
364.1756	333.8463	175.9134	425.5212	395.2622
364.2385	333.8709	175.9399	425.6115	395.3895
364.3115	333.8906	175.9608	425.7747	395.4332
364.5804	333.9447	175.9901	446.824	395.5057
364.6345	333.9721	176.0124	447.123	396.3355
364.6954	333.994	176.0312	447.2009	396.3945
388.933	334.0193	176.0604	447.249	398.1112
388.9363	334.0573	176.0792	447.298	398.1503
388.9405	334.2318	176.13	447.3488	398.2913
388.9631	334.2704	176.2065	447.4362	399.2531
388.9934	334.2956	176.2623	447.5032	401.557
389.0259	334.3235	176.3076	447.5767	401.5606
389.0672	334.3575	176.3347	447.6801	401.5674
389.0909	334.4047	176.3519	447.8309	401.6011
389.1	338.5918	176.3763	475.7874	401.6258
389.1193	338.6089	176.3914	475.8454	401.6445
389.1481	338.6274	176.4153	475.9087	424.0904
389.1626	338.6392	176.4367	475.9425	424.249
389.1881	338.6705	176.4561	475.9731	424.2528
389.221	338.6934	176.4905	476.0116	446.0113
389.2338	338.7762	176.5475	476.0569	446.1029
389.2537	338.9001	176.7721	476.1291	446.157
389.2858	338.9497	176.8201	476.1885	446.3006
389.3152	363.4032	181.7095	476.272	446.3388
389.3302	363.453	181.7147	476.4339	446.3687
389.3433	363.8292	181.7369	479.4708	446.3953
389.4363	363.9269	181.7571	479.5536	446.4176
389.475	364.0561	181.7825	479.6121	474.295
389.5015	364.1595	181.8372	479.6623	474.3737
389.5142	364.2786	181.8566	479.7259	474.417
389.5362	364.3386	181.868	479.7866	474.4528
389.5474	372.3637	181.8983	479.8494	474.4806
389.5709	372.442	181.9187	480.0987	474.5355
389.5856	372.5122	181.9468	507.2245	474.553
389.5949	389.0841	181.9785	507.2783	474.5778
389.6092	389.2692	182.0203	507.3073	474.6349
389.6325	389.3555	182.0511	507.3457	474.7116
389.6885	389.381	182.101	507.3781	474.7705
389.734	389.5082	182.1402	507.411	474.8352
390.1276	389.5324	182.1748	507.4565	474.8694
390.1897	389.5505	182.1999	507.5063	474.9514
390.2101	389.6011	182.234	507.5911	475.5195
390.2263	389.6161	182.2932	507.6643	478.0373
390.2418	389.6349	182.362	507.7504	478.041
390.2524	389.6546	187.0643	507.8884	478.0468
390.2631	389.7029	187.0877	537.4701	478.088
390.2749	389.7524	187.1057	537.5734	478.1196
390.2968	389.7845	187.1364	537.6581	478.1503
390.3196	389.8098	187.1582	537.7146	478.2016
390.3503	389.8287	187.1833	537.7545	478.232
392.252	389.8553	187.2012	537.7954	478.2559
392.2682	389.9249	187.217	538.9194	478.2851
392.2849	390.2357	187.2518	539.3643	478.3176
392.3043	390.2807	187.267	539.505	478.3473
392.3314	392.2624	187.2818	556.6437	478.3615
392.3821	392.2964	187.2973	556.7711	478.4029
392.3988	392.4421	187.3163	556.867	478.4821
392.4204	392.4584	187.3391	556.9494	478.5045
392.4501	392.539	187.3598	557.0338	478.5509
392.4728	392.6588	187.422	557.1738	478.6077
392.4837	392.6909	187.4426	557.2749	478.6883
392.5019	392.7264	187.4809	568.724	478.7444
392.5296	392.7478	187.5452	568.7639	506.3628
392.5513	392.7884	187.5659	568.8236	506.3699
392.5722	393.3978	187.6268	568.9123	506.5531
392.5961	393.4532	187.6526	569.1431	506.5571
392.6247	394.2827	187.6861	569.227	506.63
392.6509	394.4192	187.7497	569.2945	537.9938
392.6685	394.5349	187.782	569.3724	538.0756
392.6958	395.2368	187.8402	569.4576	538.0802
392.7217	395.3461	223.715	569.5802	538.1676
392.7539	395.3902	223.7412	569.7518	538.2436
393.3319	395.421	223.795	571.8548	538.3321
393.3585	395.5299	223.8336	571.9152	538.4849
393.3726	396.3288	223.881	571.97	567.3348
393.3874	396.4321	223.9587	572.037	567.3826
393.4587	398.1327	224.0506	572.1045	567.4205
394.2919	398.1905	224.0735	572.164	567.4759
394.504	398.2702	224.0967	572.2433	567.5147
395.225	398.4065	224.1246	572.3657	567.5548
395.2443	398.4937	224.1485	575.3895	567.6254
395.2554	401.5176	224.1728	575.5547	567.6591
395.2766	401.557	224.1908	575.6674	567.7221
395.2997	401.6008	224.2092	575.7806	567.7499
395.3329	401.6451	224.2269	607.6711	567.7661
395.4344	424.0573	224.2573	607.6892	567.8245
395.5004	424.1343	224.2901	607.7631	567.8806
396.2955	424.1509	224.3039	607.8866	567.9015
396.3134	424.1802	224.3504	607.9525	567.9491
396.3506	424.2586	224.3664	608.0012	567.9983
396.4243	424.323	224.3964	608.0824	570.5692
398.0909	424.363	224.4232	608.1479	570.5856
398.1177	424.4182	224.4446	608.1928	570.6668
398.1363	424.4798	224.4745	608.258	570.697
398.1717	424.7449	224.6133	608.3624	570.7173
398.2265	445.6348	227.8451	615.5828	570.7762
401.5833	445.6813	227.8877	615.6613	570.8361
446.3335	445.7602	227.919	615.8013	570.8986
446.3671	445.8045	227.9502	615.8811	570.939
446.3973	445.9161	227.9754	615.9329	570.9681
446.414	445.9797	228.0081	615.9884	570.9926
446.437	446.0013	228.0287	616.0472	571.0399
446.623	446.02	228.0425	616.1259	571.0706
446.6628	446.2523	228.0586	616.2264	571.1096
446.8738	446.3425	228.069	616.3053	571.2012
447.1102	446.4131	228.0828	616.4748	574.1411
474.8295	474.2974	228.0972	657.3543	574.2088
474.8327	474.3646	228.1091	657.4731	574.2503
474.8681	474.5424	228.1227	657.5648	574.3084
474.8985	474.5694	228.1462	657.61	574.3282
474.921	474.5945	228.1579	657.6651	574.4028
474.9592	474.6608	228.1892	657.7155	574.4354
474.9903	474.6729	228.3941	657.7751	574.5133
478.5308	474.7431	228.4581	657.8415	574.6135
478.5958	474.7677	228.5167	657.905	606.8103
478.6189	474.8557	228.5421	657.9603	606.8501
478.651	474.9346	228.578	658.0087	606.901
478.7096	474.9997	228.6047	658.066	606.9195
478.7654	475.0827	228.6448	658.1321	614.1414
478.8177	478.0256	228.6717	658.2079	614.2186
478.8427	478.1649	256.7077	658.3523	614.2257
479.4614	478.2022	256.7466	660.6314	614.3924
538.2392	478.2548	256.7657	660.6827	614.3975
538.2424	478.3115	256.8087	660.7271	614.4831
538.2462	478.33	257.0266	660.7871	614.5551
538.2949	478.3435	257.0715	661.089	614.6166
538.334	478.3766	257.0855	661.1335	614.6367
538.3574	478.4382	257.1209	661.1657	614.6626
538.539	478.4701	257.161	661.1916	614.7033
538.6144	478.4855	257.1856	661.2226	614.8212
557.024	478.5539	257.2118	661.2638	656.3975
567.4751	478.586	257.2372	661.2872	656.497
567.4781	478.6124	257.2398	661.3354	656.5008
567.5165	478.6614	257.273	661.3971	656.5662
567.5566	478.7225	257.293	690.541	656.7051
567.5749	478.7683	257.3209	690.6557	656.7441
567.5995	478.7892	257.3505	696.0977	656.8085
567.6188	478.833	257.373	696.1059	656.8441
567.6689	478.9032	257.4875	696.1538	659.6397
567.69	505.7772	260.8489	696.2084	659.6648
567.7115	505.9252	260.8764	696.6093	659.7663
567.7377	505.9444	260.8998	696.6784	659.7955
567.7483	505.9579	260.9129	696.76	659.8222
567.7644	505.9719	260.9401	696.8558	659.8352
567.814	506.215	260.9609	696.9838	659.9393
567.8318	506.4032	260.9774	697.0774	659.9733
567.8636	538.1779	260.9924	717.046	660.0163
567.8799	538.1961	261.0085	717.2226	660.0378
567.891	538.2583	261.0331	717.352	660.092
567.9125	538.2724	261.0622	717.4569	660.239
567.9206	538.3	261.0847	717.5619	660.2981
567.9332	538.3214	261.0977	734.1034	660.347
567.9479	538.3381	261.115	734.2068	689.7738
567.9747	538.3871	261.1309	734.2764	694.9637
568.0272	538.4463	261.1475	734.3265	695.0234
568.0515	538.5034	261.1625	734.4245	695.0663
568.0822	538.5426	261.1833	745.9488	695.1099
568.1001	538.6298	261.2314	746.0295	695.1883
568.141	567.3782	261.2679	746.0758	695.2364
568.1689	567.7348	261.2846	746.128	695.2863
568.2895	567.7981	261.3101	746.1865	695.2995
568.3329	567.9367	261.3479	746.2724	695.314
568.3921	567.9933	261.3809	746.3597	695.3339
570.7568	568.0306	261.4033	746.4878	695.4416
570.8039	568.0882	261.4324	751.0495	695.5117
570.8351	568.1021	261.4567	751.1654	695.5788
570.8573	568.1449	261.4932	751.3966	695.6517
570.8749	568.2248	261.5275	751.5132	695.7232
570.918	568.3219	261.5758	751.5918	745.384
570.9359	568.38	261.6403	771.449	745.3887
570.947	570.7053	263.7212	771.5503	749.8906
570.9778	570.7233	263.819	771.6171	749.9325
571.005	570.744	263.8664	771.7816	749.9719
571.0284	570.7719	263.9024	771.86	750.0144
571.0486	570.7964	263.9408	791.3286	750.0749
571.0688	570.8976	263.9586	791.3349	750.13
571.088	570.952	263.9763	791.7527	750.332
571.1085	571.0197	263.994	791.8124	770.4745
571.12	571.043	264.0096	791.8574	790.297
571.1405	571.0718	264.0528	791.9398	790.3482
571.1606	571.0959	264.0687	791.9756	790.4095
571.203	571.1163	264.1016	792.0214	790.4371
571.2611	571.1468	264.1268	792.0772	790.4862
571.2848	571.1819	264.1551	792.1375	790.5181
571.3047	571.2505	264.1646	792.1915	790.5432
571.3423	571.3233	264.2009	792.2655	790.5885
571.3742	571.4129	264.2286	792.3567	790.6216
574.0213	574.1413	264.2531	792.485	790.6468
574.0774	574.2461	264.3077	795.5879	790.6897
574.1105	574.2645	264.4519	795.6522	790.7518
574.1386	574.3276	264.5219	795.8494	790.7831
574.171	574.3501	311.6696	795.9685	790.8137
574.1932	574.3754	311.8029	796.0611	790.8782
574.2202	574.4225	312.0115	796.123	790.9604
574.2668	574.4594	312.025	796.2598	791.0444
574.3011	574.4942	312.0319	796.3355	791.1419
574.3436	574.5389	312.0393	837.1942	791.1794
574.3944	574.6123	312.0484	837.2474	791.6003
574.408	574.6346	312.0608	837.289	794.6179
574.4403	574.681	312.0729	837.3167	794.6593
574.467	606.4543	312.0909	837.3497	794.6898
574.5065	606.5469	312.1225	837.3794	794.7291
574.6681	606.5763	312.1324	837.432	794.74
606.6096	606.5868	312.1485	837.4914	794.7693
606.6563	606.617	312.1879	837.5843	794.788
606.8517	606.6424	312.2002	837.707	794.8065
606.8948	606.6651	312.2223	837.8092	794.8298
614.4106	606.7229	312.2499	837.9975	794.8631
614.4141	606.7608	312.3341	884.8219	794.8951
614.4189	606.8021	312.3713	884.8727	794.9343
614.4422	606.91	312.4359	884.8995	794.9583
614.4598	607.0254	312.4604	884.929	794.9818
614.5371	614.2027	312.4826	884.9522	795.0199
614.59	614.2691	312.5056	884.976	795.0523
614.6096	614.3567	312.5445	885.0037	795.0736
614.6334	614.4507	312.5687	885.0218	795.1547
614.6573	614.5412	312.5891	885.0523	795.1888
614.6767	614.5973	312.6173	885.077	795.253
614.7026	614.6445	312.7574	885.1196	835.6904
614.7537	614.738	312.7873	885.2031	835.7643
614.7857	614.8324	318.8511	885.2849	835.8239
614.8062	614.8602	318.8938	885.3512	835.9071
614.8273	614.8709	318.9061	885.4442	836.0108
614.8548	614.9485	318.9238	885.7265	836.0391
614.9789	614.9817	318.9446	888.2053	836.0548
615.055	615.0067	318.97	888.4026	836.0883
615.5179	615.0427	319.5139	888.4563	836.1445
617.9904	615.1185	319.5865	888.5096	836.1869
618.0363	617.9972	334.7283	888.5814	836.2272
656.7329	656.1818	334.761	888.6282	836.2713
656.7361	656.298	334.9711	888.6763	883.5246
656.7865	656.3463	335.0468	888.7366	883.5289
656.8069	656.3652	335.1052	888.8266	883.566
656.8276	656.5316	335.1896	888.8923	883.6365
656.8769	656.6018	364.6687	888.9504	883.7503
656.9323	656.6467	364.676	889.0349	883.795
657.0122	656.6948	364.695	889.1582	883.8292
657.0554	656.7183	364.7201	893.8714	883.8743
657.1626	656.7446	364.7433	893.9434	883.8952
659.8988	656.8517	364.7576	893.9918	883.9188
659.9447	657.1047	364.7831	894.0267	883.9401
660.0252	659.5807	364.8015	894.063	883.9795
660.0866	659.6448	364.8246	894.1549	884.21
660.1599	659.6847	364.8408	894.2328	884.3637
660.1916	659.7377	364.8754	925.7526	884.5
660.2394	659.7563	364.8961	925.8165	884.5474
660.2662	659.8228	364.9175	925.873	884.5678
660.3578	659.8433	364.9685	925.9348	884.6216
689.8396	659.869	364.9875	926.0138	887.1794
689.8428	659.8953	365.0669	926.2111	887.2307
695.2185	659.9389	365.0913	926.2602	887.2494
695.252	659.9938	365.1472	926.2978	887.2824
695.2645	660.1143	365.1687	926.3313	887.3507
695.2931	660.1421	365.1896	926.3755	887.3756
695.3112	660.1651	365.2095	926.4225	887.3894
695.3186	660.1865	365.2395	926.4961	887.4023
695.348	660.2072	365.2886	926.5825	887.4306
695.3591	660.2746	365.3792	959.9556	887.4592
695.3761	660.3158	365.4774	960.0061	887.5095
695.4575	660.3482	365.5208	960.3319	887.5314
695.5322	694.9665	372.8779	960.3962	887.5652
695.5645	695.0111	372.899	960.4323	887.5886
695.5761	695.0487	372.9117	960.467	887.6234
695.594	695.0706	372.9398	960.5261	887.6395
695.6133	695.106	372.97	960.5805	887.6641
695.6491	695.1307	372.9929	960.6595	887.7054
695.6794	695.268	373.0106	960.7113	892.3083
695.7173	695.3115	373.0332	960.7647	892.3651
696.046	695.5489	373.0684	960.824	892.3724
696.0962	695.565	373.1031	960.9036	892.4067
734.1111	695.588	373.1559	961.1201	892.4126
770.3488	695.6228	373.1897	966.4111	892.4206
770.3518	695.6769	373.3991	966.4673	892.458
770.425	695.707	373.5197	966.5055	892.4845
770.4863	695.73	388.7961	966.5607	892.5154
770.5307	695.7502	388.8142	966.6279	892.5769
770.5743	695.8102	389.8776	966.6933	892.5925
770.6424	733.1404	389.899	966.7718	892.6307
790.6421	733.185	389.9192	966.8544	892.6962
790.6453	733.3314	389.9513	966.9977	892.7485
790.6506	744.8229	389.974	967.1352	892.7733
790.6827	744.9602	389.9969	1012.963	892.8594
790.7136	750.0158	390.024	1013.0296	892.9157
790.7495	750.2009	390.0594	1013.0833	925.0341
790.7695	750.2551	390.4896	1013.1365	925.096
790.7819	750.2893	390.5082	1013.1969	925.2151
790.8071	750.3503	390.525	1013.5939	925.221
790.8226	750.4717	390.538	1038.1151	925.2952
790.8392	750.544	390.5573	1038.214	958.928
790.8539	770.0475	390.5754	1038.3372	958.9958
790.8761	770.1003	390.5904	1038.4214	959.0861
790.9281	770.1252	390.6036	1038.4871	959.221
790.9563	770.1488	390.616	1038.5362	959.2457
790.9899	770.1856	390.6328	1038.5981	959.3307
791.0295	770.2216	390.6502	1038.6656	959.3592
791.0459	770.2449	390.677	1038.759	959.3847
791.1077	770.2622	390.7059	1038.9169	959.4329
791.1637	770.2801	390.7299	1043.3023	959.4718
791.2095	770.3333	390.7676	1043.3729	959.5089
791.2406	770.3738	390.8905	1043.4335	959.58
791.5797	770.4522	391.0056	1043.6521	959.6353
791.641	770.5138	391.0854	1088.84	960.1788
791.8644	771.0969	391.138	1088.9004	960.2653
794.7719	790.2734	393.0497	1088.9364	965.2687
794.7767	790.3349	393.0778	1088.9609	965.3145
794.8065	790.3728	393.1096	1088.9778	965.3513
794.8299	790.4292	393.1211	1089.0056	965.396
794.859	790.571	393.1302	1089.0307	965.4156
794.8942	790.5934	393.1432	1089.0616	965.44
794.9144	790.6202	393.1558	1089.1089	965.4621
794.9251	790.6328	393.1693	1089.1557	965.4947
794.9388	790.804	393.1968	1089.2395	965.5237
794.9495	790.9061	393.249	1089.3672	965.5425
794.9542	790.977	393.7573	1089.5337	965.5807
794.9729	791.0782	393.7957	1089.7148	965.6437
794.992	791.2017	393.8262	1091.4032	965.7938
795.0214	794.3858	393.8598	1091.432	965.852
795.0894	794.4868	393.8907	1091.4753	1037.4456
795.1462	794.5422	393.9234	1091.8157	1042.2103
795.1863	794.5738	393.9483	1091.8712	1042.2716
795.2368	794.6509	394.8941	1091.9146	1042.3435
795.2532	794.6801	394.9189	1091.9571	1042.4076
795.2911	794.709	394.9398	1092.016	1042.4574
836.0329	794.7503	395.0447	1092.1163	1042.5325
836.0404	794.7741	395.9848	1092.185	1087.408
836.0684	794.7891	396.0012	1092.2408	1087.46
836.0907	794.8452	396.0121	1092.331	1087.5589
836.1059	794.9786	396.0275	1092.4379	1087.5783
836.1298	795.0385	396.0502	1095.4139	1087.598
836.1909	795.0666	396.0756	1095.7163	1087.6161
836.218	795.1215	396.1163	1095.803	1087.6631
836.2329	795.1549	396.1392	1095.8463	1087.688
836.2457	795.1694	396.9309	1095.9829	1087.7353
836.2643	795.1969	396.981	1116.1807	1087.7534
836.2974	795.2633	398.9263	1116.3014	1087.7886
836.3398	835.723	398.9927	1116.3819	1087.8096
836.3583	835.8142	399.0207	1116.4568	1087.8673
836.402	835.9945	399.0673	1116.5491	1087.8917
836.4546	836.0262	402.2234	1116.6038	1087.9185
836.4706	836.0506	402.2873	1116.6545	1087.9466
836.5076	836.0774	402.3172	1116.732	1087.9661
836.5524	836.2594	402.3504	1116.8042	1087.9931
836.6359	836.3168	402.3639	1116.8966	1088.0627
883.7553	836.3926	402.3837	1155.3339	1088.0977
883.7585	836.5001	424.8161	1155.392	1088.4772
883.7986	841.5926	424.9423	1155.4415	1088.562
883.8346	841.6837	424.9871	1155.5112	1090.4976
883.8545	841.7495	425.0272	1155.6899	1090.5221
883.8704	841.8555	425.1037	1155.7792	1090.5422
883.895	841.8905	425.1727	1155.8358	1090.6301
883.9168	850.6667	446.6707	1155.8785	1090.6495
883.9251	850.8084	446.7375	1155.9245	1090.694
883.9351	883.8112	446.77	1155.9797	1090.7304
883.9496	883.8306	446.8221	1156.0168	1090.7683
883.9563	883.972	446.8643	1156.0585	1090.8072
884.0143	884.0345	446.9061	1156.1154	1090.8379
884.0554	884.0664	446.9402	1156.1949	1090.9042
884.0732	884.1097	447.0581	1156.3438	1090.9269
884.0866	884.1362	447.0794	1163.1522	1090.9442
884.1046	884.165	447.1025	1163.2147	1091.0112
884.1255	884.1836	447.1496	1163.2597	1091.0735
884.1536	884.2057	447.1996	1163.3315	1091.5101
884.1756	884.2325	447.2116	1163.4264	1091.542
884.2443	884.5561	447.2302	1163.5008	1091.5751
884.3557	884.5743	447.249	1163.5824	1091.5988
884.4921	884.5946	447.2929	1163.7042	1091.6346
884.5217	884.6262	447.3238	1163.8711	1094.4528
884.5453	887.1473	447.3565	1188.0885	1094.4569
884.5655	887.2051	447.3995	1188.1922	1094.488
884.5916	887.2487	447.437	1190.0819	1094.5061
884.6245	887.2857	447.4673	1228.0143	1094.5236
887.3463	887.3242	447.5231	1228.0615	1094.5485
887.3647	887.3588	447.5706	1228.1161	1094.6118
887.3916	887.3783	447.6127	1228.1557	1094.6445
887.408	887.4463	447.6741	1228.1866	1094.6661
887.4288	887.5252	447.7228	1228.2449	1094.6808
887.4409	887.5479	447.9078	1228.2688	1094.7153
887.4584	887.5604	475.0379	1228.2999	1094.736
887.4884	887.6462	475.057	1228.3283	1094.7669
887.5184	887.6651	475.1325	1228.36	1094.7995
887.533	887.6826	475.1502	1228.4103	1094.8413
887.5637	887.7584	475.188	1228.4715	1094.8847
887.5952	887.793	475.2094	1228.5501	1094.9075
887.6129	887.8248	475.2259	1228.6208	1095.0156
887.6251	887.8614	475.2447	1228.6859	1154.6147
887.6333	887.8852	475.2622	1228.7477	1154.6641
887.6418	887.9087	475.2783	1228.8615	1154.7131
887.6552	887.9434	475.2925	1228.9787	1154.7189
887.6688	892.3543	475.3166	1231.4421	1154.7565
887.6883	892.4066	475.3323	1260.6182	1154.8776
887.7022	892.4295	475.3495	1260.7536	1154.9762
887.7309	892.4456	475.3627	1260.8447	1155.0695
887.8088	892.4692	475.4207	1260.9439	1155.1554
887.8415	892.4859	475.5206	1261.0289	1155.1929
887.8912	892.5225	475.598	1261.0882	1155.2332
892.5945	892.5412	475.6678	1261.1426	1155.3296
892.599	892.5594	475.7086	1261.216	1161.4813
892.6528	892.5719	475.7319	1261.3003	1161.4903
892.6845	892.5875	475.7529	1266.3603	1161.5387
892.697	892.6065	475.7716	1266.5259	1161.5989
892.7267	892.6264	475.7966	1266.6147	1161.6357
892.7969	892.6446	475.8148	1266.7909	1161.6824
892.8144	892.712	475.8378	1266.9198	1161.7159
892.8299	892.7298	475.8518	1269.1183	1161.8632
892.8531	892.7596	475.8882	1269.2036	1161.8871
892.9089	892.8532	475.9321	1269.3438	1161.9208
892.938	892.9172	475.9554	1269.4793	1161.9772
893.0579	893.0828	476.0298	1269.6527	1162.0029
925.2728	893.1488	476.137	1290.5257	1162.1167
925.2762	924.9637	478.8546	1290.6051	1162.1726
925.9898	925.0078	478.9012	1290.6739	1162.2224
959.2033	925.0408	478.9155	1290.7307	1226.8324
959.2111	925.0627	478.9537	1290.7882	1226.9091
959.2431	925.0849	478.9891	1290.8342	1226.9592
959.2965	925.1429	479.0104	1290.872	1226.9866
959.3406	925.3295	479.033	1290.9341	1227.101
959.3603	925.351	479.0452	1291.0265	1227.1529
959.3797	925.4129	479.0576	1291.1146	1227.2157
959.3921	925.4412	479.0729	1311.1606	1227.2625
959.4626	930.6958	479.1004	1311.2019	1227.7954
959.4897	958.8713	479.1129	1311.2466	1227.8637
959.5086	958.9121	479.1331	1311.3138	1230.4751
959.5369	958.9335	479.1496	1311.4488	1230.5659
959.5562	959.0507	479.1656	1311.5146	1263.3042
959.5814	959.1512	479.1953	1311.5945	1265.0444
959.5985	959.1653	479.2135	1311.6711	1265.2389
959.6293	959.4119	479.2543	1311.8168	1265.3015
959.6411	959.5443	479.274	1315.0066	1265.3312
959.6699	959.6905	479.3064	1315.0794	1265.4339
959.6857	965.0716	479.3468	1315.1664	1267.8388
959.711	965.1342	479.4051	1315.2549	1267.8432
959.7398	965.1968	479.4388	1315.3939	1267.9108
959.777	965.2461	479.4693	1315.5008	1268.0104
959.8184	965.3213	479.5489	1340.2795	1268.0664
959.8656	965.3917	479.5824	1340.3558	1268.1116
964.9049	965.4272	479.6075	1340.4084	1268.1662
964.9439	965.4694	479.6715	1340.4684	1268.2776
964.9672	965.5074	479.7189	1340.5347	1268.3425
964.9734	965.5341	507.1592	1340.5834	1268.3921
964.9946	965.5696	507.1955	1340.644	1268.4212
965.0436	965.5886	507.2207	1340.6879	1309.8123
965.1005	965.6489	507.2433	1340.7445	1309.8999
965.1398	965.6959	507.2688	1340.8217	1309.9663
965.1911	965.7331	507.3055	1340.941	1310.0508
965.2141	965.7825	507.3285	1341.0875	1310.1478
965.2538	965.8639	507.3475	1364.5194	1310.2011
965.2777	1011.9372	507.3748	1364.5246	1310.3013
965.3118	1011.9912	507.3912	1364.9553	1310.3645
965.3541	1017.1348	507.4339	1365.0063	1310.564
965.3886	1017.1833	507.4515	1365.055	1313.5326
965.4444	1037.4117	507.469	1365.0903	1313.5826
965.6585	1037.5105	507.4939	1365.1296	1313.6904
1036.8606	1037.558	507.5183	1365.163	1313.7575
1036.8637	1037.5945	507.5431	1365.204	1313.7801
1036.8685	1037.6516	507.5741	1365.234	1313.8195
1036.9146	1037.6999	507.6065	1365.2978	1313.8433
1036.9657	1040.3776	507.6403	1365.4249	1314.0867
1037.0101	1040.4663	507.6677	1367.9319	1314.1474
1037.0588	1040.5784	507.6912	1368.2398	1317.4788
1037.1148	1041.8963	507.7203	1368.3375	1317.553
1037.2617	1041.9455	507.773	1368.4093	1317.5592
1037.3124	1041.9798	507.8324	1368.4892	1317.6117
1037.3633	1041.9913	507.875	1368.5417	1317.6807
1037.3786	1042.0156	507.9458	1368.5944	1363.2473
1037.4002	1042.0271	508.0183	1368.6724	1363.2916
1037.4231	1042.0403	508.0938	1368.7343	1363.389
1037.4428	1042.0545	538.9367	1372.8036	1363.4246
1037.4592	1042.1468	539.0038	1372.9072	1363.4468
1037.4849	1042.2041	539.0191	1372.989	1363.4712
1037.5187	1042.2239	539.0334	1412.0703	1363.5133
1037.5812	1042.3186	539.0518	1412.1594	1363.5829
1040.2292	1042.3504	539.1106	1412.2367	1363.6453
1040.236	1042.3916	539.1702	1412.3221	1363.668
1040.2636	1087.4163	539.2484	1413.3822	1363.6921
1040.3583	1087.5303	539.3337	1442.1873	1363.7338
1040.3932	1087.6738	539.3992	1442.5186	1363.7806
1040.4918	1087.724	539.4423	1442.5661	1363.8111
1043.3349	1087.7949	539.4584	1442.6119	1363.8451
1043.3591	1087.8233	539.4745	1442.6499	1363.8971
1087.6235	1087.8352	539.49	1442.6781	1363.9325
1087.6265	1087.8642	539.5032	1442.7117	1363.9768
1087.6652	1087.8993	539.5155	1442.7435	1364.0696
1087.6974	1087.9662	539.5319	1442.8117	1364.5287
1087.7167	1087.988	539.5546	1442.9256	1364.56
1087.7292	1088.054	539.5774	1443.018	1364.5995
1087.7452	1088.0733	539.6406	1443.0861	1364.6167
1087.7546	1088.0926	539.6964	1443.143	1364.6883
1087.771	1088.1072	539.8769	1443.2851	1364.7313
1087.7979	1088.1397	539.9164	1446.8711	1364.7878
1087.8125	1088.1898	539.9465	1446.9633	1366.8702
1087.8297	1088.2473	539.9839	1447.046	1366.9147
1087.8479	1088.2789	540.0103	1447.1057	1366.9716
1087.8691	1088.373	540.0631	1447.1618	1366.982
1087.8891	1088.531	568.1214	1447.2134	1367.0167
1087.8987	1090.4551	568.14	1447.255	1367.047
1087.9172	1090.4928	568.1499	1447.2953	1367.1544
1087.9302	1090.5071	568.1692	1447.3571	1367.1814
1087.9418	1090.5385	568.1797	1447.4079	1367.2002
1087.9524	1090.5526	568.2066	1447.4771	1367.2536
1087.9768	1090.5934	568.2229	1447.5481	1367.2859
1087.9912	1090.6131	568.2728	1447.6641	1367.3345
1088.0074	1090.6401	568.4473	1451.4532	1367.3617
1088.0235	1090.7457	568.5257	1451.5822	1367.3971
1088.0443	1090.8038	568.5487	1489.5937	1367.4199
1088.0595	1090.88	568.5664	1489.7287	1367.4918
1088.0774	1090.9049	568.5916	1489.8321	1368.1581
1088.096	1090.9966	568.6051	1489.8787	1369.0835
1088.107	1091.0331	568.6154	1489.9209	1369.1277
1088.1239	1091.0646	568.6281	1489.9859	1369.1556
1088.1556	1091.1675	568.6539	1490.0344	1369.1894
1088.1795	1091.2798	568.6665	1490.0928	1369.2463
1088.2075	1094.3637	568.6805	1490.1578	1369.2979
1088.2812	1094.4295	568.7135	1490.2205	1371.1618
1088.3762	1094.4805	568.7241	1490.3207	1371.2159
1088.4407	1094.505	568.7416	1490.4907	1371.2462
1088.5093	1094.5274	568.7592	1528.1807	1371.2769
1088.5768	1094.5441	568.7711	1528.2558	1371.3246
1088.9602	1094.592	568.7959	1528.4639	1371.3869
1090.5451	1094.6321	568.8331	1528.5248	1371.4296
1090.5834	1094.6735	568.8907	1528.5788	1371.4644
1090.6107	1094.6964	568.9336	1528.6337	1371.4983
1090.6334	1094.7146	568.9974	1528.6947	1371.5498
1090.6535	1094.7608	569.0279	1528.7512	1371.5841
1090.6779	1094.7908	569.0833	1528.8202	1371.6242
1090.691	1094.8125	571.3607	1528.9019	1374.103
1090.7107	1094.881	571.3938	1528.9887	1374.1073
1090.7263	1094.9063	571.4129	1529.1095	1374.13
1090.7869	1094.9583	571.4338	1529.2543	1374.2466
1090.8004	1095.024	571.4484	1559.0517	1441.3623
1090.812	1095.7615	571.4695	1559.0957	1441.4688
1090.8386	1115.2041	571.482	1559.1478	1441.5111
1090.8545	1115.2595	571.5011	1559.5485	1441.5892
1090.8637	1115.2998	571.5037	1559.6242	1441.7094
1090.8756	1115.3755	571.5187	1559.6725	1441.7598
1090.8865	1115.4485	571.5362	1559.7207	1441.8453
1090.9042	1115.6737	571.5602	1559.7661	1441.9293
1090.9298	1115.7126	571.5792	1559.8142	1441.976
1090.9401	1119.4907	571.6283	1559.9078	1445.7963
1090.9732	1154.3298	571.6511	1559.9703	1445.8001
1090.9812	1154.5018	571.6918	1560.0412	1445.854
1091.0262	1154.5212	571.7054	1563.028	1445.9124
1091.0988	1154.7632	571.7511	1606.4206	1445.9585
1091.134	1154.7976	571.7926	1606.4742	1445.9862
1091.1767	1154.8807	571.8159	1606.5114	1446.0223
1091.2243	1154.8992	571.8456	1606.547	1446.0486
1091.5465	1154.9258	571.8651	1606.5713	1446.0711
1094.5493	1154.9655	571.9044	1606.5922	1446.1067
1094.5868	1155.1094	571.9454	1606.6473	1446.159
1094.6419	1161.599	572.0072	1606.6951	1446.1865
1094.6538	1161.6936	572.0621	1606.7386	1446.2225
1094.6686	1161.7607	572.1278	1606.7927	1446.2482
1094.678	1161.8139	572.1936	1607.0269	1446.2801
1094.6937	1161.8756	574.8254	1607.2952	1446.3069
1094.7185	1161.9159	574.8542	1607.4691	1446.3937
1094.7336	1161.9474	574.8829	1611.53	1446.4227
1094.7473	1162.0235	574.9057	1611.5391	1446.4517
1094.7804	1162.0435	574.9286	1611.59	1446.4803
1094.7993	1162.1111	574.9483	1611.9532	1446.5249
1094.8228	1162.1353	574.9629	1612.0163	1450.655
1094.8662	1162.1581	574.9791	1612.0628	1450.6587
1094.9003	1162.175	574.9988	1612.1336	1450.7175
1094.9247	1162.1917	575.0147	1612.2149	1450.7947
1094.9542	1162.2657	575.0346	1612.2972	1450.8723
1095.0071	1162.2838	575.0506	1612.3863	1451.0309
1095.1047	1162.3803	575.0824	1612.4804	1488.5999
1154.4216	1162.443	575.1177	1612.6221	1488.667
1154.4247	1190.7272	575.1352	1645.5079	1488.7307
1154.5179	1194.1165	575.1627	1645.7256	1488.79
1154.5789	1194.1594	575.1844	1645.8012	1488.8326
1154.6072	1226.6139	575.2122	1645.8435	1488.9348
1154.6341	1226.8751	575.2365	1645.9089	1489.0101
1154.7066	1226.8954	575.2644	1645.9541	1489.0456
1154.7252	1226.927	575.2938	1646.0189	1489.1246
1154.7475	1226.9692	575.3348	1646.0897	1526.7893
1154.7799	1226.9972	575.3872	1646.1672	1526.8657
1154.8067	1227.121	575.419	1646.2455	1526.9344
1154.8182	1227.1428	575.4554	1646.3173	1526.9597
1154.8598	1227.1754	575.4845	1686.488	1526.997
1154.9233	1227.2932	577.6454	1686.8971	1527.0119
1155.094	1227.3566	607.6912	1686.9684	1527.0433
1155.3204	1227.4451	607.6957	1687.0277	1527.0806
1161.9723	1227.7783	607.7422	1687.082	1527.1127
1161.9781	1227.7954	607.7869	1687.2435	1527.1906
1162.0617	1227.8204	607.8321	1704.5357	1527.213
1162.1106	1227.8484	607.8799	1704.6311	1527.2534
1162.1829	1230.0633	607.8992	1704.9968	1527.2892
1162.2197	1230.1034	607.9624	1705.1367	1527.3173
1162.253	1230.1379	607.9914	1705.2161	1527.3637
1162.3128	1230.4321	608.0128	1705.3473	1527.4239
1190.4838	1230.4669	608.0648	1705.4897	1527.4654
1226.983	1230.5016	608.1278	1710.568	1527.5275
1226.9861	1230.5441	608.1515	1710.7634	1527.5578
1226.9907	1230.5684	608.1779	1711.1754	1558.1775
1227.0465	1230.5961	608.2275	1752.9579	1558.2632
1227.091	1230.6733	608.2676	1753.0431	1558.3144
1227.1353	1230.7504	608.3062	1753.086	1558.4049
1227.1498	1230.7835	608.3423	1753.1651	1558.4775
1227.1701	1230.8506	608.3676	1753.1898	1558.546
1227.1934	1230.9454	608.6731	1753.2486	1604.9277
1227.2061	1260.045	608.7335	1753.3109	1604.9979
1227.2292	1263.2588	608.7693	1753.3603	1605.0041
1227.2595	1263.3617	614.9575	1753.4288	1605.0767
1227.3658	1263.4895	614.9909	1753.4801	1605.1184
1227.4291	1265.0504	615.011	1753.5289	1605.1753
1227.8838	1265.1587	615.0311	1753.5991	1605.2071
1265.0165	1265.2088	615.0413	1753.6785	1605.242
1265.0199	1265.3415	615.0554	1753.8218	1605.2779
1265.0804	1265.4113	615.0672	1756.8944	1605.3069
1265.1872	1265.4807	615.088	1756.957	1605.3249
1265.2133	1265.4996	615.1029	1757.1019	1605.3594
1265.2361	1265.5176	615.1257	1757.1574	1605.3943
1265.2674	1265.5521	615.1546	1757.2095	1605.4432
1265.2911	1265.5865	615.1893	1757.4063	1605.4696
1265.2978	1265.6576	615.2204	1757.4741	1605.5039
1265.3061	1265.754	615.2322	1757.5192	1605.5198
1265.3241	1265.8302	615.2427	1757.5697	1605.5371
1265.3494	1267.6048	615.273	1757.6064	1605.5716
1265.3755	1267.7364	615.2918	1757.6664	1605.5926
1265.4279	1267.7906	615.3046	1757.7362	1605.6342
1265.4634	1267.9181	615.331	1757.8272	1605.7238
1265.4848	1268.0207	615.3619	1761.7728	1605.7758
1265.5155	1268.0821	615.3805	1761.818	1606.1262
1265.5371	1268.1126	615.3989	1761.9295	1606.1599
1265.5544	1268.212	615.4153	1762.2252	1606.18
1265.5769	1268.247	615.4304	1762.2997	1606.2001
1265.598	1268.2759	615.4619	1762.343	1606.2333
1265.7081	1268.3179	615.4859	1762.4146	1606.25
1268.2066	1268.348	615.5041	1762.4773	1606.2659
1268.24	1268.3713	615.5235	1762.5927	1606.2869
1268.2725	1268.4901	615.5557	1821.9399	1606.3444
1268.3138	1268.7424	615.5707	1821.9455	1610.5331
1268.3438	1289.3628	615.6095	1822.0072	1610.5795
1268.3637	1289.3968	615.6492	1822.0527	1610.6156
1268.3749	1289.4246	615.6782	1822.0887	1610.6335
1268.3886	1289.4606	615.8063	1822.1227	1610.6552
1268.4103	1289.493	615.8617	1822.1929	1610.668
1268.4441	1289.5328	615.9633	1822.2679	1610.7394
1268.4626	1289.6193	618.5186	1822.3477	1610.7648
1268.4932	1289.7026	618.5919	1822.4067	1610.7774
1268.5405	1289.7568	618.6241	1822.4592	1610.8104
1268.5649	1309.8666	618.6712	1822.5363	1610.8439
1268.5852	1309.9698	618.8974	1822.6178	1610.9001
1268.6235	1309.9952	657.2518	1822.7892	1610.9274
1268.6683	1310.0194	657.2776	1825.4736	1610.9479
1268.6937	1310.032	657.3081	1825.8513	1610.9724
1268.7203	1310.0617	657.3211	1825.9162	1611.0245
1310.207	1310.0822	657.3637	1825.963	1611.1008
1310.2102	1310.1385	657.3737	1826.0086	1611.1473
1310.3156	1310.1684	657.4228	1826.0552	1611.2766
1310.387	1310.1959	657.4328	1826.1095	1611.3797
1310.4963	1310.213	657.451	1826.1644	1644.3306
1310.527	1310.2381	657.4698	1826.2174	1644.4309
1363.2394	1310.2641	657.4979	1826.2964	1644.5273
1363.2428	1310.3727	657.5344	1826.4176	1644.6043
1363.2573	1310.3947	657.577	1871.7326	1644.626
1363.2653	1310.4376	657.607	1871.8469	1644.6762
1363.281	1313.6297	657.6561	1871.9716	1644.6943
1363.3686	1313.7143	657.7473	1872.0504	1644.7899
1363.3867	1313.7483	657.7906	1872.1394	1644.826
1363.4034	1313.7811	657.8223	1872.2374	1644.8651
1363.4175	1313.8103	657.8628	1872.33	1644.9322
1363.4424	1313.8477	657.9662	1872.4254	1644.9939
1363.4521	1313.8812	658.0026	1872.5208	1645.1238
1363.4687	1313.9123	658.0576	1872.6288	1648.8578
1363.4835	1313.9395	658.2211	1872.7828	1648.8617
1363.5139	1313.9996	660.4005	1888.3623	1648.9087
1363.5341	1314.0413	660.4272	1888.8891	1648.9129
1363.549	1314.0896	660.5099	1889.001	1648.9595
1363.5642	1314.1075	660.5358	1889.0707	1649.0032
1363.5823	1314.1714	660.5613	1889.1291	1649.0473
1363.5964	1314.1931	660.5784	1889.1845	1649.2124
1363.6557	1314.2256	660.5922	1889.2434	1649.2961
1363.6702	1314.2432	660.6118	1889.3197	1649.3562
1363.6887	1317.5704	660.6238	1889.4191	1649.4128
1363.698	1339.1351	660.6434	1889.5203	1703.6212
1363.7144	1339.2152	660.6689	1927.8929	1703.757
1363.7237	1339.2663	660.6926	1932.562	1703.8654
1363.7462	1339.3259	660.7174	1932.6174	1703.888
1363.7791	1339.3816	660.7687	1932.6651	1704.0007
1363.7941	1339.4359	660.9788	1932.7068	1704.0554
1363.8102	1339.4928	661.0125	1932.7618	1704.8121
1363.8486	1339.5298	661.0527	1932.8856	1704.8933
1363.8841	1339.6099	661.0882	1932.9509	1704.9394
1363.9342	1363.5109	661.1503	1933.0067	1708.9892
1363.9584	1363.5219	690.4592	1933.0749	1709.0542
1363.9854	1363.565	690.4774	1933.1533	1709.0915
1364.0312	1363.7008	690.4846	1933.2451	1709.1241
1364.0808	1363.7306	690.4939	1933.3639	1709.3711
1364.1316	1363.7606	690.5021	1933.4759	1709.4058
1364.3201	1363.7756	690.517	1933.616	1709.5043
1364.3442	1363.807	690.5361	1971.0456	1709.6997
1364.4265	1363.8417	690.5473	1971.0924	1709.7448
1364.4856	1363.8896	690.5696	1971.4335	1751.5902
1364.5025	1363.9999	690.5851	1971.4849	1751.5951
1364.5262	1364.0347	690.5971	1971.5461	1751.673
1364.5775	1364.0581	690.6182	1971.5974	1751.7005
1364.6157	1364.0779	690.6508	1971.6361	1751.7549
1364.6949	1364.1213	691.065	1971.683	1751.8571
1366.7861	1364.1479	691.1048	1971.7522	1751.9124
1366.8062	1364.1905	691.1267	1971.8538	1751.9464
1366.8173	1364.6332	691.1576	1971.947	1751.977
1366.8332	1366.7795	691.1766	1975.8503	1752.0445
1366.8442	1366.8222	691.2046	1975.9383	1752.0774
1366.8669	1366.841	691.2393	1976.308	1752.1306
1366.8889	1366.8638	691.3312	1976.4021	1752.1973
1366.9057	1366.8925	695.8965	1976.4828	1752.2435
1366.9536	1366.9142	695.9197	1976.6418	1752.3018
1366.967	1366.9351	695.933	1984.3224	1755.7431
1366.9836	1366.963	695.952	1984.3762	1755.7472
1366.9987	1367.0705	695.9643	1984.4682	1755.8016
1367.0311	1367.1217	695.9788	1984.6333	1755.8337
1367.0479	1367.2572	695.9927	1984.7656	1755.8534
1367.0657	1367.2768	696.0109	1984.8561	1755.8689
1367.0704	1367.3058	696.0217	2018.8773	1755.94
1367.0836	1367.3271	696.0344	2018.9337	1755.961
1367.1022	1367.3988	696.0476	2018.9693	1755.9814
1367.1181	1367.5225	696.0662	2019.0201	1756.0413
1367.1463	1367.6632	696.0815	2019.0473	1756.0639
1367.1629	1369.0672	696.0952	2019.0733	1756.0894
1367.2024	1369.1205	696.1257	2019.1124	1756.1339
1367.2361	1369.1599	696.1532	2019.1621	1756.1621
1367.2641	1369.1924	696.1882	2019.2159	1756.1954
1367.3108	1369.2401	696.2149	2019.2713	1756.2633
1367.33	1369.2724	696.2415	2019.3655	1756.3187
1367.3609	1369.3227	696.269	2019.4805	1756.3842
1367.377	1371.2543	696.3016	2019.5806	1756.5153
1367.4139	1371.2859	696.3403	2019.6901	1760.8423
1367.4416	1371.3401	696.3682	2056.0907	1760.8462
1367.4963	1371.4291	696.3949	2056.1486	1760.8995
1369.088	1371.4615	696.4335	2056.2094	1760.9096
1369.1228	1371.5068	696.4685	2056.2661	1760.9441
1369.139	1371.553	696.5571	2056.3717	1760.9663
1369.1839	1371.5953	696.6321	2056.4333	1760.9727
1369.2044	1371.6087	696.7564	2056.4775	1760.9944
1369.2274	1371.6231	745.9078	2056.5297	1761.0143
1369.2823	1371.6418	745.9785	2056.5861	1761.0509
1369.3	1371.6605	746.0034	2056.651	1761.0733
1369.3679	1371.6873	746.0318	2056.7233	1761.1125
1369.4335	1371.711	746.0645	2056.8028	1761.1473
1371.238	1371.8875	746.0855	2056.9015	1761.1865
1371.2753	1371.9456	746.1039	2058.9045	1761.2381
1371.3254	1372.0226	746.121	2059.0199	1761.2821
1371.3535	1372.0694	746.1384	2059.1187	1761.3175
1371.411	1374.0982	746.1601	2059.1846	1820.848
1371.4879	1441.2281	746.177	2059.2373	1820.9218
1371.5981	1441.2468	746.1981	2059.317	1820.9577
1371.6169	1441.2815	746.221	2059.3741	1821.0013
1371.6518	1441.3247	746.2341	2059.4301	1821.0383
1371.6836	1441.3814	746.2686	2059.5034	1821.0625
1374.1323	1441.6098	746.3201	2059.5649	1821.2218
1441.5451	1441.7579	746.4096	2059.6383	1821.2592
1441.5481	1441.8283	746.4375	2062.2025	1821.292
1441.5552	1441.8816	746.7254	2062.3	1821.3381
1441.5898	1442.0224	746.7689	2062.3875	1821.4159
1441.6127	1442.0626	746.8119	2062.5025	1821.4592
1441.6485	1442.7694	750.7545	2062.5792	1821.6365
1441.7154	1445.6877	750.7797	2062.6534	1824.2797
1441.7374	1445.7547	750.7953	2062.7118	1824.2849
1441.7705	1445.7801	750.8112	2062.7916	1824.3304
1441.785	1445.7937	750.8335	2062.8595	1824.3686
1441.8186	1445.8172	750.8519	2063.015	1824.4551
1441.8748	1445.8491	750.8743	2139.5908	1824.4836
1441.9042	1445.8742	750.8906	2139.6174	1824.51
1441.9531	1445.9072	750.9053	2139.6661	1824.5891
1441.9746	1445.9221	750.9265	2139.7091	1824.6528
1441.9845	1445.9461	750.9365	2139.7377	1824.6739
1442.0256	1445.9671	750.9534	2139.7832	1824.6794
1442.0661	1445.9889	750.9702	2139.8129	1824.6881
1442.1033	1446.005	750.9894	2139.9267	1824.7149
1442.1562	1446.0283	751.0139	2140.0048	1824.7412
1442.4252	1446.0651	751.0421	2140.0506	1824.7858
1442.4947	1446.0989	751.0648	2140.0891	1824.8786
1446.0816	1446.1374	751.099	2140.1357	1824.9077
1446.1054	1446.1672	751.1686	2140.1828	1824.9823
1446.1411	1446.2182	751.2508	2140.2701	1825.0314
1446.1583	1446.2427	751.3099	2140.3647	1825.1063
1446.192	1446.282	751.3366	2140.5766	1871.1702
1446.2087	1446.3278	751.3611	2143.7195	1871.2213
1446.2211	1446.3699	751.4147	2143.7625	1871.345
1446.2469	1446.3912	751.4363	2143.8005	1887.6919
1446.2758	1446.4217	751.4799	2143.8397	1887.7428
1446.2932	1446.4872	751.5157	2144.1639	1887.7841
1446.3202	1446.5356	751.5611	2144.2153	1887.8444
1446.3435	1446.6088	751.6446	2144.2541	1887.9689
1446.3725	1450.2236	771.4725	2144.2796	1888.0872
1446.4139	1450.2642	771.5355	2144.3053	1926.4845
1446.4279	1450.298	771.5544	2144.3478	1926.5953
1446.4411	1450.341	791.3385	2144.4089	1931.0047
1446.4641	1450.382	791.3597	2144.4754	1931.0731
1446.4992	1450.415	791.3711	2144.5406	1931.0907
1446.5117	1450.4562	791.3845	2144.6138	1931.124
1446.5243	1450.4937	791.4038	2144.6937	1931.1419
1446.5558	1450.5936	791.4197	2185.8897	1931.168
1446.615	1450.6248	791.4331	2185.9543	1931.1817
1446.6893	1450.6425	791.4461	2185.9716	1931.2349
1446.7505	1450.6947	791.4868	2186.0265	1931.261
1488.8513	1450.7112	791.5018	2186.0664	1931.2857
1488.9944	1450.7468	791.5553	2186.1238	1931.35
1489.0436	1450.8195	791.6275	2186.2314	1931.3698
1489.0737	1450.8696	791.7199	2186.316	1931.3886
1489.083	1450.9426	791.7585	2186.3749	1931.4102
1489.1103	1451.0015	791.7938	2186.4382	1931.4506
1489.193	1457.351	791.8093	2186.5261	1931.4763
1489.2395	1457.4047	791.8324	2186.5881	1931.5101
1489.2681	1488.3683	791.8809	2186.8069	1931.5392
1526.9764	1488.4606	791.9053	2190.8901	1931.5573
1526.9798	1488.6403	791.9304	2190.9903	1931.5978
1526.9842	1488.6638	791.9473	2191.0672	1931.6258
1527.0314	1488.6763	791.9788	2220.3596	1931.6617
1527.0512	1488.6898	792.0092	2220.5818	1931.7159
1527.0623	1488.7057	792.0324	2220.6387	1931.7804
1527.0907	1488.8086	792.0827	2220.6698	1982.9515
1527.1174	1488.8852	792.1702	2220.709	1983.0186
1527.1727	1488.9816	792.3733	2220.7604	1983.0492
1527.1993	1489.0089	792.4359	2220.8303	1983.0878
1527.2109	1489.0338	795.4295	2220.8926	1983.1284
1527.2416	1489.0529	795.4472	2220.9339	1983.2421
1527.3009	1526.8617	795.4655	2220.9736	1983.3855
1527.3343	1527.1093	795.4784	2221.0488	1983.4913
1527.3602	1527.2581	795.511	2221.1371	2017.7899
1527.3782	1527.3013	795.5249	2221.285	2017.8391
1527.4259	1527.4294	795.5377	2228.2015	2017.8986
1527.4491	1527.4797	795.5483	2228.2767	2017.9202
1527.4869	1527.5121	795.5559	2228.6165	2018.001
1527.5336	1527.5686	795.5832	2228.7016	2018.0374
1527.5716	1527.6015	795.6097	2228.7708	2018.0946
1527.7395	1527.6239	795.6334	2231.9309	2018.1363
1559.785	1527.6484	795.6842	2232.0147	2018.194
1605.3111	1527.6686	795.6994	2232.3591	2018.6259
1605.3319	1527.6891	795.717	2232.4256	2019.2616
1605.3476	1527.7454	795.7389	2232.4707	2054.7155
1605.368	1527.779	795.7711	2232.535	2054.821
1605.3923	1558.0925	795.8179	2232.6101	2054.8249
1605.4142	1558.1367	795.8923	2232.7208	2054.8289
1605.4328	1558.1571	795.9362	2232.786	2054.8645
1605.4657	1558.2061	795.9809	2232.9474	2054.9228
1605.5022	1558.3878	796.0142	2257.5388	2054.9905
1605.5185	1558.5764	796.05	2257.621	2055.0753
1605.5388	1558.6462	796.0804	2257.7574	2055.093
1605.5624	1558.6758	796.1123	2257.8739	2055.1853
1605.5782	1558.7774	796.1412	2263.4949	2055.244
1605.5886	1561.5676	796.1729	2263.601	2055.3373
1605.6049	1561.6365	796.2375	2264.1284	2055.3836
1605.626	1561.6682	796.2733	2264.2922	2055.4247
1605.6705	1561.6942	810.3941	2264.4173	2055.5179
1605.6963	1561.7163	810.8754	2299.9666	2057.7241
1605.7201	1561.7465	810.9861	2299.9935	2057.7886
1605.7392	1561.7931	836.5155	2300.0183	2057.8212
1605.756	1561.856	836.5822	2300.0379	2057.9597
1605.8003	1561.881	836.6451	2300.0642	2058.0194
1605.8217	1561.9184	836.6873	2300.1163	2058.0641
1605.8403	1605.0478	836.7039	2300.1662	2058.0878
1605.8558	1605.141	836.7328	2300.2389	2058.1176
1605.8877	1605.1779	836.7539	2300.3227	2058.1549
1605.9622	1605.2849	836.7718	2300.4396	2058.1696
1605.9995	1605.3321	836.7931	2300.4939	2058.1993
1606.1245	1605.4363	836.8149	2300.5671	2058.2801
1606.1627	1605.5425	836.9156	2300.652	2058.3088
1606.1996	1605.5759	837.0105	2307.7493	2058.352
1606.2935	1605.6186	837.0604	2307.8204	2058.3776
1606.3296	1605.6448	837.0806	2308.277	2058.4632
1606.9051	1605.6669	837.1015	2308.4498	2061.0054
1606.972	1605.7075	837.1179	2308.5404	2061.0946
1610.6202	1605.7247	837.1337	2308.6122	2061.1344
1610.6612	1605.8113	837.1669	2308.6956	2061.1628
1610.6858	1606.1771	837.2169	2328.6262	2061.3034
1610.7087	1606.2214	837.239	2328.9454	2061.3586
1610.7237	1606.9548	837.2678	2329.0237	2061.372
1610.7438	1610.4442	837.2999	2329.0787	2061.4318
1610.7657	1610.4715	837.3345	2329.1885	2061.4572
1610.7977	1610.4914	837.3769	2329.2708	2061.496
1610.8094	1610.501	837.436	2329.3599	2061.5489
1610.8406	1610.5127	837.5084	2347.6873	2061.618
1610.8662	1610.5395	851.1606	2347.8338	2061.664
1610.8987	1610.5584	851.1899	2351.1475	2066.3864
1610.92	1610.5896	851.2054	2351.1872	2066.4234
1610.9304	1610.6514	851.2378	2351.2595	2066.4509
1610.9465	1610.6994	851.2919	2351.4537	2066.536
1610.9696	1610.7629	851.3498	2351.5253	2066.5774
1610.991	1610.7789	851.5012	2351.6014	2066.6311
1611.0219	1610.8479	851.5841	2351.7157	2066.6956
1611.0462	1610.9335	851.6241	2351.8108	2066.7646
1611.1068	1610.9544	851.674	2351.9384	2138.5001
1611.1479	1610.9723	851.7072	2352.1349	2138.5424
1611.1863	1611.0051	851.756	2354.7439	2138.5902
1611.2108	1611.0289	851.782	2355.1517	2138.6492
1644.4743	1611.0576	851.8388	2355.204	2138.7986
1644.4773	1611.1614	884.1568	2355.2405	2138.836
1644.4817	1611.1954	884.1847	2355.2741	2138.9316
1644.5097	1618.0018	884.2241	2355.3016	2138.9668
1644.5387	1618.1998	884.2413	2355.3241	2139.0125
1644.5539	1618.2625	884.2973	2355.3768	2139.2226
1644.5982	1633.9872	884.3285	2355.4421	2139.3799
1644.6404	1634.1051	884.346	2355.545	2142.7576
1644.6488	1644.4146	884.3802	2355.7424	2142.8614
1644.6575	1644.6333	884.4081	2394.7519	2142.9351
1644.6707	1644.8301	884.4219	2394.9926	2142.9911
1644.6862	1644.8853	884.6919	2395.2408	2143.0344
1644.6951	1644.9181	884.7172	2395.5289	2143.0722
1644.7278	1644.9465	884.7496	2423.4799	2143.1044
1644.7636	1645.0203	884.7689	2423.5565	2143.1444
1644.7861	1645.0584	884.8008	2423.5908	2143.1904
1644.8326	1645.0804	884.8291	2423.6272	2143.2766
1644.859	1645.1634	884.8409	2423.6796	2143.3239
1644.8919	1645.1831	884.8555	2423.7398	2184.6044
1644.9306	1648.5877	884.8843	2423.8209	2184.8305
1644.9561	1648.6817	884.9009	2423.8937	2184.8485
1645.0024	1648.8381	884.9161	2423.9893	2184.8939
1648.7446	1648.905	884.9406	2424.1117	2184.9672
1648.7597	1648.9407	884.9567	2427.5429	2185.0219
1648.7789	1648.9864	884.971	2427.6181	2185.0466
1648.8043	1649.0812	885.0209	2427.9125	2185.0732
1648.8926	1649.1397	885.065	2427.9931	2185.1108
1648.9236	1649.1944	885.1321	2428.0638	2185.1526
1648.9585	1649.2341	885.2518	2428.1503	2185.1895
1648.9949	1649.3001	885.4423	2428.2339	2185.2218
1649.0647	1649.3833	887.8463	2428.2989	2185.273
1649.1075	1685.4492	887.8783	2444.6926	2185.3229
1649.1889	1685.5408	887.922	2444.7567	2189.8254
1649.7855	1685.6003	887.934	2444.857	2189.8669
1709.3911	1685.7888	887.9435	2445.0624	2189.9012
1709.472	1685.9507	887.9608	2445.1317	2189.9706
1709.5095	1692.9214	887.9787	2445.1835	2189.9971
1709.5289	1692.9871	887.9948	2445.2318	2190.0155
1709.5337	1703.6718	888.0086	2445.2835	2190.0391
1709.5577	1703.7551	888.0238	2445.4095	2190.1167
1709.5694	1703.8131	888.0379	2445.4982	2190.1386
1709.5836	1704.0371	888.0512	2449.1094	2190.2067
1709.6226	1709.0574	888.0896	2449.1996	2190.2441
1709.6386	1709.1873	888.1013	2449.2983	2190.3362
1709.6741	1709.3394	888.1236	2449.4387	2190.4217
1709.6992	1709.7925	888.1472	2449.5336	2190.4593
1709.7367	1709.8348	888.1604	2449.6138	2190.5022
1709.8053	1709.9314	888.2139	2449.6788	2190.646
1710.0171	1751.689	888.2579	2449.7897	2219.6488
1751.5724	1751.8362	888.2847	2489.6171	2222.4995
1751.5797	1751.9196	888.3082	2489.6936	2222.5041
1751.6275	1751.9321	888.33	2489.7284	2226.8345
1751.6778	1751.9673	888.3678	2489.7704	2226.9586
1751.7249	1752.0818	888.3998	2489.8289	2227.0353
1751.7536	1752.1736	888.4223	2489.8943	2227.1769
1751.7899	1752.1993	888.4436	2489.9779	2227.2535
1751.8198	1752.2176	888.4758	2490.0928	2227.3118
1751.8625	1752.2355	888.4977	2490.1554	2230.9271
1751.9007	1752.2554	888.5449	2490.2271	2230.9643
1751.9363	1752.2987	888.5945	2490.2852	2231.0219
1751.958	1752.3202	893.1544	2490.3614	2231.0304
1751.9765	1752.3409	893.1823	2490.4486	2231.116
1751.9922	1752.3886	893.2302	2490.5438	2231.1989
1752.0099	1752.41	893.2548	2493.6977	2231.2561
1752.0354	1752.5518	893.2835	2493.8003	2231.2826
1752.0648	1752.6066	893.3047	2493.881	2231.3085
1752.0888	1755.6825	893.3191	2493.9785	2231.3338
1752.1103	1755.7512	893.3334	2494.1234	2231.3634
1752.1226	1755.7839	893.3576	2494.2118	2231.3881
1752.156	1755.8329	893.3874	2494.268	2231.4385
1752.2104	1755.8548	893.4108	2494.3422	2231.4597
1752.3158	1755.8746	893.4262	2494.4058	2231.5023
1755.6948	1755.8883	893.442	2494.5024	2231.5543
1755.737	1756.0377	893.4696	2498.8816	2256.0141
1755.7864	1756.073	893.4961	2499.0963	2256.0961
1755.8195	1756.1015	893.5174	2499.1889	2256.1835
1755.8377	1756.1552	893.5582	2499.2614	2256.2001
1755.8924	1756.1821	893.6063	2499.3253	2256.2476
1755.9464	1756.198	893.7063	2499.4072	2261.2696
1755.9698	1756.2296	893.7866	2499.5301	2261.3441
1755.9953	1756.2675	893.8177	2521.769	2261.3519
1756.0171	1756.2871	893.8463	2522.088	2298.5186
1756.0412	1756.305	893.8778	2522.1414	2298.6459
1756.0689	1756.3252	893.905	2522.1968	2298.6937
1756.0814	1756.3436	893.9273	2522.2365	2298.6985
1756.0922	1756.3693	893.9586	2522.2979	2298.7418
1756.1124	1756.3963	894.0142	2522.3564	2298.8187
1756.1662	1756.4199	925.6773	2522.4361	2298.8674
1756.1937	1756.4903	925.6815	2560.8668	2298.9589
1756.2655	1756.5759	925.714	2561.267	2299.0379
1756.3529	1756.6484	925.7343	2561.358	2299.1094
1760.9029	1760.7	925.7681	2561.3971	2299.2904
1760.9087	1760.7278	925.7943	2561.4354	2299.3746
1760.9644	1760.7964	925.8193	2561.4896	2299.5693
1760.9911	1760.8298	925.8416	2561.538	2299.6018
1761.0495	1760.8404	925.8721	2561.5889	2300.3422
1761.0812	1760.8548	925.8939	2561.6388	2306.6065
1761.1112	1760.8669	925.9253	2561.6921	2306.6477
1761.1485	1760.8853	925.9447	2561.745	2306.6795
1761.1855	1760.8969	925.9746	2561.8008	2306.7211
1761.2214	1760.9118	925.9966	2561.8693	2306.7455
1761.2506	1760.925	926.0736	2561.9848	2306.7686
1761.2815	1760.9418	926.1193	2594.677	2306.8688
1761.3218	1760.9716	926.1504	2594.7515	2306.9174
1821.0409	1761.0296	926.2074	2594.8061	2306.9678
1821.0441	1761.0966	926.2595	2594.8502	2307.0026
1821.0497	1761.1163	926.2901	2594.9088	2307.0863
1821.09	1761.1407	926.3252	2594.9626	2307.2077
1821.1319	1761.1906	926.398	2595.0353	2307.2878
1821.2009	1761.2182	926.5349	2595.0859	2349.9818
1821.2243	1761.2552	959.8109	2595.1466	2350.1145
1821.2557	1761.3062	959.8334	2595.222	2350.1339
1821.2962	1820.7105	959.8734	2595.2854	2350.3355
1821.3044	1820.824	959.8889	2595.3578	2350.3888
1821.3207	1820.8507	959.9125	2595.4351	2350.4487
1821.3542	1820.8662	959.9492	2595.5779	2350.493
1821.3992	1820.8778	959.9618	2607.963	2350.5225
1821.4333	1820.9031	959.9771	2608.0665	2350.5596
1821.4564	1821.0748	959.9969	2608.1777	2350.6004
1821.4851	1821.335	960.0064	2608.2304	2350.6333
1821.571	1821.6381	960.0273	2608.2914	2350.6715
1821.6339	1824.2661	960.056	2608.3507	2350.8098
1824.6859	1824.531	960.0862	2608.4209	2353.5757
1824.7249	1824.5731	960.1101	2608.5181	2353.581
1824.7446	1824.6415	960.2468	2608.6035	2353.6618
1824.7705	1824.6659	960.2783	2608.6818	2353.7297
1824.7883	1824.6799	960.339	2613.2672	2353.7679
1824.8069	1824.717	960.3815	2613.3271	2353.8182
1824.8593	1824.7384	960.3961	2613.3938	2353.8945
1824.8869	1824.7622	960.4134	2613.4606	2353.9706
1824.9086	1824.7753	960.4266	2613.5908	2354.0076
1824.9339	1824.796	960.4534	2633.2844	2354.0424
1824.984	1824.8146	960.4709	2633.4786	2354.1072
1825.0204	1824.8385	960.5072	2633.6226	2354.1992
1825.0661	1824.8629	960.5407	2641.527	2354.2878
1887.4763	1824.8892	960.5833	2641.5806	2422.0076
1887.4794	1824.9371	960.6117	2641.6139	2422.0491
1887.6091	1824.953	960.7067	2641.6706	2422.1324
1887.6734	1824.981	965.9407	2641.7292	2422.2515
1887.6958	1825.0115	965.9786	2641.8014	2422.3003
1887.7227	1825.0394	966.0054	2641.9087	2422.3412
1887.7426	1825.1141	966.0348	2641.9946	2422.3763
1887.7656	1825.142	966.0563	2644.8956	2422.4401
1887.7871	1871.2573	966.0672	2645.6245	2422.478
1887.8241	1887.3805	966.0895	2654.7459	2426.47
1887.8578	1887.4621	966.1107	2679.8578	2426.6889
1887.8878	1887.5048	966.1263	2679.9568	2426.7366
1887.9169	1887.5836	966.1384	2680.0197	2426.7694
1887.9585	1887.6467	966.171	2680.1058	2426.7977
1887.9797	1887.7067	966.2033	2680.239	2426.8195
1888.0273	1887.7757	966.2288	2680.311	2426.8492
1888.0647	1887.8367	966.2491	2680.4032	2426.8945
1888.0922	1887.8687	966.2994	2685.5598	2426.9348
1888.2605	1887.8982	966.3192	2685.7046	2426.981
1888.3499	1887.9302	966.3478	2685.7898	2443.6173
1888.5526	1888.0195	966.3883	2685.859	2443.6894
1888.5617	1888.0572	966.4256	2685.9274	2443.6941
1926.4926	1888.1353	966.4519	2685.9712	2443.7277
1926.5002	1888.6288	966.4775	2686.0149	2443.8312
1926.5428	1891.631	966.5054	2686.08	2443.8538
1926.5967	1891.6792	966.5254	2686.1358	2443.872
1926.6457	1891.7246	966.5549	2686.191	2443.8928
1931.3969	1891.7891	966.5843	2686.3017	2443.9079
1931.4231	1926.6716	966.6406	0	2443.9333
1931.4523	1926.6943	966.6935	0	2443.9788
1931.4756	1926.7302	966.7578	0	2444.0378
1931.4963	1926.7854	1037.6397	0	2444.0853
1931.5277	1926.8348	1037.7127	0	2444.1429
1931.5509	1926.8643	1037.732	0	2444.191
1931.5686	1926.8945	1037.7612	0	2444.2391
1931.5948	1931.1314	1037.8518	0	2444.3012
1931.6139	1931.2347	1037.9035	0	2444.3402
1931.6437	1931.3022	1037.9553	0	2444.3964
1931.684	1931.3254	1038.0076	0	2448.0752
1931.7452	1931.3742	1038.0476	0	2448.0793
1931.8269	1931.3899	1038.0729	0	2448.1083
1982.8336	1931.409	1038.0988	0	2448.1262
1982.837	1931.4604	1038.1158	0	2448.1702
1982.8993	1931.4842	1038.1389	0	2448.2011
1982.9492	1931.4989	1038.1654	0	2448.2768
1983.0204	1931.5167	1038.1817	0	2448.2981
1983.0475	1931.6464	1038.2042	0	2448.317
1983.0701	1931.6701	1038.2963	0	2448.4004
1983.0901	1931.7126	1038.3736	0	2448.4292
1983.1274	1931.7274	1038.4607	0	2448.4531
1983.187	1931.75	1038.5165	0	2448.4967
1984.319	1931.7673	1040.9043	0	2448.5372
2017.8768	1931.8168	1040.9372	0	2448.6774
2017.8842	1931.8415	1040.9672	0	2454.0324
2017.9191	1931.8822	1041.0201	0	2454.0687
2018.0447	1931.9224	1041.067	0	2454.3704
2018.0831	1932.0225	1041.2442	0	2488.3553
2018.1145	1969.9651	1041.2863	0	2488.4364
2018.1362	1970.062	1042.9773	0	2488.519
2018.1828	1970.1035	1043.0083	0	2488.6064
2018.2117	1970.1492	1043.0296	0	2488.6749
2018.2452	1970.1784	1043.0478	0	2488.6913
2018.3052	1970.2051	1043.0832	0	2488.7721
2018.3523	1970.2196	1043.1202	0	2488.7946
2018.3769	1970.2351	1043.1571	0	2488.8616
2018.49	1970.2657	1043.1769	0	2488.8954
2018.5369	1970.6031	1043.1959	0	2488.9283
2018.627	1970.6476	1043.2339	0	2488.9829
2054.8636	1970.7572	1043.2627	0	2489.0388
2054.8667	1974.6526	1043.3452	0	2489.0914
2054.8715	1974.7546	1043.4223	0	2489.1399
2054.9795	1974.8143	1043.5623	0	2492.6155
2054.9896	1974.8368	1043.5989	0	2492.686
2055.0183	1974.8645	1043.6566	0	2492.8008
2055.0351	1974.9389	1043.6799	0	2492.8818
2055.0456	1975.014	1043.9128	0	2492.9045
2055.0673	1975.0623	1043.9505	0	2492.9297
2055.0913	1975.1008	1044.0866	0	2492.9596
2055.1088	1975.1297	1088.1643	0	2493.0107
2055.132	1975.1443	1088.2018	0	2493.0387
2055.1502	1975.2312	1088.2189	0	2493.0667
2055.1726	1975.3125	1088.2434	0	2493.0954
2055.1828	1975.4099	1088.2694	0	2493.1274
2055.2044	1983.0244	1088.2874	0	2493.1709
2055.2253	1983.0624	1088.328	0	2493.2458
2055.2409	1983.0865	1088.3426	0	2493.3267
2055.2557	1983.1398	1088.3707	0	2497.7834
2055.2966	1983.2846	1088.3938	0	2497.8203
2055.3219	1983.3481	1088.4398	0	2497.8576
2055.343	1983.3937	1088.5273	0	2497.8888
2055.3952	1983.4175	1088.5836	0	2497.9214
2055.4133	1983.4932	1088.6077	0	2497.984
2055.4297	1983.5326	1088.6238	0	2498.03
2055.5153	1983.5659	1088.6523	0	2498.0901
2055.5515	1985.7952	1088.7212	0	2498.113
2055.6348	2017.5449	1088.7921	0	2498.162
2057.9296	2017.5692	1088.87	0	2498.2063
2057.9563	2017.6068	1088.8957	0	2498.391
2057.9872	2017.6661	1088.9278	0	2528.3578
2058.0125	2017.7268	1088.9572	0	2560.0432
2058.0293	2017.7626	1089.004	0	2560.1629
2058.0446	2017.904	1089.066	0	2560.2313
2058.0629	2018.1506	1089.0964	0	2560.2591
2058.0887	2018.1804	1089.172	0	2560.3342
2058.1141	2018.2173	1089.2194	0	2560.385
2058.1437	2018.3006	1091.227	0	2560.4165
2058.1568	2018.4028	1091.2463	0	2560.6025
2058.1781	2054.8859	1091.2695	0	2560.632
2058.1933	2055.0702	1091.2808	0	2560.6935
2058.2006	2055.176	1091.2976	0	2606.4677
2058.2165	2055.2004	1091.3062	0	2606.5241
2058.2266	2055.2131	1091.3143	0	2606.5578
2058.2472	2055.2259	1091.3263	0	2606.6046
2058.2784	2055.2488	1091.3377	0	2606.6151
2058.3086	2055.3308	1091.3505	0	2606.6454
2058.3218	2055.4024	1091.3767	0	2606.6808
2058.3502	2055.4268	1091.3946	0	2606.7248
2058.3775	2055.4417	1091.4164	0	2606.7484
2058.4026	2055.4978	1091.4314	0	2606.8019
2058.4405	2055.5542	1091.7151	0	2606.8793
2058.4629	2055.5749	1091.7586	0	2606.9445
2058.5077	2055.6132	1091.7801	0	2607.0581
2058.5408	2055.6663	1091.8078	0	2607.0765
2061.0933	2055.7107	1091.8363	0	2607.1388
2061.1363	2057.7632	1091.8577	0	2607.187
2061.1631	2057.8692	1091.8763	0	2607.2242
2061.181	2057.9069	1091.8992	0	2611.9424
2061.1916	2057.9338	1091.9198	0	2612.0042
2061.2157	2057.9848	1091.9352	0	2612.0607
2061.24	2058.0475	1091.9648	0	2612.099
2061.2654	2058.0666	1091.9844	0	2612.1251
2061.2913	2058.0912	1092.0017	0	2612.1387
2061.3064	2058.1231	1092.0375	0	2612.1566
2061.3229	2058.1515	1092.0644	0	2612.1819
2061.3482	2058.1664	1092.1113	0	2612.2323
2061.3864	2058.2142	1092.197	0	2612.2702
2061.4015	2058.2358	1092.2954	0	2612.3341
2061.4209	2058.2729	1095.2565	0	2612.3747
2061.4375	2058.2894	1095.2769	0	2612.449
2061.4617	2058.4407	1095.2919	0	2612.4872
2061.4739	2058.4676	1095.3088	0	2612.5166
2061.5086	2058.8583	1095.3229	0	2612.5786
2061.5294	2058.9046	1095.3426	0	2612.6481
2061.5467	2060.9753	1095.3792	0	2639.6935
2061.5921	2061.1407	1095.3932	0	2639.7401
2061.6171	2061.2028	1095.412	0	2639.8209
2061.6408	2061.2378	1095.4281	0	2639.8534
2061.6671	2061.2883	1095.4471	0	2639.8838
2061.7424	2061.3197	1095.4908	0	2639.9843
2062.0903	2061.4178	1095.5102	0	2639.9956
2066.2855	2061.444	1095.5505	0	2640.0726
2066.2896	2061.4677	1095.635	0	2640.1275
2066.3227	2061.4975	1095.7319	0	2640.214
2066.3495	2061.5553	1095.7572	0	2640.2283
2066.3688	2061.6341	1095.7724	0	2640.2473
2066.387	2061.6542	1095.7954	0	2640.2936
2066.4216	2061.7137	1095.8141	0	2640.3168
2066.4564	2061.7376	1095.8489	0	2640.5364
2066.5315	2061.828	1095.8694	0	2640.5848
2066.5789	2061.9027	1095.8918	0	2640.9931
2066.6414	2066.3073	1095.976	0	2641.0187
2138.4046	2066.3584	1096.0304	0	2641.0379
2138.4801	2066.3844	1155.4406	0	2641.0621
2138.5314	2066.3973	1155.484	0	2641.1186
2138.5657	2066.5658	1155.5054	0	2641.1661
2138.6182	2066.5922	1155.5241	0	2641.2254
2138.6267	2066.6843	1155.5504	0	2641.2713
2138.6731	2066.7063	1155.5644	0	2641.3077
2138.7119	2138.2849	1155.5843	0	2643.748
2138.7894	2138.4152	1155.6037	0	2643.7728
2138.9814	2138.434	1155.6316	0	2643.8435
2143.0187	2138.5194	1155.6492	0	2643.869
2143.0236	2138.5368	1155.678	0	2643.8942
2143.0616	2138.6413	1155.7319	0	2643.9306
2143.0842	2138.6928	1155.8171	0	2643.9776
2143.1576	2138.7194	1155.8326	0	2644.0369
2143.1876	2138.7755	1155.8546	0	2644.0684
2143.2141	2138.7992	1155.8708	0	2644.0923
2143.2786	2138.8818	1155.8836	0	2644.1115
2143.3693	2138.9039	1155.8967	0	2644.1675
2143.4851	2138.9466	1155.9076	0	2644.1964
2184.6347	2138.9671	1155.9431	0	2644.2127
2184.6416	2139.3547	1155.9938	0	2644.2964
2184.6784	2139.4157	1156.0151	0	2644.3619
2184.708	2142.6626	1156.0604	0	2644.4266
2184.7232	2142.707	1156.0912	0	2644.9937
2184.7656	2142.7214	1156.5012	0	2645.0397
2184.7943	2142.741	1156.559	0	2645.0736
2184.8322	2142.7563	1162.4899	0	2645.1007
2184.8405	2142.7853	1162.5076	0	2645.1244
2184.8788	2142.7991	1162.5247	0	2645.1411
2184.8942	2142.8115	1162.5582	0	2645.1718
2184.9121	2142.845	1162.5733	0	2647.1492
2184.927	2142.8656	1162.599	0	2647.1909
2184.9433	2142.885	1162.6131	0	2647.2542
2184.9746	2143.0359	1162.6324	0	2647.3368
2184.9888	2143.0775	1162.6448	0	2647.3614
2185.0112	2143.1038	1162.6661	0	2647.4033
2185.0257	2143.1433	1162.6775	0	2653.2883
2185.0445	2143.1715	1162.6863	0	2653.4133
2185.0817	2143.2026	1162.7007	0	2653.4598
2185.0993	2143.2172	1162.7222	0	2653.494
2185.1143	2143.2395	1162.7363	0	2653.5299
2185.1288	2143.3004	1162.7561	0	2653.5873
2185.1641	2143.326	1162.7706	0	2653.6578
2185.1887	2143.515	1162.8008	0	2684.4647
2185.2081	2184.6629	1163.0207	0	2684.5509
2185.2239	2184.7307	1163.0649	0	2684.6052
2185.2577	2184.9834	1163.1001	0	2684.6797
2185.2731	2185.0037	1163.1271	0	2684.7198
2185.3046	2185.0375	1163.1534	0	2684.758
2185.3213	2185.1033	1163.1722	0	2684.7742
2185.3482	2185.1218	1163.2073	0	2684.8188
2189.6498	2185.1471	1163.2343	0	2684.9444
2189.6546	2185.1772	1163.2593	0	2685.0595
2189.683	2185.1963	1163.3472	0	2691.5316
2189.7033	2185.2172	1163.4641	0	2691.6064
2189.7219	2185.2451	1190.9358	0	2691.6666
2189.7304	2185.2667	1190.9838	0	2691.7223
2189.7508	2185.2974	1191.005	0	2691.8637
2189.7654	2185.3445	1191.0265	0	0
2189.8146	2185.3642	1191.0589	0	0
2189.8412	2185.3937	1191.0934	0	0
2189.8648	2185.4257	1191.1185	0	0
2189.8911	2185.4616	1191.1361	0	0
2189.9049	2189.7355	1191.1716	0	0
2189.9266	2189.7721	1191.1918	0	0
2189.9399	2189.7947	1191.2276	0	0
2189.9549	2189.878	1191.25	0	0
2189.972	2189.9239	1191.265	0	0
2189.9982	2189.9478	1191.2919	0	0
2190.0324	2189.9735	1191.3491	0	0
2190.0549	2190.0279	1191.3887	0	0
2190.1055	2190.0582	1191.4118	0	0
2190.1553	2190.0991	1191.435	0	0
2190.1643	2190.1913	1191.4663	0	0
2190.2047	2190.2085	1191.4927	0	0
2190.2386	2190.2496	1191.5198	0	0
2190.2735	2190.313	1191.5688	0	0
2219.6652	2190.3352	1191.6684	0	0
2219.6685	2190.3801	1227.4953	0	0
2226.7479	2190.4023	1227.5285	0	0
2226.7515	2190.4846	1227.5574	0	0
2226.7563	2191.3254	1227.5938	0	0
2226.7985	2191.3627	1227.6099	0	0
2226.826	2191.4153	1227.7089	0	0
2226.8325	2219.2576	1227.7501	0	0
2226.9035	2219.3132	1227.7887	0	0
2226.976	2219.3524	1227.9018	0	0
2226.9996	2219.374	1227.9242	0	0
2227.0189	2219.3874	1227.9363	0	0
2227.0372	2219.5474	1227.96	0	0
2227.0575	2219.5871	1228.0112	0	0
2227.0998	2219.6321	1228.0299	0	0
2227.1645	2219.7618	1228.0447	0	0
2227.1982	2219.8562	1228.0634	0	0
2227.217	2219.8808	1228.0796	0	0
2227.2541	2219.9082	1228.1325	0	0
2227.2872	2222.497	1228.1594	0	0
2227.3671	2226.8329	1228.1834	0	0
2231.1126	2227.0293	1228.2405	0	0
2231.1679	2227.0739	1228.3027	0	0
2231.2345	2227.1222	1228.3263	0	0
2231.3053	2227.172	1228.3701	0	0
2231.3305	2227.2431	1228.4131	0	0
2231.3648	2227.272	1228.5838	0	0
2231.3887	2227.2899	1228.6894	0	0
2231.4201	2227.3202	1231.332	0	0
2231.4402	2227.3521	1231.3481	0	0
2231.4565	2227.3814	1231.3791	0	0
2231.4684	2227.4278	1231.4061	0	0
2231.4966	2227.5117	1231.4266	0	0
2231.5065	2227.5375	1231.4458	0	0
2231.5194	2227.6094	1231.4728	0	0
2231.5536	2227.6758	1231.4917	0	0
2231.5655	2227.7623	1231.5291	0	0
2231.616	2230.8023	1231.8398	0	0
2298.4627	2230.8913	1231.8694	0	0
2298.466	2230.941	1231.8941	0	0
2298.4714	2230.9783	1231.9429	0	0
2298.5301	2231.0118	1263.8529	0	0
2298.5829	2231.0371	1263.9108	0	0
2298.6184	2231.0744	1263.9378	0	0
2298.665	2231.1072	1263.9693	0	0
2298.7186	2231.1565	1263.9903	0	0
2298.7542	2231.1832	1264.0352	0	0
2298.7898	2231.2115	1264.068	0	0
2298.8398	2231.3222	1264.1259	0	0
2298.9585	2231.354	1264.454	0	0
2299.041	2231.4515	1264.5057	0	0
2299.6074	2231.4833	1264.6448	0	0
2299.6359	2231.5133	1265.7995	0	0
2299.6639	2231.5386	1265.8152	0	0
2299.6929	2231.591	1265.8351	0	0
2306.9354	2256.2057	1265.8602	0	0
2306.9399	2256.2568	1265.8876	0	0
2306.9777	2256.326	1265.9111	0	0
2307.0004	2256.3849	1265.9299	0	0
2307.0404	2256.4909	1265.966	0	0
2307.0737	2256.6282	1266.0232	0	0
2307.09	2261.315	1266.0869	0	0
2307.12	2262.6295	1266.2176	0	0
2307.1499	2262.6699	1266.2519	0	0
2307.194	2262.6866	1266.2843	0	0
2307.2407	2262.6993	1266.3154	0	0
2350.2781	2262.7131	1266.3434	0	0
2350.2812	2262.8128	1266.3917	0	0
2350.3389	2262.8635	1266.4307	0	0
2350.387	2262.9115	1266.4962	0	0
2350.4145	2262.9476	1266.5457	0	0
2350.4404	2262.9767	1266.603	0	0
2350.4815	2298.26	1268.7455	0	0
2350.5004	2298.4079	1268.8033	0	0
2350.5394	2298.4386	1268.8319	0	0
2350.5618	2298.5679	1268.8808	0	0
2350.5824	2298.6547	1268.9027	0	0
2350.5947	2298.6908	1268.94	0	0
2350.6217	2298.7974	1268.963	0	0
2350.6381	2298.8462	1268.9859	0	0
2350.6708	2298.9129	1269.0044	0	0
2350.7034	2298.9735	1269.0278	0	0
2350.7244	2299.0178	1269.0526	0	0
2350.7989	2299.0592	1269.0628	0	0
2350.8243	2299.0927	1269.0772	0	0
2350.8419	2299.1377	1269.0961	0	0
2350.8702	2299.5534	1269.113	0	0
2350.9455	2299.5838	1269.1299	0	0
2351.0561	2299.6036	1269.143	0	0
2354.2003	2299.616	1269.1703	0	0
2354.2917	2299.6405	1269.1881	0	0
2356.403	2299.6558	1269.2645	0	0
2421.8291	2299.7054	1269.292	0	0
2421.8323	2306.5985	1269.3843	0	0
2421.837	2306.6309	1269.4317	0	0
2421.8832	2306.7123	1269.4874	0	0
2421.9298	2306.7747	1269.5229	0	0
2421.9538	2306.8223	1269.5475	0	0
2421.9726	2306.8592	1269.5788	0	0
2422.0001	2306.8836	1269.6193	0	0
2422.0139	2306.9216	1310.7607	0	0
2422.0261	2306.957	1310.7912	0	0
2422.0389	2306.972	1310.8097	0	0
2422.0731	2307.0058	1310.8286	0	0
2422.0972	2307.0589	1310.8434	0	0
2422.1264	2307.1584	1310.855	0	0
2422.1519	2307.197	1310.8776	0	0
2422.1761	2307.2316	1310.8904	0	0
2422.1853	2307.2627	1310.9005	0	0
2422.202	2307.2997	1310.923	0	0
2422.2418	2327.72	1310.9363	0	0
2422.2528	2327.7955	1310.9573	0	0
2422.2722	2327.8731	1310.9752	0	0
2422.302	2327.9162	1310.9955	0	0
2422.3135	2349.9893	1311.0113	0	0
2422.3519	2350.042	1311.0333	0	0
2422.3762	2350.0779	1311.0929	0	0
2422.3981	2350.1245	1311.1591	0	0
2422.4336	2350.194	1311.2083	0	0
2422.4653	2350.228	1311.2357	0	0
2422.5195	2350.2423	1311.254	0	0
2422.9864	2350.3107	1311.2887	0	0
2426.6274	2350.4454	1311.3081	0	0
2426.6383	2350.4624	1311.3304	0	0
2426.6668	2350.4865	1311.3838	0	0
2426.6827	2350.5248	1311.4496	0	0
2426.6943	2350.5524	1314.2845	0	0
2426.7363	2350.5771	1314.3158	0	0
2426.7643	2350.6019	1314.3502	0	0
2426.795	2350.6486	1314.3866	0	0
2426.8102	2350.7001	1314.4069	0	0
2426.835	2350.7361	1314.4474	0	0
2426.8623	2350.8093	1314.4768	0	0
2426.8803	2353.5406	1314.5132	0	0
2426.8967	2353.574	1314.5396	0	0
2426.9134	2353.6122	1314.5539	0	0
2426.9421	2353.6581	1314.5726	0	0
2426.9581	2353.6748	1314.596	0	0
2426.9866	2353.6933	1314.6324	0	0
2427.0243	2353.7173	1314.6512	0	0
2427.1016	2353.7446	1314.6776	0	0
2427.1267	2353.7654	1314.7051	0	0
2427.1534	2353.8007	1314.7255	0	0
2427.1824	2353.8368	1314.7521	0	0
2427.2641	2353.8518	1314.7823	0	0
2443.9201	2353.8683	1314.8254	0	0
2443.9233	2353.9126	1314.8556	0	0
2443.9838	2353.9266	1314.9003	0	0
2444.0208	2353.9812	1318.1738	0	0
2444.0436	2354.0166	1318.2102	0	0
2444.1108	2354.0387	1318.2267	0	0
2444.1883	2354.0894	1318.2483	0	0
2444.2324	2354.113	1318.2963	0	0
2444.2537	2354.1746	1318.4039	0	0
2444.2891	2354.2214	1318.5452	0	0
2444.3389	2354.2532	1318.5756	0	0
2444.3639	2354.2872	1318.6223	0	0
2448.4444	2354.3678	1339.9232	0	0
2448.4491	2393.6549	1339.9476	0	0
2448.5388	2393.689	1339.9846	0	0
2488.256	2393.8269	1340.0163	0	0
2488.2592	2394.008	1340.0926	0	0
2488.2635	2394.0452	1340.1557	0	0
2488.2973	2422.0048	1340.4365	0	0
2488.3323	2422.0856	1363.1028	0	0
2488.3547	2422.2489	1363.1196	0	0
2488.3712	2422.3386	1364.3259	0	0
2488.4202	2422.3669	1364.3415	0	0
2488.4904	2422.3879	1364.3508	0	0
2488.521	2422.4591	1364.3779	0	0
2488.5541	2422.4771	1364.3899	0	0
2488.606	2422.5029	1364.3994	0	0
2488.6368	2422.5342	1364.4213	0	0
2488.6526	2422.5522	1364.454	0	0
2488.6753	2422.6068	1364.4732	0	0
2488.6921	2422.6643	1364.9012	0	0
2488.712	2422.6968	1364.9217	0	0
2488.7848	2422.8294	1364.9432	0	0
2488.8091	2426.2398	1364.9615	0	0
2488.8354	2426.3046	1364.9718	0	0
2488.8576	2426.3656	1364.9825	0	0
2488.8913	2426.4339	1364.9947	0	0
2488.9246	2426.5073	1365.013	0	0
2488.9766	2426.564	1365.0269	0	0
2489.0926	2426.5967	1365.0427	0	0
2492.4527	2426.6222	1365.0673	0	0
2492.4579	2426.6637	1365.0879	0	0
2492.5432	2426.6862	1365.146	0	0
2492.5908	2426.7118	1367.0253	0	0
2492.6141	2426.7498	1367.6628	0	0
2492.6331	2426.9223	1367.6993	0	0
2492.6507	2426.9471	1367.7227	0	0
2492.6828	2426.977	1367.7341	0	0
2492.7187	2427.0131	1367.7451	0	0
2492.7658	2427.0752	1367.7569	0	0
2492.8795	2427.1435	1367.7673	0	0
2492.9023	2443.628	1367.7806	0	0
2492.9274	2443.6918	1367.7967	0	0
2493.0377	2443.7392	1367.8098	0	0
2497.9983	2443.7651	1367.8257	0	0
2498.0025	2443.8214	1367.8579	0	0
2498.05	2443.9043	1367.8735	0	0
2498.0715	2443.9802	1367.905	0	0
2498.0888	2444.0995	1367.921	0	0
2498.0988	2444.1447	1367.942	0	0
2498.1119	2444.1626	1367.999	0	0
2498.1401	2444.199	1368.6413	0	0
2498.16	2444.2359	1369.8721	0	0
2498.194	2444.2632	1369.94	0	0
2498.3322	2444.2798	1369.9738	0	0
2498.3737	2444.2952	1370.0206	0	0
2498.412	2444.3442	1370.0537	0	0
2560.2899	2444.3688	1372.0043	0	0
2560.2949	2444.4016	1372.0369	0	0
2560.3958	2448.0111	1372.0518	0	0
2560.4059	2448.0712	1372.0654	0	0
2560.4409	2448.1112	1372.0924	0	0
2560.4618	2448.1391	1372.1035	0	0
2560.4751	2448.1559	1372.1286	0	0
2560.4862	2448.1765	1372.1538	0	0
2560.5076	2448.2228	1372.1737	0	0
2560.5263	2448.2502	1372.2081	0	0
2560.5441	2448.277	1372.2648	0	0
2560.5528	2448.308	1374.9297	0	0
2560.5623	2448.3447	1374.9605	0	0
2560.5884	2448.3813	1374.979	0	0
2560.6018	2448.3965	1374.9958	0	0
2560.6193	2448.5533	1375.0267	0	0
2560.6274	2448.606	1375.0652	0	0
2560.665	2448.6411	1413.3111	0	0
2560.6807	2454.0907	1413.3572	0	0
2560.6915	2454.3049	1413.4157	0	0
2560.7104	2454.3941	1442.1682	0	0
2560.7338	2488.3603	1442.1994	0	0
2560.7819	2488.4764	1442.2206	0	0
2560.8419	2488.5761	1442.2554	0	0
2560.8675	2488.7893	1442.2958	0	0
2560.8959	2488.8915	1442.3253	0	0
2561.0812	2488.9028	1442.3691	0	0
2561.1596	2488.9927	1442.399	0	0
2566.098	2489.0327	1442.4149	0	0
2566.1256	2489.0519	1442.431	0	0
2566.1315	2489.0785	1442.4508	0	0
2566.1585	2489.1125	1442.4683	0	0
2566.2018	2489.1428	1442.4844	0	0
2566.2721	2489.203	1442.5005	0	0
2566.5037	2489.2422	1442.5449	0	0
2606.6688	2489.3103	1442.5869	0	0
2606.7508	2492.598	1442.6017	0	0
2606.7942	2492.6596	1442.6307	0	0
2606.8221	2492.7089	1442.6495	0	0
2606.8409	2492.8528	1442.6814	0	0
2606.85	2492.9049	1442.7088	0	0
2606.8768	2492.9218	1442.746	0	0
2606.8901	2492.9482	1442.8069	0	0
2606.8991	2492.9843	1442.8331	0	0
2606.9245	2493.0061	1442.8573	0	0
2606.9471	2493.0341	1442.9095	0	0
2606.9657	2493.0652	1442.9787	0	0
2606.9816	2493.0785	1443.0183	0	0
2607.0012	2493.1276	1443.0418	0	0
2607.0101	2493.1484	1443.0677	0	0
2607.0218	2493.1982	1443.1074	0	0
2607.0378	2493.2495	1443.1565	0	0
2607.0576	2493.3358	1446.7343	0	0
2607.0748	2497.8606	1446.79	0	0
2607.093	2497.9321	1446.805	0	0
2607.1094	2498.0207	1446.8256	0	0
2607.1214	2498.0521	1446.8443	0	0
2607.1381	2498.0821	1446.856	0	0
2607.1561	2498.1083	1446.8811	0	0
2607.1687	2498.1228	1446.8968	0	0
2607.1844	2498.1468	1446.9197	0	0
2607.2032	2498.1764	1446.94	0	0
2607.2237	2498.229	1446.962	0	0
2607.243	2498.321	1446.9838	0	0
2607.2983	2498.3445	1447.0118	0	0
2607.3402	2498.3874	1447.0289	0	0
2607.4093	2498.439	1447.0494	0	0
2607.4372	2498.4898	1447.0823	0	0
2607.4836	2520.8248	1447.1054	0	0
2607.5302	2520.8808	1447.136	0	0
2611.8563	2521.0304	1447.1517	0	0
2611.8612	2521.0799	1447.1729	0	0
2611.8852	2521.1611	1447.192	0	0
2611.9006	2528.4049	1447.2123	0	0
2611.917	2528.4522	1447.2289	0	0
2611.9308	2528.6638	1447.2517	0	0
2611.9437	2559.8774	1447.2839	0	0
2611.9555	2560.0135	1447.3398	0	0
2611.9974	2560.0772	1447.3667	0	0
2612.0155	2560.1019	1447.4386	0	0
2612.0627	2560.1238	1447.4751	0	0
2612.0712	2560.1792	1447.5212	0	0
2612.105	2560.4253	1447.5922	0	0
2612.1248	2565.7371	1451.4664	0	0
2612.1373	2565.7987	1451.5101	0	0
2612.1582	2565.8664	1451.5319	0	0
2612.1817	2566.0591	1451.546	0	0
2612.2019	2566.1366	1451.5668	0	0
2612.2373	2566.2306	1451.592	0	0
2612.2688	2566.3958	1451.6086	0	0
2612.2975	2566.4969	1451.6226	0	0
2612.3667	2593.3121	1451.637	0	0
2612.4144	2593.3806	1451.6647	0	0
2639.7184	2593.4169	1451.7185	0	0
2639.7441	2593.4656	1489.5937	0	0
2639.7751	2593.4774	1489.6433	0	0
2639.8183	2593.6467	1489.6587	0	0
2639.8517	2593.6823	1489.6817	0	0
2639.8695	2593.7205	1489.7023	0	0
2639.9079	2593.7486	1489.7153	0	0
2639.9304	2593.8189	1489.7361	0	0
2639.9563	2594.4449	1489.7459	0	0
2639.9759	2606.8996	1489.7605	0	0
2639.9849	2606.9783	1489.7768	0	0
2640.0003	2606.9946	1489.8022	0	0
2640.0142	2607.017	1489.8142	0	0
2640.0329	2607.0286	1489.8396	0	0
2640.0737	2607.0523	1489.8686	0	0
2640.1155	2607.0719	1489.998	0	0
2640.1422	2607.0853	1490.0309	0	0
2640.1796	2607.1064	1490.0561	0	0
2640.1949	2607.1264	1490.0807	0	0
2640.2248	2607.174	1490.0941	0	0
2640.2509	2607.2001	1490.1098	0	0
2640.2704	2607.2618	1490.1306	0	0
2640.3266	2607.2866	1490.1776	0	0
2640.3619	2607.307	1490.1978	0	0
2640.4234	2607.3485	1490.2351	0	0
2640.5095	2607.374	1490.2751	0	0
2640.542	2607.445	1490.3195	0	0
2640.6292	2607.4656	1490.4165	0	0
2640.9945	2607.5117	1490.4648	0	0
2641.032	2607.547	1490.5504	0	0
2641.0478	2611.8676	1490.6043	0	0
2641.0582	2611.91	1527.628	0	0
2641.0873	2611.9283	1527.6322	0	0
2641.1216	2611.9607	1527.6445	0	0
2641.1361	2611.9765	1527.6688	0	0
2641.9248	2612.0258	1527.6847	0	0
2641.9829	2612.05	1527.7144	0	0
2643.7917	2612.1277	1527.7391	0	0
2643.8223	2612.1875	1527.7677	0	0
2643.8446	2612.2563	1527.7951	0	0
2643.8723	2612.2847	1527.8171	0	0
2643.896	2612.3019	1527.8318	0	0
2643.9116	2612.3174	1527.8489	0	0
2643.9394	2612.3361	1527.8629	0	0
2643.9631	2612.357	1527.8813	0	0
2643.9891	2612.3824	1527.8951	0	0
2644.0137	2612.4296	1527.9074	0	0
2644.0491	2612.4706	1527.9212	0	0
2644.0675	2612.5127	1527.9442	0	0
2644.0911	2612.5428	1527.9582	0	0
2644.1077	2612.5951	1528.0014	0	0
2644.1824	2612.7549	1528.0224	0	0
2644.2454	2632.313	1528.0524	0	0
2644.2782	2632.4014	1528.0833	0	0
2644.2963	2632.4727	1528.104	0	0
2644.3999	2632.5885	1528.1455	0	0
2644.996	2639.9202	1528.1824	0	0
2645.0517	2640.0839	1528.2055	0	0
2645.0996	2640.1772	1528.2286	0	0
2645.1215	2640.2352	1528.244	0	0
2645.144	2640.2968	1528.2707	0	0
2645.1708	2640.32	1528.2872	0	0
2647.1463	2640.3439	1528.311	0	0
2647.2269	2640.3902	1528.3338	0	0
2647.266	2640.4283	1528.3702	0	0
2647.3425	2640.4545	1528.406	0	0
2653.2899	2640.4791	1528.4557	0	0
2653.2935	2640.507	1528.5227	0	0
2684.7609	2640.5224	1528.6256	0	0
2684.7643	2640.5534	1559.0411	0	0
2684.8179	2640.571	1559.046	0	0
2684.8911	2640.6146	1559.0658	0	0
2684.9624	2640.6525	1559.0781	0	0
2685.0699	2641.0516	1559.0984	0	0
2686.0488	2643.7659	1559.1149	0	0
2691.7292	2643.8357	1559.1355	0	0
2691.7327	2643.8764	1559.1613	0	0
2691.7918	2643.9979	1559.1798	0	0
2691.8227	2644.0825	1559.2004	0	0
2691.8615	2644.2174	1559.2206	0	0
2691.8946	2644.2407	1559.2714	0	0
2691.9098	2644.2592	1559.5298	0	0
2691.9637	2644.2983	1559.5571	0	0
2692.0098	2644.3376	1559.5837	0	0
2692.0832	2644.3633	1559.6239	0	0
0	2644.3853	1559.6751	0	0
0	2644.4099	1559.6958	0	0
0	2644.4459	1574.2893	0	0
0	2644.4712	1574.2976	0	0
0	2644.5151	1574.3407	0	0
0	2645.1023	1574.3812	0	0
0	2645.1386	1574.4229	0	0
0	2645.2016	1605.8198	0	0
0	2647.2551	1605.8412	0	0
0	2647.4317	1605.8707	0	0
0	2649.5093	1605.8878	0	0
0	2653.2264	1605.9025	0	0
0	2653.2988	1605.9225	0	0
0	2653.5033	1605.9386	0	0
0	2653.5844	1605.9494	0	0
0	2653.6429	1605.9595	0	0
0	2653.7063	1605.9705	0	0
0	2678.4906	1605.9834	0	0
0	2678.54	1605.9999	0	0
0	2678.5752	1606.0105	0	0
0	2678.6057	1606.0266	0	0
0	2678.6237	1606.0413	0	0
0	2678.6443	1606.0714	0	0
0	2678.6573	1606.445	0	0
0	2678.7448	1606.4759	0	0
0	2678.786	1606.4959	0	0
0	2678.8629	1606.5124	0	0
0	2678.9245	1606.5246	0	0
0	2684.3506	1606.5385	0	0
0	2684.3842	1606.5548	0	0
0	2684.457	1606.5634	0	0
0	2684.4913	1606.5761	0	0
0	2684.5405	1606.5897	0	0
0	2684.6377	1606.6015	0	0
0	2684.6803	1606.6311	0	0
0	2684.7229	1606.6506	0	0
0	2684.7335	1606.6745	0	0
0	2684.8322	1606.6923	0	0
0	2684.8706	1606.7224	0	0
0	2684.9343	1606.7465	0	0
0	2684.9577	1607.0708	0	0
0	2685.0085	1607.1211	0	0
0	2685.0496	1607.1724	0	0
0	2685.0915	1611.5293	0	0
0	2691.5697	1611.5552	0	0
0	2691.7189	1611.572	0	0
0	2691.7853	1611.5972	0	0
0	2691.8146	1611.6358	0	0
0	2691.8334	1611.65	0	0
0	2691.925	1611.6712	0	0
0	2692.0339	1611.6866	0	0
0	0	1611.7043	0	0
0	0	1611.7223	0	0
0	0	1611.7386	0	0
0	0	1611.758	0	0
0	0	1611.7836	0	0
0	0	1611.8565	0	0
0	0	1611.9034	0	0
0	0	1611.9434	0	0
0	0	1611.9752	0	0
0	0	1612.0241	0	0
0	0	1612.0533	0	0
0	0	1612.0748	0	0
0	0	1612.1041	0	0
0	0	1612.1323	0	0
0	0	1612.154	0	0
0	0	1612.2206	0	0
0	0	1612.2934	0	0
0	0	1612.3235	0	0
0	0	1612.3778	0	0
0	0	1612.4359	0	0
0	0	1612.502	0	0
0	0	1612.6443	0	0
0	0	1645.2117	0	0
0	0	1645.2186	0	0
0	0	1645.2541	0	0
0	0	1645.2663	0	0
0	0	1645.2767	0	0
0	0	1645.2947	0	0
0	0	1645.3073	0	0
0	0	1645.3221	0	0
0	0	1645.3348	0	0
0	0	1645.362	0	0
0	0	1645.3781	0	0
0	0	1645.3979	0	0
0	0	1645.4315	0	0
0	0	1645.4459	0	0
0	0	1645.4659	0	0
0	0	1645.4983	0	0
0	0	1645.5835	0	0
0	0	1645.6094	0	0
0	0	1645.6389	0	0
0	0	1645.6778	0	0
0	0	1645.7142	0	0
0	0	1645.7319	0	0
0	0	1645.7541	0	0
0	0	1645.7986	0	0
0	0	1645.8209	0	0
0	0	1645.867	0	0
0	0	1645.8944	0	0
0	0	1645.925	0	0
0	0	1646.1012	0	0
0	0	1649.6808	0	0
0	0	1649.7122	0	0
0	0	1649.7277	0	0
0	0	1649.7493	0	0
0	0	1649.7719	0	0
0	0	1649.7828	0	0
0	0	1649.7928	0	0
0	0	1649.8121	0	0
0	0	1649.8318	0	0
0	0	1649.8487	0	0
0	0	1649.8698	0	0
0	0	1649.902	0	0
0	0	1649.944	0	0
0	0	1650.1019	0	0
0	0	1650.1408	0	0
0	0	1650.1711	0	0
0	0	1650.1872	0	0
0	0	1650.2062	0	0
0	0	1650.2262	0	0
0	0	1650.2432	0	0
0	0	1650.2628	0	0
0	0	1650.2835	0	0
0	0	1650.334	0	0
0	0	1650.3697	0	0
0	0	1650.4046	0	0
0	0	1650.4482	0	0
0	0	1650.5312	0	0
0	0	1650.7354	0	0
0	0	1704.432	0	0
0	0	1704.4615	0	0
0	0	1704.4826	0	0
0	0	1704.5006	0	0
0	0	1704.5298	0	0
0	0	1704.5708	0	0
0	0	1704.5843	0	0
0	0	1704.5975	0	0
0	0	1704.6119	0	0
0	0	1704.6431	0	0
0	0	1704.7024	0	0
0	0	1705.0645	0	0
0	0	1705.0948	0	0
0	0	1705.1268	0	0
0	0	1705.1445	0	0
[truncated: 1,091 more rows]
