# Supplementary material for: Burst-Time-Dependent Plasticity Robustly Guides ON/OFF Segregation in the Lateral Geniculate Nucleus
Source: PLoS Comput Biol. 2009 Dec 24;5(12):e1000618. doi: 10.1371/journal.pcbi.1000618 (PMC2790088; doi:10.1371/journal.pcbi.1000618)
Supplement: Dataset S1 — Spiking data from mouse and ferret. (0.70 MB ZIP) [file pcbi.1000618.s004.zip › DatasetS1/mouse_set4.txt]

1.2203	0.2567	8.5217	1.1789	0.0205	0.044	0.0763
1.2258	0.318	26.3576	1.1874	0.2915	0.279	0.22
1.3074	0.5215	26.473	1.2526	31.1691	8.5847	0.2875
1.3437	0.5665	30.826	1.3113	31.1731	26.5886	0.3805
1.4224	0.5987	40.5823	1.4087	44.6772	26.7935	0.537
1.4757	0.6218	52.2813	1.4605	44.6814	26.8166	0.5918
1.5256	0.6856	60.2826	1.5316	44.784	31.2499	0.6942
1.5525	0.7552	67.5432	1.5884	52.5838	44.7214	8.8299
1.6911	8.9431	67.6657	1.6342	52.5881	56.3275	8.8972
1.75	9.2005	71.733	1.6851	56.3538	56.3397	8.9493
1.7897	9.2251	71.7438	1.7467	56.358	71.7903	8.9892
1.8243	9.3097	75.5291	1.808	60.2988	71.7987	9.0126
1.8702	14.0012	79.604	1.8655	60.3031	75.4906	9.0497
1.9221	14.3037	90.7261	1.9476	71.7781	75.675	9.1503
1.9744	14.3378	90.7571	2.0498	71.7818	90.776	9.2087
2.0419	14.3584	90.8239	2.1819	71.788	90.7827	9.294
2.0943	14.378	95.3923	9.6942	79.924	95.7154	9.3679
2.1619	14.403	134.8126	9.7185	79.9281	135.1327	9.7036
2.2346	14.4233	143.1702	9.7777	90.7305	135.1403	14.1413
2.3402	14.5837	161.9459	9.8563	90.7342	162.0082	14.3662
2.482	18.9226	161.9832	9.914	90.7418	162.1164	14.6422
2.6531	18.996	162.0209	10.065	95.6563	166.8416	19.1415
2.8327	19.0958	170.614	10.1325	95.66	166.9814	26.5819
3.1015	19.1605	175.0311	10.184	95.6664	174.9997	26.7441
3.7007	19.2167	181.6781	10.2365	95.968	175.0243	26.784
5.248	19.354	181.7223	10.3164	108.1595	175.0742	26.8541
5.4888	26.7806	186.1068	10.3892	108.1634	181.7578	26.893
5.7667	26.8692	202.2371	10.4662	112.2753	202.6231	26.9328
9.8129	26.9858	206.5958	10.5778	112.279	206.8136	27.0222
9.8186	27.0573	210.9252	10.8336	112.6098	207.0011	27.1366
9.8881	27.0997	219.151	15.0028	126.6836	223.5406	27.2165
9.9291	27.1228	249.2844	15.0756	126.6877	223.549	27.4163
9.9652	27.3362	271.5181	15.158	130.5529	236.935	31.1361
10.0365	31.3214	279.1999	15.317	130.5571	236.942	31.235
10.1006	31.3889	286.2761	15.4033	135.0412	279.2463	31.3172
10.1705	31.4312	286.295	15.4759	135.0453	279.2537	31.3686
10.2101	31.4628	286.3985	15.5698	139.1416	279.2693	31.4273
10.2636	31.492	307.9728	15.6772	139.1457	279.4495	31.5149
10.3218	31.5534	308.0266	15.7662	139.231	279.4754	31.6315
10.377	31.6398	342.1876	15.8566	147.4471	286.3186	31.6714
10.4135	31.6863	342.257	16.0481	147.4515	286.3273	31.7649
10.4632	31.9125	342.3412	19.7139	156.8618	286.5255	31.9618
10.5295	36.7456	364.3059	19.8095	156.8659	292.3168	36.4304
10.577	36.8394	368.7002	19.8832	162.0318	292.3765	36.5061
10.6406	36.8959	379.7062	19.9316	162.0356	292.5414	36.6029
10.6998	40.9156	395.3053	19.9901	162.0407	307.9809	36.7195
10.7798	40.988	415.6271	20.0794	162.2775	307.9894	36.8077
10.869	41.2715	415.6964	20.2219	166.8093	314.7269	36.8612
11.0223	41.3506	423.577	20.3097	166.8134	314.7976	36.9843
11.2524	44.8995	444.0711	20.4118	166.8898	329.7541	40.6638
11.4582	44.9318	444.1423	20.5201	170.9463	329.7637	40.8856
15.304	45.0086	444.1696	20.6508	170.9507	358.6306	40.9428
15.3132	45.1607	463.3014	27.613	175.0078	358.6368	40.9717
15.4025	45.2109	463.309	27.6304	175.053	358.6507	40.9988
15.4475	45.2426	473.3837	27.6404	175.3006	358.6839	41.2643
15.4898	45.2969	473.4572	27.7322	181.6951	358.7296	44.705
15.5492	45.331	541.1806	27.7578	181.6988	364.4593	44.8946
15.5843	45.3767	546.2242	27.7804	181.7054	364.4933	44.9474
15.675	52.4745	579.917	27.8372	182.0371	364.6852	45.3222
15.7249	52.5343	600.0108	27.8933	182.0452	369.0383	52.2411
15.7824	52.595	624.698	27.9521	186.2912	415.8497	52.3764
15.8477	52.7777	660.5134	28.0486	186.2956	415.8558	52.466
15.9111	52.9191	660.5193	28.1181	194.0652	415.964	52.5879
15.9644	53.0112	671.6342	28.1778	194.0691	416.0103	52.6271
16.0167	56.3027	671.6998	28.2397	202.3587	416.2117	52.7271
16.0551	56.6438	671.7748	28.3121	202.3627	427.7967	52.8915
16.1382	56.868	682.1135	28.3919	202.5949	427.8481	52.9865
16.2207	56.9099	682.2181	28.4876	206.7172	444.3118	56.3107
16.3266	60.5595	690.1738	28.6069	206.7213	444.3188	56.4876
16.4404	60.8603	708.449	32.2199	206.7587	467.3198	56.5576
16.553	60.8873	708.4957	32.2944	206.8981	467.3274	56.6875
16.6798	60.9193	708.5371	32.3013	211.0989	467.4772	56.8801
16.8651	60.9973	708.5663	32.3764	211.1034	501.4477	57.1324
17.1504	67.8499	722.5822	32.4241	214.9877	501.455	60.336
19.8934	68.0162	731.3259	32.4829	214.9916	501.7054	60.5261
20.0068	68.2346	757.6741	32.6025	215.0712	525.4271	60.5818
20.0734	68.2928	763.8567	32.6534	219.1362	525.4412	60.6617
20.1505	68.375	763.8977	32.7038	219.1404	525.6716	60.8144
20.2113	72.0724	785.3164	32.7538	223.5035	525.6896	60.8805
20.3033	72.2543	814.0939	32.8153	223.5075	525.75	67.7418
20.368	72.2875	867.8405	32.8802	223.6001	529.9341	67.8532
20.431	72.4046	902.0642	32.9527	245.2845	546.2245	68.0016
20.4943	72.4826	913.5116	33.0367	245.2886	546.5321	68.0366
20.5647	72.6665	913.5816	37.4618	257.1349	557.2204	68.2844
20.6197	75.8955	913.6025	37.5502	257.1388	557.2296	72.0593
20.7266	75.9402	913.6342	37.5946	264.2873	561.9648	72.2952
20.814	75.9658	913.7064	37.657	264.2913	561.975	72.4327
20.9832	76.0996	931.3669	37.7503	279.3366	571.0688	72.5306
21.197	76.159	931.4928	37.7949	279.3404	599.9897	72.7766
27.7357	76.5448	938.7654	37.8516	279.4213	599.996	75.8578
27.7421	79.9749	938.8433	37.9012	279.488	600.0145	75.9332
27.8474	80.0133	938.9138	37.9663	286.298	600.1454	76.2194
27.9358	80.1189	948.0202	38.0499	286.3017	629.2458	79.9691
27.9946	80.2175	955.5454	38.1183	286.3108	629.2531	80.0495
28.1043	80.3217	955.5877	38.2501	286.7127	652.2288	80.1544
28.1547	80.7719	955.6161	38.4132	292.2793	652.2347	80.1872
28.2035	84.0809	955.7148	41.7006	292.2833	652.2985	80.2961
28.2597	84.147	960.3971	41.712	292.3588	652.4561	80.5086
28.3107	84.1796	990.0461	41.7745	292.3761	660.5256	84.0843
28.3571	84.445	1003.4669	41.8328	292.4473	660.5386	84.1514
28.4055	84.4806	1029.9824	41.8864	297.2831	660.6487	84.2474
28.4569	91.2869	1034.5828	41.93	297.2879	660.6893	84.4311
28.4981	91.3532	1043.441	41.9791	297.4001	660.7346	84.4991
28.5473	91.4699	1052.2682	42.0454	307.9558	664.86	91.0093
28.6084	91.6169	1057.0154	42.2213	307.9595	690.2511	91.1478
28.6959	95.9432	1057.022	42.2846	307.9652	690.2575	91.2284
28.776	95.9858	1066.0575	42.3712	307.9835	690.5178	91.4025
28.8807	96.06	1075.2472	42.4638	308.2718	695.8897	95.7468
29.0053	96.1893	1075.3531	42.6272	314.7005	708.6639	95.909
29.1757	96.3534	1084.6305	45.9318	314.7043	708.727	95.9617
29.3742	96.5563	1092.6452	45.9745	314.7105	708.7655	96.0378
32.3778	99.9996	1092.6535	46.0389	314.7304	708.9205	96.2171
32.3842	100.0914	1092.7401	46.1497	314.7793	713.7037	96.254
32.4967	100.3201	1110.825	46.2027	320.6874	713.7565	99.8294
32.5678	100.3469	1119.9198	46.2622	320.6917	713.9864	99.9891
32.616	100.3701	1124.1452	46.3204	325.4273	718.0537	100.0563
32.7101	100.3859	1146.6749	46.3814	325.4315	743.0775	100.3261
32.7735	100.439	1146.7186	46.4486	329.7397	743.0863	100.3944
32.8096	103.9716	1155.4039	46.5204	329.7437	743.1743	103.9618
32.8437	104.0987	1163.4444	46.6335	329.7509	750.4292	104.0437
32.8826	104.3502	1189.178	46.7793	342.435	750.5034	104.0808
32.9394	104.395	1193.2395	53.3871	342.4386	750.6752	104.3531
32.964	108.3533	1199.3679	53.5611	342.4466	757.6347	104.4128
33.0321	108.5418	1199.4338	53.6265	342.6862	757.7399	108.3881
33.1633	108.5663	1199.4567	53.6759	358.6086	757.9456	108.5024
33.2286	108.6201	1204.2709	53.7308	358.6125	757.9914	108.5479
33.2851	108.7996	1224.5782	53.7828	358.6843	764.1921	108.6033
33.385	108.8973	1244.3954	53.8397	364.3858	764.2634	108.7259
33.515	112.5261	1244.5024	53.8918	364.3897	764.439	108.8049
33.6802	112.7881	1244.5787	53.9519	364.4292	764.5537	109.1382
37.4875	112.9371	1259.9336	54.0418	364.4716	772.5716	112.355
37.4942	116.1772	1283.5753	54.1271	364.5659	772.7433	112.5218
37.5783	116.247	1300.7227	54.235	364.6703	780.042	112.5706
37.6182	116.3015	1300.7781	54.3924	368.6762	780.05	112.5979
37.6928	116.3363	1307.7815	57.4997	368.6806	785.5971	112.6622
37.7438	116.5427	1307.8049	57.5778	368.8404	789.9003	112.8167
37.7945	116.5794	1307.8707	57.6518	368.8469	790.0063	116.194
37.8236	120.8252	1314.1875	57.7015	368.9811	800.6671	116.6152
37.8848	120.8628	1314.2355	57.7768	368.9964	800.6736	120.8862
37.9031	120.893	1314.2459	57.8475	369.0215	800.6986	126.7013
37.963	120.9517	1350.1329	57.9229	372.5254	800.7408	126.9134
38.0158	126.8986	1355.4364	57.9918	372.5296	801.8488	126.9646
38.0541	126.9731	1355.5166	58.0729	372.592	805.246	127.0712
38.0985	127.0144	1363.8508	58.1796	372.8876	830.0361	127.1858
38.1162	127.1033	1363.8957	58.3021	380.2546	848.7668	130.5792
38.162	127.211	1378.5334	61.4842	380.2588	848.7762	130.7456
38.2126	127.2364	1397.45	61.5792	384.8316	853.8541	130.8377
38.2475	127.4889	1397.5365	61.6636	384.8362	868.0071	135.098
38.302	130.7598	1401.8774	61.7267	395.381	868.0775	135.2504
38.3749	130.9539	1425.4087	61.7667	395.3847	895.6511	135.4623
38.4807	131.0099	1430.8444	61.8124	395.3912	906.0774	135.5771
38.6058	131.2849	1437.2502	61.9464	395.6588	913.6921	135.6595
38.8386	135.4536	1437.2991	62.0231	395.6674	913.8341	139.1561
39.1487	135.5487	1441.1882	62.1022	415.7453	913.9152	139.3744
41.5997	135.5845	1444.8924	62.1836	415.7491	919.3362	139.4513
41.6071	135.6135	1456.0395	62.2668	415.7573	924.2422	139.5079
41.7107	135.6442	1463.0532	62.4357	415.81	931.5893	139.7955
41.7694	139.1748	1475.6319	68.9577	415.9375	939.1291	143.4892
41.8022	139.3538	1486.429	69.0322	415.9578	955.7978	143.5689
41.8555	139.4141	1486.5113	69.0958	416.0548	955.8234	143.8547
41.8907	139.4464	1492.1544	69.1672	423.887	960.5532	144.041
41.929	139.4858	1496.7306	69.2167	423.8925	980.3606	147.5519
41.965	139.7827	1501.8469	69.336	427.6491	980.4744	147.6547
42.0157	139.8234	1506.2646	69.4001	427.6531	985.4686	147.769
42.0488	143.7105	1515.4196	69.4504	427.7283	985.4788	151.5843
42.1393	143.758	1515.5029	69.5286	427.8206	998.83	151.6863
42.1963	143.87	1521.9235	69.6447	427.9744	1030.1085	151.9476
42.2233	147.5702	1522.0168	69.8993	431.337	1030.1242	152.1392
42.2711	147.6746	1526.3147	73.1118	431.3418	1030.1663	157.0531
42.3258	147.9231	1530.2358	73.256	431.4551	1034.7791	157.4162
42.3724	147.9784	1544.981	73.3117	436.2611	1052.4044	161.8658
42.4512	151.8094	1550.1419	73.3174	436.2652	1052.5493	161.9549
42.5321	151.9021	1559.5883	73.3673	444.2252	1052.671	162.0128
42.6111	152.0179	1559.6741	73.4672	444.2288	1052.7047	162.0715
42.7667	152.0876	1563.5509	73.5363	444.2355	1052.7302	162.1217
46.0976	152.1536	1571.187	73.6	444.3399	1053.2855	162.178
46.1058	157.0613	1578.2583	73.6516	444.381	1057.1243	162.215
46.1834	157.1652	1578.3239	73.7514	458.5129	1057.3017	162.3413
46.284	157.453	1583.2423	73.8731	458.5167	1070.6474	162.5234
46.3665	162.1376	1588.2318	76.7844	458.5534	1070.662	166.7486
46.4051	162.2089	1593.2566	76.8585	463.3417	1093.3686	166.9608
46.4548	162.2464	1616.2736	76.9811	463.3456	1093.3771	167.0228
46.4981	162.3282	1616.3626	77.0599	463.6636	1110.8961	167.1098
46.6097	162.4818	1630.3025	77.2557	467.2811	1110.9041	167.1768
46.6469	166.9362	1630.3095	77.3282	467.2856	1110.9878	167.2573
46.7123	167.0041	1653.9141	77.4043	467.4564	1111.0132	167.3939
46.7512	167.027	1653.9526	77.4893	473.5941	1115.7025	167.4719
46.7839	167.1308	1654.1117	77.6069	473.598	1115.8005	170.9986
46.8664	167.1666	1654.1209	81.009	473.6363	1120.1825	171.0509
46.9463	167.255	1659.5095	81.0753	473.8182	1124.1777	175.2568
47.0657	167.51	1659.5449	81.1259	477.8919	1124.3759	175.3284
47.262	167.7137	1659.6441	81.2778	477.8964	1124.406	175.5736
52.1537	171.0637	1670.5243	81.3493	477.943	1131.9848	181.8355
53.2965	171.128	1687.6037	81.4233	501.4483	1131.9948	181.9401
53.3021	171.1579	1687.7235	81.4947	501.4519	1132.2034	182.054
53.3823	171.3135	1696.2969	81.5958	501.6333	1146.8815	182.1259
53.4901	171.4643	1703.0469	81.7154	501.6425	1159.9326	182.2675
53.5555	171.564	1703.1515	85.0035	505.5031	1159.9598	182.3514
53.5955	175.3814	1721.327	85.0944	505.5076	1168.337	182.4367
53.6794	175.558	1721.3657	85.1399	515.083	1168.5731	186.2122
53.7224	175.5781	1721.486	85.1996	515.087	1168.6553	186.3837
53.7714	175.5984	1725.9376	85.2426	520.9764	1177.5441	186.4486
53.8052	175.6551	1731.3408	85.3043	520.9803	1199.5588	186.517
53.8441	175.8883	1742.7649	85.3617	521.242	1199.567	186.5838
53.8823	182.1648	1760.3658	85.4285	525.397	1208.6569	186.6579
53.9392	182.2152	1760.4417	85.5117	525.4009	1212.2615	186.7219
53.9843	182.2446	1760.4615	85.6891	525.4141	1212.3261	187.0161
54.043	182.3013	1760.5615	85.8562	525.4768	1212.3389	190.6126
54.1065	182.3621	1785.8998	92.0897	529.9174	1219.8684	190.7211
54.1901	182.4423	1786.045	92.1435	529.9217	1219.8845	190.8127
54.2659	186.5113	1790.8344	92.1934	530.1379	1220.0297	190.9853
54.3441	186.6843	1790.8451	92.2517	534.0132	1224.6341	191.0728
54.4696	186.7303	1795.7905	92.3111	534.0182	1224.6927	194.2973
54.6929	186.7725	1805.4113	92.3752	534.3008	1229.2931	194.3356
54.8848	186.9834	1810.293	92.4346	541.4642	1244.4173	194.6984
57.419	187.0629	1825.411	92.5038	541.4685	1244.5615	198.3327
57.4291	190.6363	1825.5052	92.5726	541.7882	1244.5681	202.5741
57.5142	190.7009	1825.5365	92.6518	541.8606	1244.7123	202.6368
57.6276	190.7879	1825.664	92.7985	546.1713	1244.7286	202.946
57.6873	194.3219	1837.8558	92.9017	546.1756	1248.4328	207.0138
57.7346	194.4247	1837.8997	96.8481	546.2504	1248.4553	207.1243
57.7795	194.5853	1857.6148	96.9337	546.4382	1252.2578	207.4099
57.8235	194.7484	1857.631	96.9989	546.4663	1260.2604	211.3852
57.8627	195.0421	1862.967	97.0413	546.5191	1264.2522	211.5394
57.9091	198.3242	1863.0948	97.0977	557.181	1268.1178	219.3117
57.9445	198.5646	1868.6736	97.1991	557.1848	1268.1557	219.5321
58.0006	202.8961	1868.68	97.2924	557.2936	1276.6614	219.5974
58.0419	202.9465	1884.7779	97.4514	557.5178	1307.8235	219.6724
58.0854	202.9527	1891.8439	97.7284	557.524	1307.991	219.8124
58.1468	202.9685	1896.0303	100.8951	561.891	1314.3641	219.9314
58.2017	203.0007	1904.922	100.9745	561.8955	1325.2015	219.9938
58.2626	203.0196	1924.5917	101.0505	561.9636	1325.2103	223.517
58.3522	203.2971	1924.7732	101.1058	562.1276	1334.3239	223.7271
58.4656	206.972	1930.307	101.1533	566.5558	1355.4939	223.7899
58.5734	207.0307	1942.0804	101.2992	566.5596	1364.0004	223.8423
60.6442	207.1841	1942.3788	101.4005	566.7976	1364.0104	223.8832
61.4867	207.2342	1946.5192	101.4689	570.891	1364.1831	223.9703
61.496	207.2948	1968.7457	101.7029	570.8953	1368.906	224.14
61.598	207.6738	1974.8244	104.9465	570.9529	1383.056	224.3661
61.6558	211.5176	1986.7811	105.0306	571.0052	1383.0632	231.6013
61.7206	211.7989	1991.6238	105.1537	571.1114	1397.492	231.7225
61.7642	211.8907	2002.0795	105.2264	580.1474	1397.4992	231.7955
61.7991	215.8603	2026.3924	105.289	580.1512	1397.6039	231.8583
61.8524	219.8164	2026.4	105.3933	580.1575	1397.7641	231.9613
61.8917	220.0764	2026.5432	105.4734	580.21	1401.9875	232.0429
61.935	223.7472	2033.9931	105.5834	591.3137	1402.068	232.1051
61.9641	223.7993	2040.7186	105.8373	591.3174	1412.4013	236.8919
62.0163	223.8381	2045.9505	109.3147	591.4362	1412.4073	236.9932
62.0435	223.9012	2045.9613	109.4709	591.4431	1431.0447	237.1492
62.093	223.9471	2050.392	109.5217	591.4721	1431.1189	237.2625
62.1569	224.3149	2065.0509	109.6342	591.5598	1437.424	237.3122
62.2176	231.7063	2065.0788	109.6937	595.588	1437.4752	237.3601
62.2601	232.017	2077.0872	109.7516	595.5925	1441.1969	240.9287
62.3357	232.1643	2094.4455	109.8079	599.9886	1441.3545	241.1691
62.4413	237.0019	2094.565	109.8746	599.9926	1463.1777	241.2278
62.5746	237.0608	2094.6408	109.9312	600.0233	1463.4377	245.1709
62.7701	237.0998	2098.8404	110.0294	600.1304	1463.5134	245.3182
68.921	237.183	2121.9095	113.5473	600.1691	1467.3842	245.4245
68.9265	237.2387	2122.0078	113.5593	600.3149	1468.4333	245.6339
69.0639	237.2835	2126.7543	113.6086	600.4021	1471.5773	245.7527
69.1438	237.3073	2142.8762	113.6788	624.7945	1475.8219	245.7969
69.1825	237.3311	2142.9326	113.7519	624.7982	1475.8314	249.3379
69.2186	237.3574	2149.0303	113.8256	624.8034	1486.5812	249.815
69.274	237.397	2149.0823	113.9243	629.2223	1486.5911	249.9411
69.3446	237.6513	2166.7073	113.9864	629.2264	1497.1265	257.1374
69.397	240.9647	2174.3091	114.0653	629.3982	1506.4829	257.377
69.449	241.1559	2181.5659	114.1661	629.6539	1515.6946	257.4489
69.5064	241.187	2181.6586	114.2934	641.1233	1515.7027	257.5713
69.5508	241.2352	2181.6915	117.0906	641.1271	1522.1331	257.8053
69.6117	241.3124	2186.5245	117.1703	641.133	1522.1462	264.5885
69.6584	241.4497	2190.7573	117.2359	645.0757	1522.2961	264.6862
69.7157	245.1528	2198.3044	117.3064	645.0796	1530.2594	264.7631
69.7785	245.5602	2214.852	117.3582	652.2368	1530.3952	264.8166
69.8372	245.6592	2222.304	117.5036	652.2406	1537.8721	264.8777
69.9147	245.7579	2229.5258	117.5805	652.3444	1544.9868	264.9971
70.0135	249.3115	2229.5325	117.6633	652.6176	1545.0429	265.0945
70.1903	249.8549	2229.5596	117.8683	660.4983	1559.6315	265.239
73.0068	249.9471	2229.6551	121.8133	660.5024	1588.5517	271.8285
73.1047	250.2131	2248.2787	122.0333	660.5529	1630.4638	271.8965
73.2059	257.5655	2253.8141	122.2363	660.6527	1659.6131	271.952
73.2576	257.7703	2263.5035	127.8237	660.6931	1659.6213	272.3375
73.2992	264.7944	2268.9043	127.8971	660.9515	1659.8666	272.8276
73.3221	264.9947	2282.6868	127.9753	660.9964	1664.3472	279.44
73.4031	265.0621	2282.7563	128.0342	671.7121	1664.3914	279.5097
73.4615	265.1822	2282.7901	128.1001	671.7159	1670.9182	279.6187
73.5052	272.0257	2282.8243	128.1661	671.9863	1670.9293	279.6619
73.534	272.0912	2287.5072	128.2261	672.0255	1676.0714	279.7007
73.5678	272.1248	2293.5719	128.3094	672.0956	1683.1646	279.7558
73.6015	272.1743	2293.6817	128.4737	682.2653	1687.8739	286.3393
73.6529	272.2158	2303.8983	128.5898	682.2689	1687.9585	286.4598
73.7025	272.3158	2315.0428	131.64	682.2753	1688.1858	286.5312
73.7439	272.405	2315.1036	131.7935	682.63	1707.2345	286.6025
73.8052	272.4433	2315.1358	131.8569	690.2231	1707.3555	286.6685
73.8647	272.5515	2322.1095	131.9018	690.2269	1712.2064	286.8362
73.9283	279.6311	2327.6942	131.9612	690.2334	1712.4574	286.9731
74.0221	279.6808	2342.0405	132.0659	690.512	1721.4056	291.875
74.2485	279.8125	2349.1862	132.2128	694.9858	1721.4132	291.9749
76.9176	279.9179	2363.5579	132.3137	694.9898	1721.459	292.0279
76.9243	279.9447	2373.6789	132.4318	695.0694	1735.7656	292.0744
76.9946	280.01	2392.3182	132.592	708.5745	1735.7839	292.1705
77.0793	280.0489	2404.2314	136.1477	708.5835	1736.0247	292.2278
77.1174	280.2384	2404.3201	136.355	708.6007	1743.2458	292.2632
77.185	286.6432	2404.3348	136.4363	708.6142	1743.2927	292.3455
77.2409	286.7193	2404.4066	136.502	708.6361	1760.622	292.3987
77.2792	286.7634	2408.4933	136.5593	708.7048	1760.6876	292.5987
77.326	286.7999	2408.508	136.6387	708.7678	1760.7776	297.2242
77.3648	286.851	2418.8378	136.7111	708.932	1760.8593	297.3439
77.4164	286.9799	2423.9946	136.7811	713.6175	1786.2934	297.4591
77.4659	287.0077	2424.0522	136.8701	713.6217	1790.9338	297.5449
77.5056	287.043	2438.2375	136.9899	713.6622	1791.0896	297.606
77.5577	287.0668	2438.3297	140.3795	713.9941	1791.1191	297.6691
77.5992	287.1406	2438.4423	140.4665	717.8823	1791.2359	297.7209
77.6427	287.3879	2443.4233	140.6051	717.8874	1795.9522	297.8363
77.7066	291.8072	2464.5419	140.6518	718.039	1795.9667	297.9315
77.8935	292.0361	2473.6416	140.7122	722.5659	1796.0121	301.6826
78.0133	292.1159	2473.6547	140.7748	722.5699	1825.737	307.918
81.1228	292.1579	2481.6992	140.8547	722.5927	1838.0015	308.0191
81.1324	292.2014	2481.7409	140.9551	722.6814	1838.0212	308.0899
81.2207	292.2788	2481.7716	141.0765	723.0168	1838.3042	308.2502
81.2691	292.3143	2487.5699	141.2397	727.2459	1843.0218	308.2908
81.3216	292.34	2499.564	144.5727	727.2503	1843.0378	308.3291
81.3587	292.3681	2499.6181	144.6572	743.1146	1843.1819	308.3711
81.4175	292.3918	2499.6422	144.7078	743.1185	1843.2258	308.4424
81.4644	292.4429	2504.0794	144.8162	743.177	1843.2689	308.6302
81.5183	292.5764	2526.1369	144.8641	743.2941	1844.1878	314.733
81.5652	297.4408	2526.1439	144.9519	743.418	1848.6581	314.8976
81.5989	297.6429	2526.2264	145.0373	750.4212	1848.8954	314.9801
81.6463	297.6903	2536.9525	145.1124	750.425	1857.775	315.0452
81.7166	297.9166	2541.2667	145.256	750.4339	1863.0382	315.1151
81.7743	297.9674	2551.9357	148.4656	750.4875	1864.3418	315.176
81.8378	301.6728	2552.0167	148.6109	750.7675	1868.7804	315.2224
81.8979	301.7488	2552.0489	148.6715	750.7956	1884.7273	315.5203
81.9838	301.9764	2552.0913	148.7337	750.8406	1884.7347	320.65
82.1045	302.0277	2557.3216	148.7844	757.7547	1884.7506	320.7262
85.1335	308.26	2557.4105	148.8394	757.7588	1884.9937	320.9367
85.1448	308.2992	2566.1094	148.8989	757.8975	1891.839	321.0492
85.2209	308.3949	2572.2508	148.9478	758.1061	1892.0086	321.2728
85.2982	308.5002	2572.2828	149.0013	758.1586	1896.0745	325.4268
85.3539	308.579	2576.4102	149.0632	764.0477	1918.2671	325.4963
85.4028	308.664	2585.5786	149.1653	764.0515	1918.2746	325.6822
85.4401	315.025	2585.6014	149.2537	764.0878	1930.5508	325.7514
85.4526	315.0855	2590.8216	152.5509	764.1395	1946.6984	325.8034
85.5064	315.1483	2616.0522	152.635	764.1919	1964.1362	325.9023
85.5574	315.1897	2616.1227	152.6809	764.2242	1975.0587	330.1161
85.5887	315.2724	2624.8989	152.7352	772.5501	1975.0661	330.433
85.6514	315.4483	2624.9544	152.8896	772.5539	1976.0444	330.5292
85.6939	315.4943	2624.9899	152.951	772.5616	1987.356	334.6482
85.7426	315.5595	2625.0725	153.0119	772.7384	2002.2435	334.7581
85.8061	320.6105	2653.5026	153.0686	772.8363	2002.2547	342.6653
85.8648	320.8086	2653.5086	153.1294	779.983	2002.2764	342.7015
85.9547	320.9711	2660.2388	153.2507	779.9869	2002.2989	342.9514
86.0229	321.0007	2675.1541	157.9303	780.0274	2020.1035	343.4244
86.1019	321.0439	2675.25	158.0141	780.0357	2020.1198	358.4374
86.2494	321.2149	2680.046	158.0849	780.0789	2020.2826	358.521
92.1093	321.35	2686.3135	158.1516	780.0922	2026.4731	358.611
92.1155	325.5118	2686.3245	158.2499	785.5247	2026.4834	358.654
92.2269	325.5692	2692.0863	158.3291	785.5287	2026.6029	358.7185
92.2821	325.7191	2706.0101	158.4898	785.573	2026.6395	358.8189
92.3395	325.7492	2718.2606	158.6926	785.6319	2034.153	359.1061
92.3971	325.8173	2724.143	163.1585	785.8306	2050.3983	364.5008
92.5102	326.0079	2738.9559	163.2425	789.8665	2060.0842	364.6106
92.576	330.1945	2755.8727	163.3107	789.8705	2060.3769	364.6564
92.6424	330.4305	2755.9354	163.3801	789.9772	2065.2822	364.6957
92.7026	330.8414	2764.3076	163.4493	790.0556	2065.4833	364.7308
92.8001	334.6128	2764.3417	163.4949	790.1677	2084.4879	364.7846
92.8842	334.7025	2764.3841	163.5693	800.6687	2094.6915	364.8751
92.9387	335.0243	2768.5859	163.6221	800.7118	2094.8133	364.9516
93.0669	335.0573	2775.1703	163.7019	800.907	2104.9468	365.0544
93.1904	342.6868	2775.2167	163.8061	800.9355	2104.9573	365.2647
93.3814	342.7588	2775.2897	164.0158	801.0708	2105.2212	368.8727
96.2092	342.9472	2780.0132	167.8927	805.2244	2116.853	368.9829
97.0368	343.0118	2805.2199	167.9744	805.4632	2116.8642	369.0176
97.0426	343.0379	2805.3	168.044	810.059	2122.358	369.0463
97.2036	343.2274	2813.0801	168.1182	810.0628	2149.2351	369.2541
97.2641	343.3205	2820.4343	168.1856	810.141	2149.2426	369.288
97.299	352.6222	2820.533	168.2631	810.1702	2149.2872	369.7619
97.3469	352.6889	2831.5879	168.3136	814.0824	2149.3958	370.2783
97.483	352.9009	2831.6425	168.3667	814.0871	2166.8138	372.7064
97.5369	358.3486	2831.7615	168.4556	814.2493	2174.3327	372.8874
97.5902	358.452	2836.6707	168.5349	814.2546	2174.4557	372.9549
97.6478	358.5433	2836.729	168.6683	814.3494	2174.5644	373.1682
97.6867	358.5962	2851.3337	171.9915	818.4711	2186.7365	379.8615
97.7248	358.6514	2863.4065	172.0565	822.4353	2186.7475	380.0439
97.7912	358.675	2863.4421	172.1567	822.4396	2198.3486	380.129
97.8374	358.7786	2863.4761	172.2146	829.7063	2198.5469	380.2073
97.8945	364.6723	2863.5015	172.2823	829.7101	2202.7651	380.264
97.9794	364.726	2867.866	172.3367	829.746	2222.4495	380.4846
98.1127	364.7642	2886.7051	172.3971	829.7686	2222.4571	380.6191
98.3259	364.9565	2886.7264	172.4632	829.792	2248.5275	380.7778
101.0791	364.9955	2886.7918	172.5441	829.9987	2248.5559	384.7491
101.0871	365.0313	2893.7677	172.6486	830.0132	2248.5834	384.9388
101.1696	365.1834	2899.579	172.8354	835.5062	2253.7918	384.9949
101.233	369.2519	2899.7423	176.3295	835.5102	2253.855	385.0697
101.2954	369.2808	2910.5754	176.5503	835.9262	2254.0029	385.2013
101.3638	369.3143	2910.6587	176.6279	853.7892	2254.0765	385.3311
101.4059	369.3433	2915.9823	176.7206	853.7928	2254.164	395.6427
101.4673	369.68	2915.9908	176.7926	853.8716	2268.7022	395.7082
101.524	372.9625	2920.9269	176.8644	853.9821	2269.1004	395.7374
101.5654	373.0656	2924.9365	176.9636	854.0213	2282.8105	395.8505
101.5994	373.1098	2940.6933	177.0957	854.0639	2282.9441	395.945
101.6354	373.1406	2940.7664	183.0109	854.0955	2283.0751	395.996
101.6796	373.1632	2940.9464	183.0908	854.1461	2287.4137	396.2321
101.709	373.2013	2947.5087	183.1346	867.7915	2287.4323	399.425
101.769	373.2239	2947.6202	183.2414	867.7954	2287.4444	399.5968
101.8261	373.2564	2959.9911	183.3409	867.8404	2287.4635	399.7101
101.8871	380.0386	2960.0015	183.4091	873.0933	2287.6918	399.7869
101.9444	380.1244	2960.0983	183.473	873.0972	2293.8274	399.9706
102.0206	380.161	2965.052	183.548	873.1267	2299.321	400.0422
102.1264	380.1975	2984.1828	183.6267	873.1531	2315.209	408.6808
105.1276	380.2319	2993.9801	183.726	873.2121	2315.2245	408.7781
105.1372	380.2579	2994.0634	183.8842	873.3797	2315.2689	408.8452
105.2249	380.2945	2998.637	187.3422	895.5786	2315.4717	409.0123
105.3359	380.4654	2998.6441	187.413	895.5822	2322.3016	409.0784
105.3861	380.5059	3006.7468	187.4912	895.5888	2322.5288	415.9315
105.4385	380.5628	3012.7624	187.5545	895.6383	2333.1866	415.9943
105.4665	385.0564	3012.8358	187.6192	902.0886	2333.4075	416.0616
105.5008	385.1549	3018.2464	187.6975	902.0923	2342.2895	416.1052
105.5439	385.1856	3028.8685	187.7638	902.2855	2349.2126	416.1402
105.593	385.2491	3038.9999	187.8108	902.2922	2349.4453	416.217
105.6451	385.5405	3039.0108	187.8732	905.9821	2358.8176	416.2592
105.6953	389.0009	3055.744	187.9626	905.987	2392.3399	416.2989
105.7449	396.0224	3055.8738	188.0655	906.0764	2396.6512	416.3241
105.8075	399.7152	3060.2197	191.4757	913.6183	2396.8877	416.3556
105.8598	399.7732	3060.2328	191.7374	913.6219	2404.2727	416.4946
105.9301	399.826	3064.7941	191.8311	913.6285	2404.287	416.6404
106.0277	400.0045	3071.1851	191.9098	913.6712	2404.4058	416.7117
106.1276	400.0311	3071.2547	192.0136	913.7114	2404.4974	419.9546
109.3919	408.5092	3076.6994	192.1098	913.7645	2408.4707	420.2294
109.4841	408.6295	3101.6888	192.2634	913.7912	2408.5284	423.9382
109.5456	408.7394	3128.4545	195.3193	913.825	2408.8598	427.993
109.597	408.82	3128.5535	195.3351	913.8921	2419.2109	428.0674
109.6677	408.875	3133.2318	195.399	919.1078	2438.49	428.1487
109.6965	408.922	3137.4745	195.5101	919.1121	2438.729	428.358
109.7402	409.086	3142.0782	195.5765	919.2094	2439.4412	428.469
109.7878	415.9647	3156.3699	195.6351	919.3819	2459.2779	428.6771
109.8247	416.0453	3156.4699	195.7123	924.1867	2459.2845	431.4288
109.8679	416.0898	3164.039	195.7905	924.1906	2499.8144	431.7301
109.9026	416.1159	3164.1421	195.8837	924.4125	2499.8211	431.7906
109.9402	416.2852	3168.6395	196.0026	924.4384	2504.0909	436.531
109.9908	416.3161	3176.0997	199.2489	924.5757	2504.102	436.5891
110.0272	416.3807	3182.1989	199.3647	931.5562	2513.779	436.6519
110.0868	416.6091	3182.2122	199.4779	931.5602	2526.3995	436.8071
110.1212	416.6571	3211.8302	199.6343	931.7358	2526.4068	436.8568
110.1798	420.1618	3217.9758	203.6047	931.8724	2532.522	444.4661
110.2362	420.1989	3230.5607	203.683	938.9282	2536.9419	444.76
110.3237	420.2754	3236.6053	203.747	938.9321	2572.2748	445.1469
110.4572	420.4657	3236.6571	203.7985	938.9706	2572.376	451.2048
110.7743	420.5016	3236.7362	203.86	939.0025	2572.5059	451.3625
113.5765	420.532	3248.4976	203.9358	943.3931	2572.5605	451.617
113.5833	420.5713	3248.6173	203.9843	943.7452	2576.4117	458.0724
113.6772	420.8116	3253.0684	204.1742	943.7526	2585.838	458.1993
113.7403	423.9721	3263.9026	204.2632	948.0251	2603.7269	458.3197
113.7944	424.2115	3272.9251	207.9115	948.0292	2603.7489	458.6402
113.9191	424.2643	3272.9472	207.9923	948.514	2625.2114	463.4281
113.9717	424.5505	3277.6581	208.0587	955.6976	2625.2183	463.6651
114.0737	428.0337	3285.5967	208.117	955.7014	2642.215	463.7903
114.1121	428.103	3301.2711	208.189	955.7062	2642.2248	463.9732
114.2099	428.1816	3301.303	208.2419	955.7458	2642.3966	464.0718
114.2528	428.2769	3301.4024	208.2863	955.7739	2642.4501	467.5153
114.3123	428.3377	3301.4171	208.3418	955.8175	2642.5548	467.6169
114.3989	428.4795	3313.1918	208.4347	956.0066	2653.6067	467.6789
114.4804	428.7371	3313.2227	208.5306	960.5004	2675.2138	467.7764
114.6077	431.7034	3313.2858	208.6285	960.5046	2675.2206	467.8585
114.769	431.7387	3313.3511	212.2851	960.5482	2675.2497	468.0025
117.1736	431.77	3318.8335	212.3688	960.641	2675.5416	468.0614
117.2867	436.4852	3318.9186	212.4569	966.486	2686.4701	473.6865
117.3525	436.5719	3330.8487	212.5186	966.4899	2692.349	473.8191
117.4164	436.5981	3330.9515	212.6064	966.6401	2692.6438	473.8724
117.481	436.8177	3345.1664	212.6915	971.2216	2692.766	474.0187
117.5254	436.883	3345.2973	212.7763	971.226	2724.3205	474.0902
117.5752	436.9344	3361.5793	212.8861	980.6336	2724.3322	474.1754
117.6224	444.4738	3361.6514	213.0776	980.6387	2734.5858	478.0777
117.6559	444.6298	3361.6711	216.1826	980.6937	2755.9002	478.2403
117.7106	444.731	3365.8622	216.2973	985.4376	2764.4906	481.8991
117.7725	444.7663	3382.7975	216.3791	985.4419	2764.4976	482.1275
117.8559	444.8403	3382.8203	216.533	985.4878	2764.6295	482.1834
117.9062	445.0545	3382.8877	216.5931	985.5864	2764.6919	482.2191
117.9787	445.1078	3387.5422	216.6663	985.6265	2764.7232	489.8969
118.0532	445.1703	3409.2157	216.7548	990.0518	2764.7504	497.5669
118.1609	451.1	3426.7898	216.8507	990.0563	2768.5918	497.613
121.4515	451.2123	3426.8222	220.5053	990.3251	2768.7859	497.6656
121.5252	451.2513	3431.4832	220.5958	998.8375	2775.2411	497.914
121.6751	451.2808	3431.4946	220.6691	998.8419	2775.2509	498.9098
121.752	451.3772	3452.8773	220.7197	1003.7324	2775.4168	501.6543
121.8155	451.4047	3459.8605	220.7869	1003.737	2775.4463	501.9334
121.9524	451.4346	3459.9289	220.8387	1003.9383	2780.262	502.0497
122.0313	451.6684	3465.0183	220.9128	1009.8895	2798.1606	505.59
122.097	458.2215	3470.0276	221.094	1009.8935	2798.168	505.7142
122.1786	458.3159	3478.1955	221.2105	1030.0661	2805.2108	505.7802
122.2419	458.3727	3484.5199	224.6981	1030.1422	2805.2189	505.9475
122.305	458.4107	3484.5451	224.7958	1030.1903	2805.2792	506.1629
122.4291	463.6533	3488.9604	224.8754	1030.2238	2820.4251	509.9999
127.9724	463.7764	3504.548	224.9515	1030.3449	2831.9524	510.197
127.9777	463.8543	3504.6456	225.0096	1034.7662	2831.9969	515.3195
128.0646	463.9265	3504.7655	225.1861	1034.7711	2836.7858	521.0474
128.1281	464.0903	3508.8285	225.3213	1052.5132	2836.9273	521.1528
128.1703	464.143	3516.3558	232.5834	1052.5172	2841.5953	521.2698
128.2017	467.6348	3516.3633	232.6611	1052.6861	2863.5565	521.3244
128.2181	467.8725	3516.4053	232.8066	1052.6924	2863.5639	521.3948
128.2667	468.0126	3522.0828	232.8654	1052.7208	2867.923	521.6169
128.3385	468.2742	3527.7444	232.9364	1052.7651	2867.9349	525.6398
128.3782	473.6612	3527.8655	233.039	1052.8359	2871.8983	525.6968
128.4339	473.7883	3541.8769	233.1792	1057.0789	2899.725	525.7637
128.484	473.9928	3551.5349	233.3366	1057.0831	2899.7314	525.8584
128.5386	474.1931	3551.5881	238.0662	1057.1196	2899.7708	525.8978
128.5833	474.2231	3560.8674	238.1475	1057.25	2899.7997	526.0046
128.6403	474.2368	3560.9286	238.2324	1057.3353	2899.9891	526.1406
128.6944	474.2559	3565.6251	238.2921	1061.8847	2904.7379	526.2139
128.7501	474.3079	3601.4907	238.3543	1061.8888	2910.9721	530.2255
128.8174	478.2215	3601.4975	238.42	1061.9999	2911.1034	530.3058
128.9077	478.2914	3610.1692	238.4817	1062.1473	2920.9033	530.3515
129.0096	478.5068	3610.2893	238.5581	1066.3008	2947.7792	530.3927
129.3124	478.5644	3618.6602	238.6344	1066.3058	2947.7872	530.4782
131.6718	478.588	3623.0386	238.7364	1070.5893	2960.3118	530.5571
131.7728	478.6095	3631.4644	242.0057	1070.5939	2965.3298	530.6562
131.8579	482.1168	3631.4698	242.1164	1075.5668	2977.8197	530.7261
131.9541	482.1955	3641.6132	242.2596	1075.5718	2977.8275	530.9416
131.999	482.4037	3650.1865	242.3967	1075.6487	2977.944	534.2566
132.0609	489.7033	3666.9409	246.406	1080.171	2994.4411	534.3128
132.11	489.7846	3666.9511	246.4789	1080.176	2994.5578	534.6098
132.1707	489.8536	3678.5194	246.5402	1080.2905	2994.5919	534.7082
132.2164	489.9192	3678.5335	246.5964	1080.3257	2998.6201	541.1393
132.2669	489.9881	3683.1198	246.6878	1084.6502	2998.6325	541.4366
132.32	490.0422	3693.511	246.733	1084.6544	2998.6656	546.3247
132.3679	490.1009	3693.593	246.7994	1093.2647	2998.8163	546.5002
132.4209	490.2494	3700.3507	246.8654	1093.2686	2999.0557	546.6017
132.492	497.4017	3709.2987	246.9554	1093.3224	3013.0198	546.6521
132.5535	497.573	3709.3053	247.0709	1093.3682	3013.0757	546.7244
132.6423	497.7313	3709.359	250.4723	1105.0171	3013.1614	550.9314
132.7513	497.8005	3715.5429	250.5664	1105.0212	3013.2363	551.2547
136.3254	497.8853	3726.3503	250.6386	1105.0935	3039.282	557.4855
136.3325	497.9388	3751.197	250.7127	1110.8759	3039.2919	557.5309
136.4451	497.9776	3751.243	250.7979	1110.8798	3048.6263	557.5693
136.5025	498.0142	3756.2589	250.8829	1110.9579	3055.9745	557.698
136.566	501.6819	3764.0152	250.9596	1111.0013	3056.0151	557.7934
136.6173	501.8414	3770.0272	251.0536	1111.0465	3056.0808	557.8684
136.674	501.8994	3776.0004	251.1669	1111.1019	3096.418	557.9253
136.771	501.9853	3780.6231	254.4983	1111.305	3096.4292	558.2289
136.8062	501.9995	3791.4201	254.6152	1111.3549	3108.9304	561.9128
136.8573	502.0376	3791.587	254.7102	1115.6841	3108.9412	562.0802
136.9135	502.232	3805.964	254.8167	1115.6884	3109.0086	562.1335
136.9697	502.2934	3812.7593	254.9476	1115.7651	3109.1757	562.1806
137.0106	505.7599	3812.816	258.2439	1115.9275	3128.6963	562.3476
137.2815	505.8192	3812.8754	258.3063	1116.0455	3128.7119	562.4658
137.4119	505.8532	3817.27	258.4716	1120.1538	3133.2551	566.9191
137.6578	505.8795	3824.6423	258.5406	1120.1595	3142.101	566.9656
140.4425	506.0726	3824.6502	258.6048	1124.1245	3142.1119	567.2528
140.5706	506.1386	3824.7085	258.6907	1124.3227	3142.3552	567.3241
140.6222	506.2056	3830.2479	258.7966	1124.378	3156.429	567.6403
140.6939	510.0876	3837.638	258.9516	1124.5171	3156.4527	571.082
140.7457	510.2681	3846.0125	265.7165	1132.1606	3164.1019	571.2414
140.7844	510.3615	3850.5431	265.8031	1132.1658	3164.2139	571.3747
140.8487	515.3086	3877.0047	265.8629	1146.866	3182.7946	571.464
140.893	515.3392	3877.0523	265.9254	1146.8699	3182.8022	571.5089
140.9468	515.3883	3877.2078	266.0791	1147.0428	3188.0625	571.8195
140.9933	515.6053	3877.2299	266.1535	1155.6646	3188.3711	580.1914
141.0391	515.6975	3882.8511	266.2374	1155.671	3196.2656	580.3198
141.0939	521.1574	3882.9009	266.3283	1159.8858	3196.3453	580.393
141.1655	521.2651	3887.6224	266.4991	1159.8896	3206.6838	580.5469
141.2235	521.3067	3896.4369	272.8707	1159.9312	3217.9428	580.6114
141.3047	521.3506	3896.4427	272.8772	1168.3014	3217.9514	580.7499
141.4011	521.3876	3896.5091	272.9534	1168.3051	3217.9984	587.5566
141.518	521.4727	3896.5714	273.0212	1168.3112	3225.5617	591.5522
141.7649	521.5988	3896.5892	273.0934	1168.3521	3225.5699	591.7293
144.6809	525.802	3901.0043	273.1493	1168.3818	3230.7365	591.809
144.7425	526.0736	3913.2287	273.2667	1168.5369	3230.7459	595.7829
144.7994	526.1003	3913.3297	273.3427	1168.5758	3230.8506	600.166
144.8526	526.1452	3913.3418	273.4033	1173.2182	3230.8985	600.3271
144.9124	526.4749	3913.3883	273.4686	1173.2225	3236.6722	600.3803
144.9557	530.0659	3918.135	273.5632	1177.4924	3236.7355	600.5173
145.0088	530.2579	3931.0728	273.6996	1177.4967	3236.9102	600.5936
145.0597	530.3407	3939.9034	280.5858	1177.5494	3248.7229	600.7447
145.1004	530.3698	3939.9412	280.6417	1184.2335	3248.7381	600.8793
145.1468	530.4029	3940.0007	280.7068	1184.2375	3273.1909	604.1239
145.2026	530.4513	3945.41	280.8389	1189.4069	3277.6636	604.2428
145.2744	530.5916	3945.5524	280.9453	1189.411	3277.6789	604.3575
145.318	530.6387	3953.8014	281.0164	1189.4694	3277.8828	604.4483
145.3781	531.0164	3953.8078	281.0784	1193.3472	3278.0134	608.4905
145.4525	534.2513	3953.8398	281.2673	1193.3516	3301.3737	608.6658
145.5567	534.3279	3953.9438	287.5757	1193.5649	3301.3826	608.9902
145.6614	534.3635	3953.9893	287.7243	1199.4956	3301.6879	612.5855
145.8745	534.423	3967.6646	287.7285	1199.4995	3313.335	619.4353
148.5401	534.6286	3967.7504	287.7982	1199.5184	3313.343	619.5357
148.6135	534.6844	3972.4917	287.8506	1199.5296	3313.4711	619.6499
148.6657	534.7264	3979.0275	287.9125	1199.5595	3313.5478	619.765
148.7282	540.8855	3979.0907	287.925	1199.6171	3313.6546	619.9267
148.7825	540.9462	3979.1256	287.9845	1199.7281	3319.3526	619.9823
148.8261	541.0475	3979.2018	288.0536	1204.5079	3331.0884	625.0287
148.8682	541.0898	3984.9376	288.1104	1204.5122	3331.1108	625.0913
148.9246	541.1213	4000.1853	288.1777	1204.6567	3345.2506	625.141
148.9507	541.1557	4009.1282	288.2565	1208.6652	3345.2591	625.1786
148.9927	541.2364	4009.2004	288.3434	1208.6698	3345.2772	625.3243
149.0429	541.3052	4009.2892	288.4494	1212.2459	3345.3581	625.3761
149.0822	541.3747	4016.0224	293.1277	1212.2501	3345.6088	625.432
149.1314	541.4024	4016.062	293.2591	1212.3303	3361.5982	625.5763
149.1675	541.4206	4016.1296	293.3314	1219.8141	3361.6051	625.8311
149.2331	541.475	4026.1861	293.3824	1219.8659	3361.8295	629.4456
149.2694	546.4921	4026.2075	293.4963	1219.9907	3365.9307	629.579
149.3398	546.5666	4026.2452	293.5915	1219.9962	3382.9395	629.6339
149.4301	546.5833	4035.5241	293.6544	1220.0347	3383.0968	629.681
149.5841	546.6871	4052.785	293.7349	1220.1007	3383.2684	629.757
152.6331	546.7291	4080.1028	293.8056	1224.589	3387.8495	629.8724
152.7145	551.1366	4090.6027	293.8939	1224.5933	3387.8798	629.9512
152.8974	551.2236	0	294.0084	1224.7148	3426.7908	633.2203
152.9508	551.331	0	298.3758	1224.7914	3426.8005	633.3306
153.0116	551.3773	0	298.5828	1224.894	3426.9025	633.4781
153.0625	551.3901	0	298.6481	1229.1823	3426.9319	633.6213
153.117	551.4207	0	298.7144	1229.1873	3426.9558	633.7082
153.185	551.5203	0	298.7832	1229.4575	3427.061	634.2198
153.2557	551.6107	0	298.8426	1244.5597	3427.109	637.0672
153.3267	557.5353	0	298.9245	1244.5636	3427.1491	641.3274
153.413	557.6465	0	299.004	1244.8353	3431.6858	641.5123
153.5291	557.693	0	299.0864	1244.86	3431.7356	645.1608
153.7746	557.7697	0	299.3001	1248.4226	3431.9179	645.3248
157.9193	557.8091	0	302.5368	1248.427	3465.3044	652.2411
157.9327	562.2074	0	302.6315	1248.8661	3465.3153	652.3451
158.0436	562.3448	0	302.6981	1252.2467	3484.9016	652.4051
158.1137	562.4425	0	302.7907	1252.2515	3504.7245	652.4684
158.2162	566.9242	0	302.8727	1252.5963	3504.7321	652.5691
158.2779	566.9922	0	302.9842	1260.238	3504.8943	652.6333
158.3437	567.2145	0	303.0876	1260.2426	3504.9919	652.6717
158.4216	567.2598	0	303.2539	1268.1015	3508.9103	652.7007
158.4881	567.2912	0	309.0014	1268.1056	3516.6876	652.8167
158.5719	567.3332	0	309.1087	1268.171	3527.9711	652.9063
158.6271	567.4179	0	309.1704	1272.6392	3528.0147	653.0273
158.6975	571.2704	0	309.211	1272.6439	3528.2287	656.7659
158.8511	571.3366	0	309.4139	1272.6999	3541.9337	656.8274
161.6997	571.3917	0	309.4732	1276.6613	3541.9697	660.6743
162.8066	571.4281	0	309.5408	1276.6663	3542.1753	660.7807
162.9014	571.4481	0	309.6093	1283.9935	3551.758	660.9375
162.9582	571.5744	0	309.6639	1283.9976	3589.1183	660.9832
163.064	571.7815	0	309.8945	1284.0615	3589.1269	661.0227
163.1181	575.7632	0	315.9601	1289.6222	3618.6976	661.1557
163.1674	580.5135	0	316.0318	1289.6265	3623.0298	661.2418
163.2536	580.6459	0	316.1086	1289.76	3623.0394	665.0843
163.2992	580.6984	0	316.2175	1289.8131	3623.0562	665.1353
163.3453	587.3252	0	316.2733	1300.7498	3631.9271	665.1921
163.3822	591.7172	0	316.3363	1300.778	3631.9383	665.3665
163.4281	591.755	0	316.4064	1314.2038	3632.1326	665.4554
163.4902	591.8356	0	316.4706	1314.2075	3636.8408	671.7967
163.5297	591.8749	0	316.5312	1314.2973	3636.9578	671.9425
163.5784	591.9564	0	316.6101	1314.3558	3637.0225	672.0196
163.6314	592.0082	0	316.7368	1314.3861	3641.6402	672.0676
163.7062	592.1246	0	321.5158	1314.4381	3641.8977	672.1291
163.7892	592.1711	0	321.6706	1314.5593	3657.0817	672.1954
163.8805	592.2391	0	321.7198	1319.9888	3657.091	672.2623
164.0059	595.7994	0	321.8611	1319.9928	3657.3556	672.4411
164.1838	595.8936	0	321.9146	1325.1763	3662.0403	682.2524
164.5678	596.2085	0	321.9787	1325.1803	3667.1526	682.363
167.1905	596.2799	0	322.0474	1325.1884	3678.5872	682.4772
168.0572	600.4081	0	322.1386	1325.2528	3678.6033	682.5343
168.1246	600.522	0	322.253	1329.4008	3678.9259	682.5904
168.199	600.5648	0	322.4958	1329.4059	3683.1656	682.6275
168.2472	600.7321	0	326.3766	1329.4602	3709.5889	682.673
168.27	604.3887	0	326.4689	1329.5176	3709.5954	682.8616
168.3337	604.4328	0	326.5893	1329.7115	3709.8652	690.4713
168.3695	604.5087	0	326.6428	1334.2489	3720.5842	690.5273
168.4104	604.5807	0	326.6781	1334.2528	3730.7216	690.5785
168.4593	604.6137	0	326.7331	1334.3006	3735.6975	690.687
168.5587	604.7246	0	326.792	1334.3338	3751.4509	690.757
168.5931	608.6576	0	326.8522	1350.1499	3756.335	690.9088
168.6493	608.7131	0	326.9225	1350.1535	3764.127	691.1101
168.69	608.9098	0	327.0077	1350.1892	3764.3474	695.2021
168.7414	609.0751	0	327.1111	1350.2343	3770.2084	695.2676
168.7852	612.534	0	330.9924	1355.6588	3784.9816	695.3327
168.8509	612.5677	0	331.1107	1355.9932	3784.9913	695.4477
168.9114	612.6141	0	331.3196	1359.5145	3800.3193	695.5114
169.0086	612.6354	0	331.4331	1359.5198	3800.3332	695.6778
169.1341	619.7611	0	331.5865	1363.9187	3812.8294	700.6508
169.3615	619.8655	0	335.5332	1363.9228	3812.8842	708.4069
172.0138	619.9406	0	335.6278	1363.9575	3825.0235	708.4748
172.0805	620.0243	0	335.7136	1364.0471	3830.652	708.5714
172.209	620.1424	0	335.8337	1364.0999	3838.1128	708.596
172.254	625.0656	0	335.9401	1364.1561	3845.9775	708.6229
172.2984	625.1372	0	336.0271	1364.2074	3845.9854	708.6499
172.3425	625.297	0	336.1729	1368.7221	3858.2382	708.6767
172.3869	625.3372	0	343.6912	1368.7267	3877.2	708.7055
172.4317	625.3701	0	343.7679	1378.7807	3877.21	708.7303
172.4652	625.4742	0	343.8405	1378.785	3896.563	708.7633
172.5038	625.7175	0	343.8978	1378.8462	3896.5696	708.9995
172.5443	629.643	0	343.9525	1382.9994	3896.7832	713.6628
172.589	629.935	0	344.0472	1383.0035	3913.2255	713.8694
172.6458	630.1514	0	344.1214	1383.0429	3913.232	713.9113
172.6948	633.3209	0	344.2278	1397.518	3913.2663	714.0126
172.7543	633.5961	0	344.328	1397.5218	3913.48	714.0861
172.8224	633.625	0	344.4594	1397.6863	3913.5386	714.162
172.9069	637.1427	0	347.7931	1397.8001	3924.7552	714.1854
173.1418	637.1833	0	347.977	1397.8127	3924.7651	714.3574
176.3775	637.4418	0	348.0859	1401.8799	3945.4639	714.4436
176.4896	641.3382	0	348.24	1401.8843	3945.4731	714.5952
176.5529	641.408	0	353.788	1402.0011	3954.1519	717.9051
176.6258	641.4478	0	353.9961	1402.0445	3954.161	718.0109
176.6785	641.5332	0	359.4713	1412.4424	3954.3619	718.0578
176.7447	641.6345	0	359.5408	1412.4463	3967.6933	718.1411
176.8318	641.6733	0	359.6338	1412.6953	3967.7363	718.2235
176.8806	645.3486	0	359.6818	1416.358	3972.5373	718.456
176.9244	645.4051	0	359.7303	1416.3621	3972.9	722.8055
176.9829	645.5717	0	359.7778	1416.4264	3979.1763	722.9031
177.0289	645.7144	0	359.8248	1421.0554	3979.3448	722.9792
177.0701	652.4219	0	359.9212	1421.0602	3979.4167	723.1096
177.1252	652.5962	0	359.9765	1425.4397	3979.4687	723.1756
177.204	652.6511	0	360.0352	1425.4438	3990.4377	727.2172
177.2928	652.7077	0	360.1075	1430.9767	4009.1768	727.2928
177.4223	652.9752	0	360.2462	1430.9812	4016.3292	727.3381
182.8761	656.7555	0	365.6536	1431.146	4017.339	727.4005
182.942	657.0158	0	365.6623	1431.1727	4026.538	727.5035
183.0583	657.0727	0	365.7289	1431.2153	4026.546	727.577
183.0964	657.161	0	365.7953	1437.39	4026.6067	727.6572
183.1332	657.2484	0	365.8405	1437.394	4035.585	731.8122
183.2858	660.9258	0	365.887	1437.3995	4035.5941	742.9856
183.3244	661.0729	0	365.9435	1437.4405	4035.7775	743.0907
183.3788	661.1445	0	365.9965	1437.4601	4035.8611	743.1478
183.4139	661.2094	0	366.0461	1437.5249	4052.8572	743.2018
183.4648	661.2537	0	366.2619	1437.6671	4052.8663	743.2483
183.5188	661.3066	0	366.3386	1437.7198	4052.9015	743.511
183.5513	665.1205	0	366.4455	1441.1716	4053.1528	750.6114
183.6219	665.7111	0	370.0831	1441.1761	4080.1209	750.7327
183.6805	672.2984	0	370.1629	1441.3436	4080.1271	750.7921
183.7236	676.7918	0	370.499	1444.8553	4080.1877	750.8256
183.7894	676.994	0	370.6439	1444.8603	4080.3547	751.0656
183.875	677.0767	0	370.7562	1463.1786	4080.4117	751.1593
184.1196	677.2366	0	373.8151	1463.1824	4080.4913	751.3052
187.4846	677.265	0	373.878	1463.1883	4096.8482	757.638
187.5551	677.2923	0	374.125	1463.3076	4096.8543	757.6752
187.6304	677.322	0	374.2287	1463.4793	4096.8719	757.8773
187.6925	677.5017	0	374.3223	1463.5078	4097.0118	757.9744
187.7543	677.5682	0	374.4279	1467.266	0	758.135
187.806	682.4927	0	380.9626	1467.2704	0	764.1043
187.8505	682.5228	0	381.237	1467.6947	0	764.1625
187.9036	682.562	0	381.305	1471.4392	0	764.1983
187.9606	682.6033	0	381.3729	1471.4435	0	764.2531
188.018	682.6376	0	381.4335	1471.5592	0	764.2914
188.0762	682.8782	0	381.4897	1475.8184	0	764.3825
188.1301	690.5465	0	381.5681	1475.8226	0	764.4368
188.1643	690.7264	0	381.6596	1479.6371	0	764.5015
188.2305	690.7618	0	381.8086	1479.6419	0	764.6409
188.304	690.7852	0	385.9312	1486.5592	0	769.0239
188.3907	690.8219	0	385.9961	1486.5631	0	769.1205
188.5436	690.9681	0	386.0703	1486.7615	0	769.1809
188.7413	691.0378	0	386.1302	1486.81	0	769.283
191.6018	695.1971	0	386.176	1486.8651	0	769.385
191.6696	695.3611	0	386.244	1492.2784	0	769.6102
191.7356	695.4377	0	386.3105	1492.2828	0	772.596
191.8799	695.4549	0	386.4133	1492.3813	0	772.785
191.9141	695.5503	0	386.7118	1492.4462	0	772.8648
191.9917	695.5964	0	389.5904	1497.0822	0	779.5838
192.0421	695.7798	0	389.7301	1497.0868	0	779.7577
192.1058	695.8379	0	389.7847	1501.9715	0	779.8441
192.1564	700.5691	0	389.8322	1501.9757	0	779.9441
192.2037	700.6869	0	389.904	1506.4609	0	779.9849
192.2489	700.9838	0	389.9753	1506.4653	0	780.1048
192.3125	708.3178	0	390.0468	1506.5165	0	780.2199
192.3896	708.6837	0	390.131	1506.7195	0	780.3901
192.4513	708.8029	0	390.2882	1515.6705	0	785.5724
192.5625	708.841	0	395.7288	1515.6744	0	785.8159
192.7349	708.9361	0	396.6171	1515.7287	0	785.8622
192.9117	708.9804	0	396.6858	1515.8642	0	785.9823
195.2916	709.0312	0	396.7602	1515.8994	0	786.0593
195.3509	713.889	0	396.854	1515.975	0	786.1343
195.4196	713.9485	0	396.9217	1516.1453	0	790.0265
195.4694	713.9775	0	396.9722	1516.2184	0	790.1707
195.5259	714.0639	0	397.0256	1522.0638	0	790.2383
195.569	714.1355	0	397.0633	1522.068	0	790.2934
195.6232	714.1515	0	397.1119	1522.1078	0	790.3635
195.6779	714.2395	0	397.2068	1522.1214	0	790.4406
195.7239	714.4375	0	397.2966	1522.3265	0	790.5754
195.7743	718.0288	0	397.4902	1522.3724	0	790.8411
195.813	718.1083	0	400.3738	1526.5259	0	795.6869
195.8614	718.198	0	400.5201	1526.531	0	795.8794
195.9098	718.2473	0	400.6032	1526.5811	0	800.6481
195.9568	718.3408	0	400.6745	1530.238	0	800.6852
195.9965	718.3976	0	400.7434	1530.2425	0	800.8605
196.0692	718.4254	0	400.7926	1530.2855	0	800.9208
196.1898	718.5592	0	400.9345	1530.3979	0	800.9688
196.3092	722.9194	0	401.0868	1533.9901	0	800.9998
199.2699	722.9698	0	401.1764	1533.9944	0	801.1727
199.3824	723.0319	0	401.2957	1534.2855	0	801.2651
199.4816	723.1153	0	409.7417	1534.2916	0	801.3449
199.5719	723.1889	0	409.8277	1537.8028	0	801.5146
199.6428	723.3232	0	409.891	1537.8073	0	805.4689
199.7413	727.2986	0	409.9363	1544.9516	0	805.6051
199.8398	727.5061	0	409.9731	1544.9556	0	805.664
199.9457	727.5521	0	410.0519	1544.989	0	805.7165
203.7198	727.622	0	410.1226	1545.0041	0	805.7647
203.8027	727.812	0	410.3244	1545.0473	0	805.8275
203.8715	731.7759	0	410.4607	1545.2986	0	805.973
203.9215	731.8437	0	416.9873	1545.3621	0	806.0664
203.9772	732.1016	0	417.0958	1550.29	0	810.1637
203.9952	732.1798	0	417.3437	1550.2944	0	810.3546
204.0392	736.4667	0	417.4626	1550.4057	0	810.4074
204.0849	736.4981	0	417.5428	1550.6139	0	810.4417
204.1161	743.1825	0	417.616	1559.5982	0	810.7396
204.1582	743.2145	0	417.7219	1559.6023	0	810.8858
204.2048	743.2411	0	417.91	1563.5733	0	814.2712
204.2432	743.3018	0	421.1428	1563.5775	0	814.4322
204.3198	743.4142	0	421.2201	1563.6455	0	814.4926
204.3816	743.498	0	421.2893	1563.949	0	814.6296
204.4408	750.7788	0	421.3517	1571.2293	0	814.7176
204.5081	750.8476	0	421.4049	1571.2334	0	818.8203
204.5923	750.8736	0	421.4798	1578.6073	0	818.9028
204.7689	750.9895	0	421.5682	1578.6113	0	822.4234
208.0478	751.1242	0	421.6505	1578.6955	0	822.4771
208.055	751.1685	0	421.7266	1578.7264	0	822.5794
208.1404	751.2078	0	424.8615	1583.3212	0	822.7071
208.1793	751.2546	0	424.9555	1583.3258	0	822.7705
208.3009	757.455	0	425.0222	1583.5486	0	822.8861
208.3475	757.5522	0	425.0889	1583.6032	0	829.7859
208.3927	757.6142	0	425.1334	1583.6728	0	829.9575
208.4365	757.6581	0	425.1923	1588.4622	0	830.0124
208.4752	757.689	0	425.2479	1588.4666	0	830.065
208.5172	757.8162	0	425.3142	1588.5331	0	830.2069
208.572	757.9097	0	425.3827	1588.7017	0	830.2628
208.6223	757.9496	0	425.4509	1588.7537	0	830.4153
208.6725	758.0361	0	425.5828	1593.3604	0	835.772
208.7199	764.1748	0	428.9454	1593.365	0	835.8624
208.8361	764.3303	0	429.0145	1616.299	0	835.9459
208.9272	764.424	0	429.0743	1616.3026	0	836.0153
209.0398	764.4581	0	429.1321	1616.3093	0	836.096
209.3103	764.4765	0	429.1876	1616.6924	0	836.1566
212.408	764.5191	0	429.2215	1623.7292	0	836.351
212.4844	764.5847	0	429.2867	1623.7334	0	836.437
212.6021	769.033	0	429.3313	1630.3481	0	854.0236
212.7069	769.1467	0	429.4652	1630.3519	0	854.106
212.8066	769.1863	0	429.5239	1630.5291	0	854.2276
212.8699	769.2088	0	429.6227	1630.584	0	854.2989
212.9388	769.419	0	429.7697	1654.2186	0	854.3455
212.992	769.601	0	432.4143	1654.2224	0	854.3931
213.056	772.5797	0	432.5108	1654.2985	0	854.5079
213.1227	772.7742	0	432.5743	1659.5709	0	854.6338
213.2292	772.8369	0	432.6422	1659.6358	0	854.7356
213.3692	779.7809	0	432.7679	1659.7144	0	861.7299
216.3165	779.8796	0	432.8303	1659.764	0	861.8784
216.4257	779.9081	0	432.9389	1659.9134	0	862.1468
216.5304	779.9578	0	432.9974	1664.1335	0	862.2469
216.61	779.9822	0	433.0737	1664.1387	0	867.8099
216.6803	780.1316	0	437.3563	1664.3795	0	867.8392
216.7535	785.8014	0	437.5435	1664.4912	0	867.8693
216.8347	785.8317	0	437.5993	1670.6607	0	867.9271
216.9086	785.8509	0	437.7096	1670.6651	0	868.1354
216.9742	785.9759	0	437.8335	1670.7146	0	873.1498
217.0553	786.1158	0	437.9023	1670.7576	0	873.2696
217.1516	786.2553	0	437.9708	1670.8277	0	873.3661
217.3054	790.2479	0	438.0757	1670.8692	0	873.3982
219.8212	790.3298	0	441.5284	1671.1252	0	873.5713
220.56	790.4109	0	445.3696	1683.0107	0	873.6723
220.6561	790.4697	0	445.4818	1683.0145	0	873.7501
220.7119	790.755	0	445.6286	1683.0515	0	873.9034
220.822	795.6139	0	445.694	1683.1067	0	878.3838
220.8854	795.7958	0	445.7764	1683.1482	0	878.4689
220.9324	795.9158	0	445.8336	1687.825	0	878.5146
220.9878	796.1042	0	445.8943	1687.8292	0	878.5753
221.0413	796.205	0	445.9409	1687.859	0	878.726
221.095	800.8727	0	446.1011	1687.8826	0	884.7088
221.1528	800.9303	0	446.2108	1692.6775	0	884.9532
221.1984	801.0299	0	452.1542	1692.6826	0	885.5361
221.2464	801.0805	0	452.2666	1696.7773	0	895.6346
221.3158	801.3136	0	452.3493	1696.7823	0	895.8251
221.3995	801.3536	0	452.4312	1703.3097	0	895.8761
221.494	805.6484	0	452.4865	1703.3148	0	896.0792
221.74	805.7223	0	452.5603	1707.1879	0	896.1591
224.7823	805.7536	0	452.6137	1707.1922	0	902.2698
224.8841	805.7959	0	452.6811	1707.3591	0	902.3702
224.9523	805.8187	0	452.786	1712.1322	0	902.4604
225.0042	805.9874	0	452.9423	1712.188	0	902.5686
225.0548	806.0422	0	459.1523	1712.4046	0	902.6289
225.0993	806.1139	0	459.2487	1712.4383	0	902.6637
225.1506	806.1431	0	459.42	1721.4347	0	902.8319
225.204	806.203	0	459.4809	1721.5988	0	902.9356
225.2559	810.3289	0	459.5435	1721.7607	0	906.2434
225.302	810.4136	0	459.6416	1726.0382	0	906.5156
225.3537	810.4549	0	459.7105	1726.0426	0	913.7134
225.4144	810.5664	0	459.7952	1726.2809	0	913.7699
225.4725	810.626	0	459.9766	1731.5121	0	913.8507
225.5241	810.7887	0	464.5408	1731.516	0	913.9123
225.5882	810.8734	0	464.6105	1731.5623	0	913.9697
225.6646	814.5324	0	464.6858	1731.7257	0	914.0209
225.7533	814.5821	0	464.7457	1735.7374	0	919.2925
225.8907	814.6418	0	464.8185	1735.7419	0	919.3713
231.7924	814.669	0	464.8879	1735.7842	0	919.4444
232.6566	814.7016	0	464.9611	1735.8242	0	919.4824
232.6673	814.7287	0	465.0373	1736.0506	0	919.5432
232.734	814.769	0	465.1175	1742.7883	0	919.6521
232.7701	818.8007	0	465.1941	1742.7922	0	919.7129
232.806	818.8523	0	465.3065	1742.9996	0	919.7579
232.8412	818.8952	0	468.5581	1743.0057	0	919.796
232.8912	819.2138	0	468.6212	1743.0723	0	920.0681
232.9339	822.7837	0	468.7068	1753.9742	0	924.4179
232.9889	822.8428	0	468.7619	1753.9782	0	924.5374
233.0399	829.9227	0	468.8245	1754.1899	0	924.7861
233.1082	830.0622	0	468.8906	1760.4445	0	924.8528
233.1584	830.0805	0	468.9435	1760.4486	0	925.0041
233.2095	830.2154	0	469.0801	1760.5337	0	931.5749
233.2536	830.2948	0	469.1491	1760.6068	0	931.7328
233.3227	830.3571	0	469.2548	1760.6444	0	931.8159
233.4189	830.4804	0	474.744	1760.694	0	931.9033
233.5013	835.8875	0	474.821	1760.7523	0	932.0415
233.5713	835.9432	0	474.9564	1764.5736	0	932.0966
233.6611	835.9894	0	475.0216	1764.578	0	932.1642
233.7695	836.1956	0	475.0801	1764.8857	0	938.88
233.9776	836.3357	0	475.1408	1785.9688	0	938.9852
237.1836	841.8569	0	475.1997	1785.9726	0	939.088
237.9962	845.0604	0	475.361	1786.2155	0	939.1548
238.0862	849.6339	0	475.5711	1786.2206	0	939.1922
238.1535	849.9739	0	479.1695	1786.26	0	939.2693
238.2271	854.2957	0	479.239	1786.3115	0	939.4081
238.2738	854.4099	0	479.3067	1790.9075	0	939.5003
238.3168	854.6411	0	479.3802	1790.9116	0	943.4903
238.3602	861.7266	0	479.4443	1791.1415	0	943.6014
238.413	861.8472	0	479.5013	1791.1499	0	943.6962
238.442	861.9379	0	479.5962	1791.3948	0	943.7423
238.4849	861.9701	0	479.7712	1795.9203	0	943.7839
238.5415	862.2036	0	482.833	1795.9244	0	943.8251
238.583	862.2727	0	483.0015	1795.9729	0	943.9847
238.6324	867.8258	0	483.0806	1796.0099	0	944.196
238.6875	867.8966	0	483.1579	1796.1461	0	948.2231
238.7304	867.9309	0	483.2368	1796.2888	0	948.399
238.8075	867.9766	0	483.3174	1800.9823	0	948.5
238.8945	868.0709	0	483.4053	1800.9869	0	948.6393
238.9711	868.1496	0	483.5328	1805.6166	0	948.7198
239.1567	868.1827	0	490.8565	1805.6209	0	948.8478
239.3903	868.3516	0	490.989	1810.5144	0	955.5292
242.0079	873.3551	0	491.0987	1810.5191	0	955.5866
242.0685	873.4038	0	491.155	1810.6588	0	955.6213
242.1825	873.5942	0	491.232	1825.696	0	955.6511
242.2371	873.6607	0	491.2878	1825.6996	0	955.7233
242.2815	873.6907	0	491.3639	1825.7313	0	955.7829
242.3297	873.7116	0	491.4455	1825.7645	0	955.822
242.3855	873.7564	0	491.5822	1825.8559	0	955.8803
242.447	873.9406	0	498.7374	1825.97	0	956.0039
242.5763	878.3334	0	498.7451	1831.6685	0	956.0663
242.6238	878.436	0	498.8438	1837.9555	0	960.6211
242.6859	878.4831	0	498.8934	1837.9641	0	960.7974
242.7541	878.5305	0	498.9692	1838.0057	0	960.867
242.822	878.6755	0	499.0221	1838.0305	0	961.0439
242.9512	878.7413	0	499.0779	1838.2505	0	961.1166
246.2618	878.8382	0	499.1231	1842.9879	0	961.3564
246.4031	878.9592	0	499.1831	1842.9923	0	966.6997
246.4272	884.4893	0	499.2558	1843.0952	0	966.8252
246.4742	884.6606	0	499.3326	1843.1353	0	966.8656
246.5159	884.8711	0	499.4095	1843.1888	0	967.0325
246.5418	884.921	0	499.5016	1848.6373	0	967.137
246.5886	884.9425	0	502.666	1848.6418	0	967.1721
246.6321	884.9606	0	502.7244	1848.8405	0	967.5177
246.672	884.9741	0	502.8467	1857.8905	0	971.279
246.7123	885.1257	0	502.8982	1857.896	0	971.5134
246.7647	885.181	0	502.9786	1858.013	0	971.8848
246.8539	885.2388	0	503.0161	1862.9876	0	980.1343
246.9029	885.4236	0	503.0606	1862.9922	0	980.2544
246.9521	889.2193	0	503.1175	1863.1292	0	980.4294
247.006	889.8117	0	503.1695	1863.3518	0	980.4827
247.0765	896.1415	0	503.2561	1868.8994	0	980.5581
247.1525	896.1852	0	503.38	1868.9039	0	980.7228
247.2563	896.217	0	503.523	1868.9839	0	980.8125
250.4874	896.2726	0	506.6209	1869.0431	0	981.2434
250.4942	896.3859	0	506.6676	1877.229	0	985.1958
250.5589	902.4578	0	506.7063	1877.2332	0	985.2801
250.602	902.6132	0	506.829	1877.5658	0	985.4225
250.647	902.6466	0	506.9363	1884.7209	0	985.4809
250.7069	902.6837	0	506.992	1884.7248	0	985.5431
250.7721	902.7349	0	507.043	1884.7595	0	985.7862
250.8255	902.9481	0	507.0865	1884.9936	0	990.1802
250.8792	903.0582	0	507.135	1885.0719	0	990.3222
250.9271	906.2489	0	507.235	1892.0053	0	990.38
250.9624	906.3527	0	507.3134	1892.0094	0	990.4774
251.0029	906.4268	0	507.3938	1892.1711	0	990.5351
251.0545	906.5127	0	507.5474	1892.2507	0	990.6061
251.1258	906.5387	0	510.8198	1896.0403	0	990.7393
251.1676	906.5648	0	510.8953	1896.0448	0	990.8765
251.2311	906.8609	0	510.9666	1896.0857	0	994.8931
251.3885	913.9036	0	511.0397	1905.3475	0	999.5833
251.5232	913.9244	0	511.1125	1905.3515	0	1003.7567
254.6029	914.0478	0	511.1779	1905.3975	0	1003.8637
254.7666	914.1496	0	511.2612	1924.8757	0	1003.9335
254.9289	919.4513	0	511.3506	1924.8796	0	1003.9731
255.1664	919.4964	0	511.4566	1925.0313	0	1004.0524
255.3251	919.5296	0	516.1443	1925.0367	0	1004.15
258.3313	919.685	0	516.2206	1930.3589	0	1004.3383
258.4021	919.7293	0	516.2873	1930.3631	0	1010.1847
258.4686	919.7915	0	516.3355	1930.5096	0	1015.79
258.531	924.5135	0	516.4028	1930.6739	0	1016.0971
258.5674	924.559	0	516.4905	1934.6436	0	1016.3154
258.6145	924.7478	0	516.5457	1934.6481	0	1020.1332
258.6662	924.7828	0	516.6279	1946.7053	0	1025.2088
258.6938	925.0423	0	516.703	1946.7095	0	1030.2051
258.7996	931.7259	0	516.8232	1975.0406	0	1030.2915
258.8494	931.8269	0	522.0606	1975.0449	0	1030.3626
258.8939	931.925	0	522.1445	1975.1101	0	1030.4446
258.9404	932.0186	0	522.1911	1975.2761	0	1030.4979
259.0071	932.0659	0	522.2447	1987.098	0	1030.5635
259.0729	938.9554	0	522.3011	1987.1018	0	1030.7608
259.1671	939.1125	0	522.3536	1987.1075	0	1034.7776
259.2474	939.2132	0	522.4011	1995.9555	0	1034.9351
259.3931	939.2901	0	522.4493	1995.9597	0	1035.0871
265.5888	939.3783	0	522.5147	2002.2647	0	1035.1464
265.7245	939.5504	0	522.5839	2002.2687	0	1035.3535
265.7708	943.6588	0	522.6456	2002.5721	0	1035.4313
265.8128	943.7296	0	522.7138	2026.4585	0	1039.3621
265.9121	943.7536	0	522.7979	2026.4622	0	1043.7422
265.957	943.79	0	522.9061	2026.5198	0	1043.9984
266.0016	943.8166	0	526.7694	2026.6089	0	1044.0705
266.0702	943.8294	0	526.8324	2026.6578	0	1052.1831
266.1052	943.9387	0	526.8974	2026.921	0	1052.2735
266.1569	944.015	0	526.9579	2030.2784	0	1052.4216
266.2028	944.0842	0	527.0216	2030.2833	0	1052.4779
266.2544	944.1622	0	527.0719	2034.0138	0	1052.5245
266.3078	948.4441	0	527.1237	2034.0182	0	1052.5796
266.3597	948.618	0	527.1929	2034.1014	0	1052.7052
266.4224	948.7005	0	527.2586	2034.4048	0	1052.7482
266.4702	948.7357	0	527.3274	2034.448	0	1052.7941
266.5654	948.7917	0	527.4083	2040.9065	0	1052.8439
266.6844	955.3404	0	531.3322	2040.9106	0	1053.0245
266.8344	955.4866	0	531.4713	2041.0935	0	1057.1154
272.9877	955.5478	0	531.5199	2041.0993	0	1057.2626
272.9949	955.5731	0	531.5684	2041.1257	0	1057.3234
273.0743	955.7869	0	531.609	2045.9357	0	1057.3751
273.1134	956.0453	0	531.6612	2045.9399	0	1057.4492
273.2017	960.7	0	531.7367	2050.3944	0	1057.5236
273.2806	960.8378	0	531.8054	2050.6278	0	1057.5729
273.3437	960.9121	0	532.0037	2059.9329	0	1057.6138
273.3975	960.986	0	535.1814	2059.9368	0	1057.6552
273.4471	961.0552	0	535.2547	2059.9644	0	1057.7923
273.4767	961.1921	0	535.3105	2059.9964	0	1057.8865
273.5041	966.8215	0	535.3557	2060.0416	0	1062.1234
273.5526	967.0421	0	535.4066	2060.1434	0	1062.2086
273.6031	967.107	0	535.4496	2065.0787	0	1062.2812
273.6502	967.1538	0	535.5069	2065.0829	0	1062.3405
273.7017	967.2011	0	535.5784	2065.1642	0	1062.4074
273.7609	967.433	0	535.6367	2065.3296	0	1062.4645
273.8292	971.4576	0	535.7049	2065.3708	0	1062.5096
273.9098	971.5196	0	535.7739	2065.432	0	1062.5546
274.0017	971.5506	0	535.889	2065.6127	0	1062.7175
274.1472	971.8525	0	542.2284	2069.2815	0	1062.9726
274.3532	971.897	0	542.3192	2069.2862	0	1066.3392
280.6083	980.438	0	542.459	2069.4545	0	1066.4295
280.6147	980.474	0	542.5201	2077.0354	0	1066.4791
280.6887	980.5449	0	542.5923	2077.0391	0	1066.6801
280.7315	980.5834	0	542.6648	2077.1064	0	1066.7221
280.7928	980.6418	0	542.7422	2077.352	0	1066.762
280.8325	980.6969	0	542.8475	2084.4514	0	1070.6664
280.8804	980.9361	0	542.9578	2094.6832	0	1070.8389
280.9183	985.361	0	547.1957	2094.6872	0	1070.9047
280.9481	985.4172	0	547.3386	2094.7272	0	1070.9586
281.0013	985.4653	0	547.3846	2094.798	0	1071.0059
281.052	985.4906	0	547.4764	2094.9595	0	1071.0748
281.0775	985.5058	0	547.5529	2098.843	0	1071.1931
281.1268	990.4564	0	547.6862	2098.8475	0	1075.5525
281.1868	990.6885	0	547.7662	2098.9789	0	1075.6226
281.2189	990.874	0	547.823	2104.724	0	1075.7652
281.2568	991.0088	0	547.8929	2104.7853	0	1075.8371
281.3834	994.8902	0	548.0245	2104.8282	0	1075.9943
281.4251	994.9635	0	551.876	2104.9964	0	1076.1249
281.5018	995.0822	0	551.9907	2105.058	0	1080.2143
281.5801	998.9765	0	552.0831	2108.939	0	1080.3188
281.7331	999.0711	0	552.1694	2108.9439	0	1080.4235
282.094	999.1418	0	552.2599	2116.6183	0	1080.485
287.5576	999.2999	0	552.3227	2116.622	0	1080.6011
287.5627	999.3662	0	552.4029	2116.6651	0	1080.7347
287.6422	999.524	0	552.6178	2116.6827	0	1084.9622
287.6703	1003.8856	0	558.5303	2116.8055	0	1085.0359
287.7211	1003.9467	0	558.6094	2122.1556	0	1085.2153
287.759	1003.9685	0	558.6668	2122.1608	0	1085.281
287.7963	1004.0141	0	558.7468	2122.2514	0	1085.4004
287.8382	1004.1209	0	558.8467	2122.321	0	1085.5374
287.8792	1004.1859	0	558.948	2126.8726	0	1092.6098
287.9415	1004.2073	0	559.0273	2126.877	0	1092.6472
287.9878	1004.4132	0	559.1084	2126.9506	0	1092.8089
288.0298	1010.0655	0	559.257	2127.2011	0	1092.8764
288.073	1010.2037	0	562.9225	2131.0301	0	1093.0082
288.1112	1010.3675	0	563.0855	2131.0361	0	1093.0583
288.1553	1015.9869	0	563.1418	2143.2628	0	1093.1881
288.2078	1016.0817	0	563.2044	2143.2668	0	1093.2378
288.2443	1016.1737	0	563.2691	2143.7244	0	1093.3048
288.3006	1016.3431	0	563.3364	2149.2228	0	1097.9889
288.3466	1016.4887	0	563.4196	2149.2269	0	1098.3539
288.4097	1020.0575	0	563.497	2149.278	0	1111.1088
288.4731	1020.3167	0	563.613	2149.4048	0	1111.1837
288.5532	1020.5572	0	563.7892	2149.51	0	1111.2374
288.6527	1025.1814	0	567.8441	2154.6083	0	1111.3008
288.858	1025.2337	0	567.9086	2154.613	0	1111.4305
289.0468	1025.2718	0	567.9561	2154.7164	0	1111.5113
292.9328	1025.3081	0	568.0094	2159.1939	0	1111.7273
292.9384	1030.5272	0	568.124	2159.1984	0	1115.6934
292.9978	1030.722	0	568.1785	2166.8122	0	1115.7842
293.1344	1034.9556	0	568.2388	2166.8165	0	1115.8833
293.1694	1035.1276	0	568.3122	2174.313	0	1115.9867
293.2076	1035.2039	0	568.4047	2174.3169	0	1116.0466
293.2473	1035.279	0	568.51	2174.3239	0	1116.1491
293.2755	1035.4425	0	572.1171	2174.5279	0	1116.2194
293.3247	1035.4902	0	572.1923	2174.5736	0	1116.3176
293.3668	1038.9452	0	572.2552	2181.7584	0	1116.4931
293.4023	1039.0199	0	572.3337	2181.7623	0	1120.1746
293.4485	1039.0518	0	572.3852	2181.7956	0	1120.3688
293.4853	1039.0907	0	572.4457	2181.9436	0	1120.5048
293.5243	1039.1236	0	572.4924	2182.0125	0	1124.3539
293.581	1039.323	0	572.5539	2186.538	0	1124.5226
293.6537	1039.3573	0	572.6149	2186.5419	0	1124.6896
293.7165	1039.3935	0	572.6906	2186.6682	0	1132.1121
293.7956	1043.9935	0	572.7886	2186.7174	0	1132.1881
293.878	1044.2423	0	576.3915	2190.7934	0	1132.3072
294.0155	1044.2884	0	576.5975	2191.1018	0	1132.5102
294.2375	1044.7299	0	576.6885	2198.3273	0	1132.6175
298.3862	1052.0863	0	576.8201	2198.3313	0	1139.466
298.5005	1052.3418	0	577.0242	2198.5838	0	1139.6352
298.5643	1052.4547	0	581.3163	2202.727	0	1139.9625
298.6355	1052.4818	0	581.3933	2202.7312	0	1146.8795
298.6897	1052.5584	0	581.4528	2202.9725	0	1147.0073
298.7517	1052.6856	0	581.5293	2206.8705	0	1147.097
298.7983	1052.7807	0	581.5909	2206.8756	0	1147.1533
298.8411	1052.8668	0	581.6547	2210.8814	0	1147.2227
298.898	1057.3342	0	581.7126	2210.8857	0	1147.323
298.9416	1057.4956	0	581.7767	2210.9277	0	1147.3705
298.9816	1057.536	0	581.8629	2211.1587	0	1147.4513
299.0207	1057.756	0	581.984	2229.5552	0	1151.7582
299.0812	1057.8303	0	588.3478	2229.5592	0	1151.9749
299.1572	1057.8619	0	588.6112	2229.8706	0	1155.7946
299.2188	1057.9714	0	592.5416	2248.5473	0	1155.9779
299.2781	1062.1466	0	592.5973	2248.5511	0	1156.0369
299.3855	1062.2718	0	592.7458	2248.5919	0	1156.1932
299.5699	1062.3216	0	592.8637	2248.8243	0	1156.5178
299.7379	1062.3575	0	592.9703	2253.7857	0	1159.9177
302.7139	1062.4834	0	593.1111	2253.7898	0	1168.3613
302.7829	1062.5426	0	593.2015	2253.9427	0	1168.5281
302.8457	1062.6087	0	596.7968	2254.1048	0	1168.5789
302.8994	1062.8441	0	596.9069	2254.1747	0	1168.6302
302.9754	1062.938	0	596.9737	2257.9467	0	1168.6352
303.0457	1066.4052	0	597.05	2257.9516	0	1168.6758
303.1319	1066.5	0	597.1297	2258.4782	0	1168.8539
303.1768	1066.5314	0	597.2048	2269.079	0	1168.9501
303.2455	1066.6864	0	597.3534	2269.0827	0	1173.0301
303.3318	1066.7835	0	601.2996	2269.2537	0	1173.0959
303.4294	1066.9612	0	601.3858	2269.2597	0	1173.1927
303.5614	1070.8357	0	601.4533	2283.0562	0	1173.2706
307.8984	1070.9555	0	601.5131	2283.06	0	1173.4047
309.1019	1070.9747	0	601.5704	2283.1158	0	1173.5449
309.1074	1071.013	0	601.618	2283.1824	0	1173.8015
309.1635	1071.2218	0	601.6755	2283.2966	0	1177.4889
309.21	1071.3122	0	601.7453	2287.4084	0	1177.5646
309.281	1075.7209	0	601.7981	2287.4124	0	1177.6359
309.3378	1075.7765	0	601.9171	2287.4575	0	1177.8843
309.3845	1075.7985	0	602.0298	2287.7437	0	1178.2171
309.4233	1075.8091	0	605.1799	2293.7182	0	1184.2923
309.4621	1075.8476	0	605.2601	2293.7222	0	1184.495
309.508	1076.1046	0	605.3318	2293.7656	0	1184.5484
309.5502	1076.2632	0	605.4385	2293.7966	0	1184.5999
309.6074	1080.4278	0	605.5004	2293.9372	0	1184.7646
309.7075	1080.5023	0	605.5642	2293.9757	0	1184.8119
309.7784	1080.5454	0	605.6379	2298.9656	0	1184.8494
309.832	1080.5747	0	605.6899	2298.9699	0	1185.0507
309.8892	1080.6415	0	605.7778	2299.0584	0	1189.4538
309.9915	1080.761	0	605.9227	2299.2159	0	1190.0354
310.0689	1085.2417	0	609.4998	2299.2735	0	1193.3323
310.2191	1085.4156	0	609.647	2304.1315	0	1193.3832
310.3637	1085.5162	0	609.7134	2304.1363	0	1193.4734
316.0367	1085.7067	0	609.7842	2304.4885	0	1193.5918
316.1039	1092.8303	0	609.8556	2315.176	0	1193.6543
316.1514	1092.8871	0	609.9292	2315.1797	0	1193.7055
316.1928	1092.9916	0	610.0449	2315.1856	0	1199.3562
316.2466	1093.2785	0	610.1786	2315.234	0	1199.4991
316.3348	1098.1998	0	613.2888	2315.3461	0	1199.5928
316.3784	1098.2725	0	613.3177	2315.4	0	1199.6343
316.4259	1098.3485	0	613.3723	2315.4495	0	1199.7608
316.4706	1098.4356	0	613.433	2322.1685	0	1204.4776
316.5104	1098.4941	0	613.4944	2322.1724	0	1204.6254
316.5339	1098.5901	0	613.5762	2322.4381	0	1204.6673
316.5717	1098.6949	0	613.6337	2322.4614	0	1204.7111
316.6138	1098.8433	0	613.8086	2327.9217	0	1204.8331
316.6684	1098.9326	0	613.9046	2328.0974	0	1204.9128
316.7273	1104.4286	0	620.3012	2332.9891	0	1204.9783
316.7834	1104.4752	0	620.3582	2332.9933	0	1205.056
316.8615	1104.5376	0	620.5358	2333.0493	0	1205.142
316.9331	1104.8686	0	620.6037	2333.1137	0	1205.297
317.0285	1111.1806	0	620.6598	2333.2208	0	1208.6656
317.1554	1111.274	0	620.7283	2333.2889	0	1208.8255
317.4059	1111.396	0	620.7732	2333.3436	0	1208.8749
321.7034	1111.4558	0	620.8258	2342.2391	0	1208.9397
321.7119	1111.4874	0	620.8961	2342.2434	0	1209.0747
321.7993	1111.5038	0	620.9722	2342.2946	0	1209.1637
321.897	1111.5308	0	621.0541	2349.4708	0	1212.4661
321.968	1111.5732	0	621.1281	2349.4752	0	1212.8477
321.9967	1111.653	0	621.2207	2353.9595	0	1219.3724
322.0379	1111.7498	0	621.3351	2353.964	0	1219.5308
322.0761	1115.8299	0	625.9201	2358.4789	0	1219.7051
322.1374	1115.994	0	626.0193	2358.4831	0	1219.8234
322.158	1116.0743	0	626.0844	2358.6861	0	1219.858
322.208	1116.1867	0	626.1654	2358.7989	0	1219.948
322.2499	1116.232	0	626.2244	2377.8644	0	1220.0748
322.3011	1116.2667	0	626.2745	2377.8684	0	1224.7728
322.3565	1120.3739	0	626.3417	2378.0293	0	1224.8765
322.3996	1120.3948	0	626.4045	2378.035	0	1225.0029
322.4823	1120.4554	0	626.4696	2378.2308	0	1225.0825
322.5416	1120.5255	0	626.5453	2392.3331	0	1225.1702
322.6206	1120.6489	0	626.6327	2392.337	0	1225.2251
322.7084	1120.7484	0	626.7477	2404.2746	0	1225.3176
322.8732	1120.8943	0	626.8879	2404.2784	0	1225.4208
326.4024	1124.6952	0	630.5026	2404.2837	0	1225.5531
326.5018	1124.7572	0	630.5832	2404.3552	0	1229.3046
326.5731	1124.863	0	630.6534	2404.4154	0	1229.5317
326.6452	1125.1561	0	630.7068	2404.6881	0	1229.6447
326.737	1132.2748	0	630.7867	2408.4734	0	1229.7236
326.769	1132.4725	0	630.8658	2408.4774	0	1229.7755
326.8126	1132.5738	0	630.9103	2408.5214	0	1230.0315
326.8747	1132.6363	0	630.9731	2408.6468	0	1244.6858
326.9187	1132.667	0	631.0569	2408.8344	0	1244.7481
326.96	1139.49	0	631.1597	2412.4348	0	1244.8568
326.9991	1139.5767	0	631.2779	2412.4407	0	1245.0083
327.0515	1139.6141	0	634.1981	2419.2021	0	1245.0786
327.1081	1139.791	0	634.2197	2419.2066	0	1245.2327
327.1836	1139.8901	0	634.4122	2419.272	0	1245.3356
327.2735	1147.1487	0	634.4984	2419.3218	0	1248.8617
327.3678	1147.2034	0	634.6335	2424.0143	0	1248.9159
327.5629	1147.244	0	634.711	2424.0186	0	1248.967
331.1218	1147.3538	0	634.8034	2424.097	0	1249.3387
331.1987	1147.4104	0	637.9095	2424.2345	0	1259.8275
331.3061	1147.4541	0	638.0096	2424.2746	0	1259.8916
331.3589	1147.4837	0	638.1047	2424.3174	0	1260.0151
331.4126	1147.7003	0	638.1729	2428.7229	0	1260.1075
331.4815	1147.779	0	638.2556	2428.7273	0	1260.2812
331.522	1151.7269	0	638.3347	2428.7761	0	1264.475
331.5762	1151.9931	0	638.4381	2428.8982	0	1264.6317
331.6436	1152.2669	0	638.56	2438.445	0	1264.712
331.6817	1155.785	0	642.1811	2438.4487	0	1264.782
331.7483	1155.8488	0	642.2551	2438.4843	0	1264.835
331.825	1156.01	0	642.3036	2438.7298	0	1264.9634
331.8931	1156.0511	0	642.4173	2459.2968	0	1265.0417
331.9854	1156.068	0	642.4813	2459.3005	0	1265.1152
332.0957	1156.0841	0	642.5432	2459.5304	0	1268.1528
332.2792	1156.1066	0	642.6788	2459.5679	0	1268.3023
335.673	1156.2956	0	642.7527	2459.596	0	1268.3562
335.7839	1156.4169	0	642.8836	2464.5864	0	1268.4515
335.836	1160.1134	0	643.0133	2464.5905	0	1268.5469
335.9084	1160.3746	0	646.2426	2464.6744	0	1268.664
335.9638	1160.3946	0	646.3148	2464.8633	0	1272.7678
336.0225	1160.4279	0	646.3869	2464.925	0	1272.9308
336.0665	1160.4756	0	646.4608	2465.1785	0	1272.9775
336.1224	1163.9559	0	646.5302	2473.677	0	1273.0118
336.1667	1168.6671	0	646.6136	2473.6812	0	1273.1857
336.2186	1168.7255	0	646.7137	2473.917	0	1273.234
336.2851	1168.8054	0	646.8288	2474.0054	0	1273.274
336.3467	1168.9013	0	653.3237	2487.5969	0	1273.2989
336.4093	1168.9241	0	653.4096	2487.6006	0	1273.6281
336.4845	1168.9806	0	653.46	2487.6066	0	1276.7134
336.5818	1173.0031	0	653.5196	2487.9252	0	1276.9381
336.7429	1173.1849	0	653.6376	2487.9317	0	1277.0116
343.6979	1173.29	0	653.7158	2499.8261	0	1283.487
343.7045	1173.5191	0	653.7851	2499.8298	0	1283.5681
343.7911	1177.5275	0	653.9009	2499.8361	0	1283.6421
343.8877	1177.5913	0	654.1066	2499.8788	0	1283.6804
343.9675	1177.6464	0	657.7431	2499.9312	0	1283.721
344.0349	1177.8177	0	657.8285	2500.0012	0	1283.7797
344.0802	1177.8555	0	657.9157	2504.0976	0	1283.8347
344.1271	1177.9393	0	657.9744	2504.1016	0	1284.0633
344.192	1184.4995	0	658.0587	2504.1557	0	1289.3165
344.2393	1184.5432	0	658.1454	2508.9537	0	1289.4978
344.282	1184.5977	0	658.2492	2508.9588	0	1289.582
344.3401	1184.7817	0	658.3594	2509.0666	0	1289.6478
344.3963	1184.8202	0	661.7464	2509.1038	0	1289.7314
344.4522	1185.0937	0	661.8725	2513.8189	0	1289.9884
344.5111	1189.7263	0	661.9232	2513.8234	0	1294.7351
344.5885	1189.8493	0	662.0491	2514.1238	0	1300.9793
344.6641	1189.9255	0	662.109	2526.4004	0	1301.068
344.79	1190.021	0	662.1642	2526.4045	0	1301.1093
344.9274	1190.0776	0	662.2428	2532.5254	0	1301.1818
345.1344	1193.3385	0	662.3259	2532.5294	0	1301.2472
345.3101	1193.6324	0	662.4375	2537.0525	0	1301.3799
348.0149	1193.6757	0	662.5854	2537.0572	0	1307.9063
348.2829	1193.7031	0	666.0029	2541.2526	0	1307.9659
348.4181	1193.7447	0	666.1225	2541.2571	0	1308.0273
353.4541	1199.2044	0	666.2188	2541.4276	0	1308.0987
353.4604	1199.6038	0	666.2903	2541.4878	0	1308.1677
353.5197	1199.7104	0	666.4716	2545.4008	0	1308.214
353.5916	1199.7828	0	666.5654	2545.406	0	1308.3548
353.6727	1199.8231	0	666.7185	2552.1829	0	1308.3866
353.7343	1199.8721	0	672.9281	2552.1869	0	1308.4471
353.8425	1204.6313	0	673.0034	2557.3411	0	1308.6587
353.8852	1204.7629	0	673.0787	2557.345	0	1314.4293
353.9764	1205.0383	0	673.1518	2557.4232	0	1314.5183
354.0237	1205.0744	0	673.2793	2557.6973	0	1314.5814
354.0758	1205.1254	0	673.3383	2566.891	0	1314.6729
354.1231	1205.3055	0	673.4451	2566.8951	0	1314.7214
354.1969	1208.645	0	673.5617	2572.2724	0	1314.8095
354.2791	1208.8717	0	677.9241	2572.2764	0	1314.8777
354.3828	1208.9469	0	678.017	2572.4462	0	1314.9654
354.5249	1209.0117	0	678.0912	2572.457	0	1320.2925
354.6806	1209.1682	0	678.1758	2572.6613	0	1320.4302
354.9401	1209.2273	0	678.293	2576.3793	0	1320.4772
357.9748	1212.5281	0	678.4782	2576.3839	0	1320.6311
359.1337	1212.6734	0	683.3398	2576.6133	0	1320.7094
359.2049	1212.7371	0	683.4266	2576.7112	0	1320.8118
359.2934	1212.7875	0	683.5111	2580.4036	0	1320.9759
359.3834	1212.8327	0	683.5853	2580.4087	0	1325.2062
359.4291	1219.1867	0	683.6646	2580.616	0	1325.3473
359.5124	1219.3158	0	683.7348	2580.6221	0	1325.4415
359.5497	1219.4053	0	683.8156	2585.533	0	1325.4957
359.6089	1219.505	0	683.9081	2585.749	0	1325.5639
359.6519	1219.5485	0	684.0035	2585.7858	0	1325.7101
359.6847	1219.5905	0	691.5058	2586.0157	0	1325.7951
359.7164	1219.6115	0	691.6055	2590.998	0	1329.673
359.7395	1219.85	0	691.6931	2591.0026	0	1329.9857
359.7805	1220.0952	0	691.7929	2598.3052	0	1334.4365
359.8235	1225.038	0	691.8511	2598.309	0	1334.5622
359.8858	1225.1562	0	691.9216	2598.3744	0	1334.6353
359.9514	1225.2427	0	691.9793	2603.7729	0	1334.6885
360.022	1225.5503	0	692.1066	2603.7771	0	1334.7935
360.1366	1229.5988	0	692.1776	2608.4666	0	1334.9638
360.2659	1229.7449	0	692.2864	2608.4706	0	1350.1688
360.4432	1229.9167	0	692.3955	2608.5408	0	1355.9732
365.6663	1244.8958	0	696.1666	2616.0284	0	1356.0488
365.7576	1244.9407	0	696.2519	2616.0326	0	1356.6645
365.8316	1245.1474	0	696.296	2625.1645	0	1359.8944
365.8759	1245.2738	0	696.4863	2625.1682	0	1363.972
365.9303	1248.8569	0	696.5623	2625.1736	0	1364.0192
365.9855	1248.9194	0	696.6214	2625.1978	0	1364.0792
366.044	1249.0861	0	696.6823	2625.2052	0	1364.1191
366.1057	1249.2752	0	696.7467	2625.2431	0	1364.1631
366.2004	1249.3465	0	696.8424	2630.5083	0	1364.246
366.2401	1249.6167	0	696.9567	2630.5128	0	1364.3335
366.2835	1252.8798	0	701.3694	2630.5592	0	1364.4042
366.3062	1264.4792	0	701.4622	2630.8185	0	1364.4498
366.3471	1264.6873	0	701.5458	2635.4587	0	1364.6862
366.3896	1264.8121	0	701.6385	2635.4633	0	1368.7343
366.4367	1264.9001	0	701.7136	2642.164	0	1368.968
366.4862	1264.9566	0	701.8388	2642.1678	0	1369.0055
366.5421	1264.9927	0	701.9869	2642.1735	0	1369.0344
366.6148	1265.2762	0	702.1409	2642.2395	0	1369.2375
366.6967	1268.2801	0	709.4626	2642.3793	0	1369.2975
366.8275	1268.4363	0	709.5719	2642.4292	0	1369.3945
367.0461	1268.484	0	709.623	2642.4921	0	1369.5533
370.0878	1268.528	0	709.6645	2642.5444	0	1373.4202
370.0971	1268.6133	0	709.7101	2653.5795	0	1373.6058
370.2104	1268.705	0	709.844	2653.5835	0	1373.6475
370.4493	1268.863	0	709.9038	2653.6624	0	1373.6953
370.5395	1268.9259	0	709.9714	2653.8073	0	1373.8465
370.5876	1272.939	0	710.0482	2675.1953	0	1373.9173
370.6411	1272.9859	0	710.1204	2675.1989	0	1378.9299
370.6836	1273.0048	0	710.2927	2675.2043	0	1379.0145
370.7391	1273.017	0	714.8146	2675.412	0	1379.0571
370.7766	1273.0605	0	714.9382	2675.5262	0	1379.0856
370.8397	1273.2027	0	714.9872	2680.0682	0	1379.1463
370.8839	1273.2344	0	715.0568	2680.0724	0	1379.2384
370.9751	1273.2716	0	715.173	2680.4298	0	1379.2839
371.0772	1273.2916	0	715.2294	2686.3293	0	1379.3221
371.1894	1276.9778	0	715.2953	2686.3334	0	1379.3646
371.4622	1277.0311	0	715.3577	2686.4401	0	1379.6734
373.8935	1277.3375	0	715.4504	2686.4825	0	1383.0196
373.9011	1277.3647	0	715.561	2686.6751	0	1383.2001
373.9875	1277.3972	0	715.8142	2692.2125	0	1383.3693
374.0549	1283.6994	0	719.0635	2692.2167	0	1383.5167
374.1263	1283.7183	0	719.1323	2692.2676	0	1389.5706
374.1984	1283.7569	0	719.1913	2692.3021	0	1389.7664
374.2569	1283.8013	0	719.2732	2692.3273	0	1397.7607
374.3182	1283.8395	0	719.3435	2692.3853	0	1397.8097
374.3697	1283.8979	0	719.3969	2692.4661	0	1397.8728
374.4239	1283.9991	0	719.4658	2698.2048	0	1397.9667
374.4642	1289.4845	0	719.5278	2698.232	0	1398.031
374.5095	1289.5352	0	719.5872	2698.3255	0	1398.1309
374.5436	1289.5768	0	719.6596	2698.4866	0	1398.2147
374.6036	1289.622	0	723.8017	2698.6451	0	1398.3248
374.6698	1289.6665	0	723.8623	2706.4793	0	1398.4449
374.7339	1289.6995	0	724.1023	2706.4843	0	1402.0319
374.8316	1289.7242	0	724.2292	2710.322	0	1402.1769
374.9903	1290.0309	0	724.33	2710.3266	0	1402.2503
380.2992	1294.4583	0	724.4269	2718.3202	0	1402.3209
381.0461	1294.6725	0	724.5483	2718.3242	0	1402.4108
381.1411	1294.717	0	724.6943	2718.4502	0	1402.5995
381.1877	1294.7924	0	728.2054	2718.6372	0	1409.3958
381.2397	1295.0304	0	728.2938	2718.6785	0	1409.5377
381.2731	1295.0883	0	728.3862	2724.299	0	1409.7465
381.3259	1295.2964	0	728.5687	2724.3028	0	1412.4093
381.374	1301.0881	0	728.67	2724.3832	0	1412.5504
381.4753	1301.2169	0	728.7719	2724.5554	0	1416.3796
381.5139	1301.3523	0	728.9043	2729.39	0	1416.6431
381.5446	1301.391	0	732.5467	2734.5609	0	1416.7001
381.5871	1301.4985	0	732.6388	2734.5651	0	1421.0399
381.6261	1301.6482	0	732.7	2734.6647	0	1421.1774
381.6656	1301.7027	0	732.7563	2738.972	0	1421.2615
381.7044	1308.0916	0	732.8405	2738.9761	0	1421.4128
381.7546	1308.1707	0	732.913	2764.4535	0	1421.4704
381.8694	1308.2084	0	733.0007	2764.4572	0	1421.5371
381.9372	1308.347	0	733.0676	2764.4629	0	1421.6702
382.005	1308.4395	0	733.1777	2764.608	0	1421.867
382.1067	1308.6003	0	737.1994	2764.6156	0	1425.6818
382.5169	1314.6613	0	737.3336	2764.6585	0	1425.8463
385.9873	1314.969	0	737.3977	2764.6689	0	1425.8957
386.0743	1315.0303	0	737.4621	2768.5774	0	1425.9487
386.1647	1315.2138	0	737.5496	2768.5816	0	1426.0741
386.2298	1320.3903	0	737.6365	2768.6102	0	1426.1499
386.282	1320.4413	0	737.7485	2768.7615	0	1426.1931
386.3236	1320.5135	0	737.9385	2768.7826	0	1431.2071
386.3864	1320.5559	0	743.9979	2775.2018	0	1431.2694
386.4199	1320.628	0	744.0879	2775.2057	0	1431.332
386.5052	1320.6832	0	744.1942	2775.2394	0	1431.4334
386.5494	1320.7787	0	744.2469	2775.3061	0	1431.5047
386.5972	1320.9276	0	744.3696	2775.3692	0	1431.823
386.6918	1321.1231	0	744.4956	2775.3899	0	1437.4575
386.7795	1325.3853	0	744.6526	2775.435	0	1437.6267
386.9036	1325.4461	0	744.7633	2775.4648	0	1437.7132
387.1717	1325.506	0	745.023	2775.628	0	1437.8572
389.6503	1325.5327	0	751.6914	2780.1965	0	1438.1634
389.7846	1325.6449	0	751.873	2780.2022	0	1441.3238
389.8568	1325.7312	0	751.9319	2780.3016	0	1441.3892
389.9276	1325.7752	0	752.0742	2780.4258	0	1441.4499
389.9896	1326.0365	0	752.1351	2780.5969	0	1441.5606
390.0623	1329.44	0	752.1836	2785.9015	0	1441.7548
390.1526	1329.6081	0	752.2489	2785.9056	0	1456.3897
390.231	1329.676	0	752.4113	2785.9371	0	1456.4669
390.2937	1329.7164	0	752.5149	2786.0475	0	1456.5616
390.3969	1329.7715	0	758.6268	2786.251	0	1456.6389
390.4922	1329.8228	0	758.7106	2790.3788	0	1456.7268
390.5974	1329.9727	0	758.7762	2790.3838	0	1463.2004
395.7217	1330.0074	0	758.8686	2790.5436	0	1463.3047
396.6872	1330.0395	0	758.9546	2790.9977	0	1463.4028
396.8888	1330.4081	0	759.0228	2798.1187	0	1463.5268
396.9308	1334.5393	0	759.0857	2798.1229	0	1463.5562
396.9684	1334.6297	0	759.171	2798.1357	0	1463.6372
397.0222	1334.6554	0	759.2813	2805.2076	0	1467.371
397.11	1334.683	0	759.3998	2805.2115	0	1467.4382
397.1603	1334.7032	0	765.1097	2805.3333	0	1467.5342
397.2105	1334.7306	0	765.1768	2805.3821	0	1467.6222
397.23	1334.8093	0	765.2277	2805.6719	0	1467.6523
397.2911	1334.8596	0	765.2743	2813.2066	0	1467.7124
397.3245	1334.8859	0	765.335	2813.2106	0	1467.781
397.3782	1334.9898	0	765.461	2820.7591	0	1467.846
397.443	1349.3054	0	765.5364	2820.7637	0	1467.903
397.4964	1349.7428	0	765.6413	2820.8282	0	1468.0996
397.5669	1350.2091	0	765.7376	2831.8739	0	1468.1957
397.6732	1356.0128	0	765.8575	2831.8779	0	1471.7246
397.8404	1356.3794	0	770.0937	2831.8875	0	1471.7988
398.0638	1356.7117	0	770.1747	2831.9198	0	1471.9155
400.6236	1359.8976	0	770.2358	2836.7028	0	1471.9678
400.6797	1363.9896	0	770.3122	2836.7068	0	1471.9739
400.7819	1364.2699	0	770.3795	2836.8586	0	1472.0144
400.8243	1364.2935	0	770.4615	2836.8808	0	1472.3666
400.8734	1364.3544	0	770.546	2836.9155	0	1475.9782
400.9206	1364.3808	0	770.6401	2841.5614	0	1476.0608
400.9627	1364.4186	0	773.5348	2841.5659	0	1476.1606
400.9947	1364.5077	0	773.6427	2841.6974	0	1476.2268
401.0293	1364.5768	0	773.7221	2846.9547	0	1476.2975
401.0683	1364.6177	0	773.787	2846.9588	0	1476.3401
401.1083	1364.6816	0	773.8365	2847.1609	0	1476.3957
401.1611	1368.8802	0	773.8917	2847.2866	0	1476.5624
401.2127	1368.9221	0	773.9686	2851.4822	0	1476.938
401.2704	1368.9848	0	774.0229	2851.4872	0	1479.6502
401.3158	1369.1692	0	774.091	2863.5184	0	1479.8475
401.3541	1369.198	0	774.1699	2863.522	0	1479.8951
401.4026	1369.2153	0	774.2862	2863.5289	0	1480.1574
401.4608	1369.2551	0	780.7231	2867.8791	0	1480.202
401.5408	1369.2781	0	780.953	2867.8832	0	1486.4924
401.6571	1369.4247	0	781.0701	2867.9348	0	1486.5501
401.8828	1369.5174	0	781.135	2868.0876	0	1486.6188
409.3862	1369.5569	0	781.2914	2868.2012	0	1486.7205
409.4696	1373.598	0	781.3665	2872.2087	0	1486.8323
409.515	1373.6225	0	781.5475	2886.7476	0	1486.9156
409.5629	1373.72	0	786.7179	2886.7515	0	1487.0621
409.6184	1373.8427	0	786.9001	2886.8924	0	1492.4524
409.6697	1373.8634	0	786.9622	2886.9446	0	1492.6
409.7077	1374.1698	0	787.0237	2899.6764	0	1492.6597
409.7438	1374.2472	0	787.073	2899.6805	0	1492.7073
409.7837	1378.8559	0	787.2285	2899.7537	0	1492.7492
409.8165	1379.0056	0	787.3167	2899.803	0	1492.8
409.849	1379.2349	0	787.4447	2899.8914	0	1492.8564
409.8927	1379.2676	0	791.079	2904.7319	0	1492.9342
409.9896	1379.3397	0	791.2262	2904.7367	0	1493.0747
410.0452	1379.4046	0	791.3548	2904.9376	0	1493.1649
410.135	1379.6132	0	791.4158	2905.1547	0	1497.063
410.1731	1383.2124	0	791.4868	2910.8585	0	1497.125
410.2303	1383.2763	0	791.5559	2910.863	0	1497.1829
410.3158	1383.3517	0	791.6186	2910.9309	0	1497.2303
410.4478	1383.4746	0	791.7042	2910.9798	0	1497.3127
410.5894	1383.5113	0	791.8397	2916.0418	0	1497.3911
417.0857	1383.5496	0	796.5845	2916.0459	0	1497.447
417.1637	1383.6895	0	796.6764	2916.1266	0	1497.491
417.2251	1390.0104	0	796.7717	2916.2397	0	1502.1999
417.3115	1397.8596	0	796.8336	2916.3117	0	1502.2921
417.3765	1398.111	0	796.9044	2916.4193	0	1502.3592
417.4269	1398.1473	0	797.0125	2920.9027	0	1502.4531
417.4816	1398.2183	0	797.1276	2920.907	0	1502.5123
417.5355	1398.3761	0	797.2708	2921.2743	0	1502.5499
417.5827	1402.26	0	801.9065	2921.3027	0	1502.8011
417.6312	1402.3489	0	802.0205	2941.0351	0	1506.4697
417.6673	1402.4252	0	802.0978	2941.0391	0	1506.6869
417.6971	1402.4807	0	802.1579	2941.0465	0	1506.7441
417.7365	1402.5084	0	802.2453	2941.1067	0	1506.8283
417.7696	1402.5373	0	802.326	2947.5454	0	1507.0176
417.8198	1402.5904	0	802.3737	2947.5492	0	1507.1009
417.9366	1402.6196	0	802.4328	2947.5567	0	1515.6584
418.0004	1402.8726	0	802.4996	2947.6272	0	1515.7554
418.0773	1409.3735	0	802.6014	2947.7412	0	1522.1768
418.2298	1409.421	0	806.5192	2947.8053	0	1522.2855
418.4316	1409.4743	0	806.5918	2953.9937	0	1522.3565
421.2269	1409.6541	0	806.668	2953.9979	0	1522.4069
421.3264	1409.845	0	806.7945	2960.2866	0	1522.4998
421.4043	1409.9094	0	806.8829	2960.2905	0	1522.5527
421.4571	1412.3975	0	806.9513	2965.2618	0	1522.5828
421.5212	1412.717	0	807.0085	2965.2806	0	1522.6819
421.5577	1416.8403	0	807.0838	2965.3336	0	1522.8122
421.6234	1416.949	0	807.1537	2977.4034	0	1522.8957
421.6809	1417.2082	0	807.2515	2977.4072	0	1526.3921
421.7178	1421.0547	0	811.1998	2984.3107	0	1526.5439
421.7572	1421.2314	0	811.2873	2984.3147	0	1526.6605
421.8263	1421.3345	0	811.3575	2984.4902	0	1526.7352
421.8971	1421.5147	0	811.4293	2984.5619	0	1526.8367
421.9584	1421.5494	0	811.5031	2994.2789	0	1526.8857
422.0556	1421.5921	0	811.6557	2994.2829	0	1526.9592
422.2222	1421.9101	0	811.7249	2994.3542	0	1527.0727
425.0354	1425.8019	0	811.8269	2994.4637	0	1527.2261
425.1323	1425.9119	0	811.9303	2994.5466	0	1530.3816
425.1964	1425.9525	0	815.2663	2994.5914	0	1530.5659
425.2649	1426.1279	0	815.3493	2998.6083	0	1530.6755
425.3196	1426.1578	0	815.4074	2998.6129	0	1530.7424
425.3932	1426.1795	0	815.4638	2998.6338	0	1530.8379
425.4499	1426.225	0	815.5089	2998.7964	0	1531.108
425.522	1426.3347	0	815.5535	2998.9803	0	1534.2658
425.5914	1426.3938	0	815.6045	2999.0851	0	1538.005
425.8892	1431.2501	0	815.6502	3006.8451	0	1538.2152
426.1019	1431.3698	0	815.6918	3006.8493	0	1538.3535
429.0867	1431.464	0	815.7421	3006.9069	0	1538.4314
429.1381	1431.494	0	815.7804	3007.1341	0	1538.4876
429.1988	1431.5211	0	815.8352	3012.91	0	1545.0386
429.2613	1431.564	0	815.9158	3012.9145	0	1545.3455
429.3754	1431.8871	0	816.0372	3012.982	0	1545.6688
429.4056	1437.5972	0	816.1726	3013.024	0	1550.5384
429.4492	1437.6649	0	819.5804	3013.0546	0	1550.5958
429.4808	1437.7024	0	819.6722	3013.0801	0	1550.6593
429.526	1437.7982	0	819.742	3013.2092	0	1550.8758
429.5873	1437.8906	0	819.8029	3018.387	0	1550.9509
429.6199	1441.5729	0	819.8627	3018.3913	0	1554.932
429.6693	1441.824	0	819.9154	3018.4222	0	1555.0224
429.7655	1445.3226	0	819.9795	3018.5033	0	1555.1185
429.8336	1456.8696	0	820.0867	3018.628	0	1555.1891
429.897	1457.0443	0	820.1793	3029.0461	0	1555.4715
430.0504	1463.5704	0	820.3099	3029.0503	0	1559.8623
430.1646	1463.5878	0	823.4431	3034.3051	0	1560.0134
432.4463	1463.6679	0	823.4672	3034.309	0	1560.0955
432.5783	1463.7095	0	823.5962	3034.6399	0	1560.1876
432.6658	1463.7348	0	823.6498	3039.2625	0	1560.2474
432.7563	1463.7972	0	823.7953	3039.2668	0	1560.529
432.8304	1463.8158	0	823.8584	3039.3416	0	1563.8929
432.8856	1464.0237	0	823.9394	3039.389	0	1563.9395
432.9405	1467.462	0	824.0077	3043.7343	0	1571.5924
432.9923	1467.6093	0	824.1067	3043.7388	0	1571.7058
433.0492	1467.6596	0	830.7726	3043.7875	0	1571.7671
433.1123	1467.6874	0	830.8351	3048.5372	0	1571.7819
433.1928	1467.8732	0	830.8846	3048.5414	0	1571.83
433.2634	1467.9063	0	830.9632	3048.8435	0	1571.9724
433.3907	1468.0931	0	831.0132	3048.8622	0	1572.0558
437.583	1471.9124	0	831.0844	3055.937	0	1578.281
437.5916	1471.9739	0	831.1366	3055.9412	0	1578.4677
437.6546	1471.9883	0	831.1942	3056.0353	0	1578.5275
437.7749	1472.2291	0	831.2754	3056.0851	0	1578.5757
437.8248	1472.2617	0	831.3522	3060.2067	0	1578.6374
437.8577	1472.2906	0	831.4444	3060.211	0	1578.6898
437.9033	1476.0502	0	831.5384	3060.3593	0	1578.7649
438.0059	1476.1203	0	836.6889	3060.3849	0	1578.8613
438.0619	1476.2451	0	836.7455	3071.3563	0	1578.9927
438.1199	1476.6043	0	836.8837	3071.3601	0	1583.5479
438.25	1477.6552	0	836.9533	3071.4174	0	1583.6064
438.2987	1479.8923	0	837.0186	3071.5612	0	1583.6709
438.3617	1480.0421	0	837.0925	3077.1152	0	1583.7568
438.4159	1480.2161	0	837.1754	3077.1194	0	1583.8601
438.5012	1480.2483	0	837.2392	3096.4041	0	1583.9526
438.6136	1480.2764	0	837.3198	3096.4081	0	1588.5304
438.7463	1486.5008	0	837.4772	3096.4963	0	1588.6721
444.7378	1486.7782	0	845.825	3096.6383	0	1588.7251
445.5762	1486.8214	0	845.9353	3101.6948	0	1588.771
445.5847	1486.8694	0	846.0393	3101.9115	0	1588.838
445.7649	1492.5364	0	846.1373	3101.9177	0	1589.0305
445.7756	1492.6178	0	846.2393	3108.8717	0	1593.4777
445.8687	1492.7135	0	846.3782	3108.8757	0	1593.637
445.9047	1492.7898	0	850.1668	3108.9226	0	1593.8985
445.9397	1492.8489	0	850.2971	3108.9429	0	1593.9562
445.9785	1492.8681	0	850.4108	3108.9667	0	1594.0134
446.0153	1493.0472	0	850.507	3109.0148	0	1599.8242
446.0549	1493.1293	0	850.6288	3109.0704	0	1599.8871
446.0959	1497.1563	0	850.7192	3109.1392	0	1600.1608
446.1367	1497.3475	0	850.8449	3109.2908	0	1603.7065
446.1748	1497.4189	0	855.1221	3121.0399	0	1603.846
446.1997	1497.437	0	855.1989	3121.0442	0	1610.0415
446.2478	1497.4653	0	855.2511	3128.5991	0	1610.2076
446.354	1497.5125	0	855.3259	3128.6031	0	1610.3272
446.4251	1497.5726	0	855.3814	3128.7285	0	1616.4693
446.5106	1497.7816	0	855.4362	3128.9188	0	1616.6331
446.5876	1502.2599	0	855.5109	3128.9459	0	1616.712
446.6914	1502.3532	0	855.5766	3137.4864	0	1616.7561
446.9394	1502.3941	0	855.664	3137.4907	0	1617.0083
452.1428	1502.5005	0	855.7936	3137.6426	0	1617.1462
452.1496	1502.5369	0	862.577	3137.6716	0	1617.311
452.2442	1502.7946	0	862.6264	3142.0603	0	1623.4528
452.2981	1506.6748	0	862.7744	3142.0645	0	1623.5522
452.3647	1506.73	0	862.8563	3142.0988	0	1623.6335
452.4062	1506.7943	0	862.9512	3142.3985	0	1623.6897
452.4535	1506.8593	0	863.0419	3156.4285	0	1623.8052
452.4949	1506.9393	0	863.1506	3156.4324	0	1623.8902
452.5397	1507.0017	0	863.2418	3156.747	0	1623.9772
452.5982	1507.1126	0	863.3904	3164.0607	0	1624.2833
452.6474	1507.2201	0	868.7494	3164.0644	0	1630.626
452.6831	1515.5742	0	868.9598	3164.3235	0	1630.6756
452.7352	1515.6176	0	869.0239	3164.5602	0	1630.7968
452.7831	1515.6394	0	869.0928	3168.9207	0	1630.9096
452.8242	1515.6538	0	869.2671	3168.9254	0	1630.9829
452.8672	1515.6886	0	869.3445	3176.1347	0	1631.0544
452.9211	1515.7723	0	869.4447	3176.1387	0	1634.8407
452.9755	1515.8762	0	869.5315	3176.575	0	1634.9985
453.0488	1515.9979	0	869.6987	3182.4495	0	1640.2439
453.1506	1516.1741	0	874.2346	3182.4537	0	1640.3254
453.3407	1522.3383	0	874.3675	3182.5031	0	1640.4091
459.0084	1522.4026	0	874.4151	3182.5347	0	1640.7431
459.0143	1522.5739	0	874.4794	3182.7702	0	1647.8892
459.1444	1522.657	0	874.5442	3188.0071	0	1648.2074
459.2083	1522.8058	0	874.5906	3188.0113	0	1648.3038
459.2518	1522.872	0	874.6436	3188.1621	0	1654.2144
459.2915	1526.6358	0	874.7137	3188.2349	0	1654.3388
459.3346	1526.7543	0	874.7866	3188.3135	0	1654.4114
459.3854	1526.7833	0	874.8481	3192.0418	0	1654.4559
459.425	1526.812	0	874.9243	3192.0462	0	1654.4884
459.4711	1526.8563	0	875.0233	3192.2232	0	1654.6058
459.5087	1527.1227	0	879.2961	3192.2966	0	1654.6568
459.5482	1530.7642	0	879.438	3196.0582	0	1654.7017
459.605	1530.8312	0	879.574	3196.0627	0	1655.0022
459.6609	1530.8573	0	879.6406	3196.2395	0	1659.6516
459.7134	1531.2535	0	879.6986	3196.2825	0	1659.7549
459.7671	1534.6733	0	879.7647	3196.3161	0	1659.8758
459.8245	1538.2844	0	879.8284	3196.4919	0	1659.9351
459.9099	1544.7927	0	879.9253	3200.6803	0	1659.9815
459.9876	1545.0084	0	880.0418	3200.6869	0	1660.071
460.0972	1545.0876	0	885.8695	3200.7504	0	1660.1809
460.2617	1545.1704	0	885.958	3201.0172	0	1660.4343
460.6384	1545.3388	0	886.012	3206.3165	0	1664.3813
464.5953	1550.5262	0	886.0595	3206.3206	0	1664.462
464.7561	1550.5743	0	886.1881	3206.6347	0	1664.5208
464.8054	1550.6064	0	886.2276	3217.9136	0	1664.5798
464.8549	1550.6544	0	886.2935	3217.9176	0	1664.782
464.9566	1550.8258	0	886.3567	3218.1683	0	1664.8436
465.0007	1550.8856	0	886.4254	3225.5703	0	1665.0999
465.0389	1551.0114	0	886.5074	3225.5745	0	1670.8027
465.0835	1551.1366	0	886.6427	3230.7559	0	1670.9295
465.1346	1555.0149	0	890.8676	3230.7598	0	1671.0277
465.1917	1555.063	0	890.9808	3230.926	0	1671.1513
465.2493	1555.1244	0	891.1181	3231.0274	0	1671.1959
465.3007	1555.33	0	891.2827	3231.199	0	1671.2401
465.3608	1555.3654	0	896.6625	3236.6865	0	1671.5895
465.4499	1555.5427	0	896.7512	3236.6905	0	1676.2651
465.5388	1559.9266	0	896.9081	3236.7316	0	1676.6625
465.7585	1560.0592	0	896.9722	3236.802	0	1683.0664
468.0641	1560.1674	0	897.0487	3236.8807	0	1683.1774
468.6304	1560.2714	0	897.1356	3236.9324	0	1683.2284
468.7171	1560.5477	0	897.2149	3237.0639	0	1683.3279
468.7802	1564.1607	0	897.2825	3248.5792	0	1683.3979
468.8451	1564.2131	0	897.3663	3248.6803	0	1683.4601
468.8934	1564.2458	0	897.4501	3248.7275	0	1683.5799
468.9399	1571.718	0	903.477	3253.2204	0	1687.8352
468.9937	1572.0269	0	903.5182	3253.2249	0	1687.8663
469.0455	1572.0701	0	903.6452	3253.2972	0	1687.9761
469.0798	1578.2734	0	903.6952	3273.0314	0	1688.0387
469.1291	1578.3678	0	903.765	3273.0351	0	1688.1137
469.1528	1578.4565	0	903.8202	3273.0406	0	1688.1805
469.2052	1578.4717	0	903.8794	3273.1407	0	1688.2128
469.2302	1578.5088	0	903.9514	3273.2854	0	1688.2694
469.2857	1578.5687	0	904.0438	3277.6661	0	1692.6539
469.3456	1578.7558	0	904.1666	3277.6705	0	1692.8262
469.3968	1578.8442	0	907.1035	3277.7951	0	1693.1734
469.4784	1583.5335	0	907.3625	3277.9269	0	1696.7461
469.5637	1583.7371	0	907.4246	3301.3355	0	1696.8177
469.7163	1583.7752	0	907.4669	3301.3391	0	1697.1813
474.9285	1583.827	0	907.5115	3301.6198	0	1703.2215
474.9347	1583.886	0	907.555	3301.6281	0	1703.2993
475.0071	1584.0061	0	907.6142	3313.4192	0	1703.3346
475.0687	1588.6698	0	907.6834	3313.4231	0	1703.4556
475.1673	1588.732	0	907.7517	3313.4779	0	1703.5377
475.2015	1588.8311	0	907.8391	3313.6119	0	1703.6072
475.2257	1588.8678	0	907.9598	3313.6452	0	1703.7325
475.279	1588.9228	0	914.7409	3313.678	0	1703.8502
475.3276	1589.0183	0	914.8039	3313.7088	0	1707.5228
475.3753	1589.0668	0	914.8627	3313.9317	0	1707.5951
475.4124	1589.1754	0	914.924	3313.9704	0	1707.7774
475.4713	1593.5691	0	914.987	3318.9101	0	1707.8513
475.5283	1593.647	0	915.0333	3318.9145	0	1712.2124
475.5671	1593.7747	0	915.0835	3319.0244	0	1712.3977
475.6186	1593.894	0	915.142	3319.0575	0	1712.4509
475.6662	1593.9723	0	915.2163	3319.1984	0	1712.5179
475.7573	1599.8318	0	915.2842	3319.3527	0	1712.6301
475.8376	1600.0703	0	915.3746	3330.8891	0	1712.713
475.912	1600.1523	0	920.3227	3330.8932	0	1712.7608
476.0147	1600.2708	0	920.396	3331.0273	0	1713.0216
476.227	1604.0326	0	920.4396	3331.1259	0	1721.4124
479.3042	1604.1205	0	920.4951	3331.3933	0	1721.5414
479.3667	1604.1492	0	920.5531	3345.2143	0	1721.6226
479.4334	1610.1799	0	920.631	3345.218	0	1721.6875
479.4913	1610.2898	0	920.6905	3345.2241	0	1721.7393
479.6031	1610.3419	0	920.8734	3345.3863	0	1721.7751
479.6911	1610.4139	0	920.9452	3345.5462	0	1721.8154
479.7645	1610.4546	0	921.0161	3361.7471	0	1721.8908
479.8528	1616.6684	0	925.4209	3361.7511	0	1722.0322
479.9388	1616.7106	0	925.4973	3361.7566	0	1722.1127
480.0266	1616.8651	0	925.5756	3361.8034	0	1726.1298
480.1183	1616.9132	0	925.6348	3361.9273	0	1726.2573
480.2393	1616.9446	0	925.6798	3361.9603	0	1726.2989
482.8228	1616.9765	0	925.7432	3362.1765	0	1726.347
482.8306	1617.1701	0	925.8068	3365.9008	0	1726.4469
482.9214	1617.2948	0	925.8674	3365.9056	0	1726.5249
482.9911	1623.5485	0	925.9387	3365.9661	0	1726.6876
483.0552	1623.5876	0	925.9984	3369.9748	0	1726.8657
483.0912	1623.61	0	926.0629	3369.9794	0	1731.5524
483.1401	1623.6609	0	926.1995	3370.2311	0	1731.6728
483.169	1623.6799	0	932.5839	3382.8436	0	1731.8518
483.2327	1623.7657	0	932.6726	3382.8472	0	1731.8918
483.2732	1623.8978	0	932.7307	3382.8762	0	1731.9739
483.3164	1623.9898	0	932.7651	3382.8902	0	1732.3288
483.3524	1624.0414	0	932.8532	3382.9091	0	1735.9955
483.4003	1624.1618	0	932.9712	3382.9584	0	1736.0907
483.4537	1630.7267	0	933.0501	3383.0126	0	1747.4266
483.5178	1630.7898	0	933.1165	3383.069	0	1747.6721
483.5723	1631.0566	0	933.1898	3383.099	0	1747.743
483.6582	1631.1169	0	933.2698	3383.1386	0	1747.8261
483.7772	1631.1603	0	933.361	3383.2328	0	1748.0174
490.7457	1631.2102	0	939.8194	3387.7869	0	1753.6415
490.7531	1634.9591	0	940.0072	3387.7916	0	1753.7648
490.8323	1635.0399	0	940.1103	3387.8692	0	1753.8239
490.8807	1635.1583	0	940.1712	3392.3499	0	1753.8854
491.0309	1635.2615	0	940.2091	3392.7733	0	1754.0106
491.0714	1635.3045	0	940.296	3420.4077	0	1754.2276
491.1027	1635.6679	0	940.3553	3420.4116	0	1760.6149
491.1487	1640.2608	0	940.4095	3426.8378	0	1760.6694
491.1804	1640.3394	0	940.4807	3426.8417	0	1760.7766
491.2406	1640.3705	0	940.543	3426.8808	0	1760.8853
491.275	1640.407	0	940.6355	3426.9067	0	1760.9377
491.3272	1640.4669	0	940.7249	3426.9459	0	1760.99
491.3641	1640.5675	0	940.8251	3427.0298	0	1764.7254
491.4002	1640.6192	0	944.6189	3427.084	0	1764.9669
491.4452	1640.733	0	944.716	3427.1523	0	1765.0148
491.5017	1640.9709	0	944.7678	3427.268	0	1765.2343
491.5774	1647.8411	0	944.9375	3431.4654	0	1765.3048
491.6624	1647.8714	0	945.0204	3431.47	0	1769.6273
491.7411	1647.9073	0	945.0862	3431.5133	0	1769.8438
491.8565	1647.931	0	945.1467	3431.6431	0	1776.1812
492.1198	1648.1169	0	945.1986	3431.6837	0	1785.9287
497.1003	1648.2288	0	945.2836	3431.7236	0	1785.9951
498.3655	1648.3298	0	945.3718	3431.8471	0	1786.0135
498.3708	1654.4053	0	949.3629	3432.0329	0	1786.0416
498.4539	1654.4668	0	949.4522	3443.6	0	1786.1296
498.5215	1654.6117	0	949.5109	3443.6042	0	1786.2105
498.5917	1654.6607	0	949.5795	3448.7884	0	1786.2721
498.6429	1654.7222	0	949.6305	3448.7926	0	1791.0884
498.7029	1655.0364	0	949.7001	3448.9353	0	1791.1355
498.7445	1659.9491	0	949.7804	3449.1286	0	1791.1814
498.8086	1659.9984	0	949.8473	3449.1659	0	1791.2812
498.8417	1660.0863	0	949.9296	3453.2543	0	1791.3248
498.886	1660.1359	0	950.0175	3453.2589	0	1791.3867
498.9341	1660.1929	0	950.1283	3459.9022	0	1791.4126
498.9704	1664.3571	0	956.5194	3459.9063	0	1791.5528
499.023	1664.4765	0	956.62	3460.0123	0	1791.6961
499.0696	1664.545	0	956.6796	3460.042	0	1795.9855
499.1252	1664.5938	0	956.8424	3460.0828	0	1796.1589
499.1808	1664.6271	0	957.004	3460.1377	0	1796.2148
499.2459	1664.7406	0	957.0872	3465.2416	0	1796.2749
499.3274	1664.7766	0	957.1638	3465.246	0	1796.3804
499.4152	1664.8339	0	961.6542	3465.3195	0	1796.4284
499.5143	1665.083	0	961.7602	3465.3767	0	1796.4759
499.6368	1665.2343	0	961.8234	3465.5543	0	1796.5518
499.889	1670.8892	0	961.8761	3470.1491	0	1796.6583
502.0143	1670.9709	0	961.9369	3470.1534	0	1796.8497
502.7749	1671.0397	0	961.9922	3470.1948	0	1801.315
502.8457	1671.1009	0	962.0594	3470.2288	0	1801.7606
502.9016	1671.2368	0	962.1238	3470.2948	0	1805.633
502.9593	1671.3626	0	962.2215	3470.4107	0	1806.0726
503.0138	1671.4069	0	962.3584	3470.4667	0	1810.5423
503.0428	1671.551	0	967.6317	3474.3058	0	1810.684
503.077	1676.2733	0	967.6698	3474.3106	0	1810.8127
503.1161	1676.328	0	967.7471	3474.4236	0	1810.8883
503.1555	1676.4643	0	967.7942	3478.1885	0	1810.9219
503.1969	1676.563	0	967.8528	3478.1931	0	1810.9496
503.2494	1676.6191	0	967.9569	3484.5804	0	1810.9732
503.3157	1677.0347	0	968.0258	3484.5847	0	1811.0033
503.3617	1683.1421	0	968.0899	3484.6491	0	1811.1248
503.4059	1683.3491	0	968.148	3484.8172	0	1814.9105
503.4554	1683.479	0	968.2219	3488.9518	0	1815.0347
503.5084	1683.6576	0	968.3316	3488.9565	0	1815.2301
503.5839	1683.7196	0	968.4248	3504.6904	0	1815.2891
503.6735	1687.9945	0	972.2646	3504.6945	0	1815.3573
503.7658	1688.0638	0	972.3615	3504.777	0	1815.5605
506.7025	1688.1074	0	972.4471	3504.9698	0	1825.436
506.8488	1688.124	0	972.5036	3505.0888	0	1825.617
506.9084	1688.3017	0	972.5767	3522.2863	0	1825.7742
506.9467	1688.3303	0	972.662	3522.2905	0	1825.822
506.9955	1688.3599	0	972.7245	3527.9426	0	1825.914
507.0388	1688.4269	0	972.7836	3527.9465	0	1826.0491
507.0787	1688.616	0	972.856	3527.9941	0	1826.1451
507.1238	1688.6839	0	972.9557	3528.0209	0	1831.6354
507.1745	1692.6837	0	973.0653	3528.0383	0	1831.8418
507.2168	1692.8459	0	981.3126	3528.1987	0	1831.9278
507.2619	1692.8797	0	981.3902	3528.2367	0	1831.9867
507.3142	1692.9183	0	981.4462	3528.2623	0	1832.1397
507.3848	1693.066	0	981.5059	3536.5548	0	1832.2319
507.4369	1693.1595	0	981.5508	3536.559	0	1837.978
507.5107	1696.7657	0	981.5995	3536.8011	0	1838.0249
507.5932	1696.8552	0	981.6555	3541.9112	0	1838.0856
507.7771	1696.9953	0	981.6912	3541.9152	0	1838.1581
510.8934	1697.1095	0	981.8359	3542.5612	0	1838.2458
510.9801	1697.2455	0	981.8977	3551.6755	0	1838.3788
511.0495	1703.5555	0	981.9772	3551.6796	0	1838.4993
511.1061	1703.7639	0	982.1028	3551.7335	0	1838.6431
511.1942	1703.8461	0	986.4106	3561.1881	0	1843.0666
511.2452	1704.0107	0	986.479	3561.1925	0	1843.1415
511.2789	1707.5197	0	986.5423	3565.6112	0	1843.2094
511.3487	1707.6988	0	986.611	3565.6155	0	1843.3045
511.4028	1707.7493	0	986.6656	3565.8492	0	1843.3616
511.4486	1707.7933	0	986.7197	3580.2138	0	1843.4222
511.5058	1707.8418	0	986.7799	3580.2177	0	1843.5517
511.5692	1707.8761	0	986.8457	3589.0861	0	1843.6521
511.6501	1708.1851	0	986.9074	3589.0902	0	1843.7355
511.7743	1712.5114	0	986.9723	3589.1263	0	1848.851
511.9368	1712.5909	0	987.0427	3593.2902	0	1848.9022
516.2987	1712.7242	0	987.1587	3593.295	0	1848.9775
516.3831	1712.75	0	991.3617	3593.4576	0	1849.1195
516.4465	1712.799	0	991.4719	3601.6566	0	1849.1757
516.5448	1721.7471	0	991.614	3601.6607	0	1849.2149
516.6097	1721.8026	0	991.7197	3618.7139	0	1849.2673
516.6491	1722.0065	0	991.7959	3618.7182	0	1849.38
516.6965	1722.0791	0	991.8908	3618.9754	0	1849.5282
516.7546	1722.1278	0	991.9973	3623.0096	0	1849.6595
516.8121	1726.5564	0	992.1895	3623.0142	0	1857.9229
516.8681	1726.5962	0	995.7191	3623.0226	0	1857.9668
516.9311	1726.6236	0	995.7983	3623.0422	0	1858.1331
517.0075	1726.7546	0	995.87	3623.0986	0	1858.299
517.1436	1726.9284	0	995.9723	3631.866	0	1858.3781
517.2899	1731.7764	0	996.0579	3631.8706	0	1858.4298
522.0013	1732.049	0	996.1561	3632.0318	0	1863.1659
522.0672	1732.0795	0	996.2353	3632.0675	0	1863.3337
522.1249	1732.3495	0	999.9078	3636.9001	0	1863.4277
522.1809	1736.0473	0	1000.0257	3636.9048	0	1863.5429
522.2957	1736.1034	0	1000.1187	3641.6179	0	1863.6246
522.3468	1736.1525	0	1000.1879	3641.6218	0	1863.9499
522.4061	1736.2342	0	1000.2596	3641.6303	0	1868.9672
522.4545	1736.3276	0	1000.3391	3641.7988	0	1869.0625
522.5108	1736.3928	0	1000.4317	3641.9319	0	1869.1722
522.5697	1736.4752	0	1000.5319	3650.0964	0	1869.2463
522.6169	1743.231	0	1000.6458	3650.1004	0	1869.2999
522.662	1743.4283	0	1004.9918	3650.1821	0	1869.368
522.7107	1747.2349	0	1005.1191	3650.1911	0	1869.4667
522.7497	1747.6977	0	1005.1751	3650.3793	0	1877.5591
522.8053	1747.8395	0	1005.245	3650.4223	0	1877.6573
522.8861	1753.6226	0	1005.3076	3657.2381	0	1877.7717
522.9863	1753.6714	0	1005.3993	3657.2426	0	1877.8111
523.1169	1753.7295	0	1005.497	3657.3495	0	1877.8445
523.393	1753.7729	0	1010.8321	3657.4049	0	1877.8732
526.1115	1753.8508	0	1011.1132	3662.0352	0	1877.9827
526.7384	1753.898	0	1011.2589	3662.0393	0	1878.2265
526.745	1753.9923	0	1011.3852	3662.0815	0	1884.7482
526.8338	1760.6482	0	1011.5572	3662.3759	0	1884.9852
526.9544	1760.802	0	1016.7722	3666.9568	0	1885.1367
527.0307	1760.8705	0	1016.9569	3666.9612	0	1885.2043
527.0736	1760.908	0	1017.0247	3667.1194	0	1885.266
527.1148	1760.9299	0	1017.1265	3667.244	0	1885.329
527.1457	1761.17	0	1017.276	3667.2749	0	1885.4304
527.1909	1761.2405	0	1017.3614	3667.5077	0	1885.5442
527.2268	1761.3398	0	1017.4698	3673.1469	0	1891.9641
527.2685	1764.9012	0	1017.7854	3673.1511	0	1892.0095
527.3129	1764.988	0	1020.8374	3673.1886	0	1892.0347
527.3509	1765.0692	0	1021.0023	3678.5424	0	1892.1732
527.4029	1765.1883	0	1021.0657	3678.5466	0	1892.226
527.4568	1765.2956	0	1021.1469	3678.7259	0	1892.2737
527.5045	1765.3175	0	1021.2415	3678.8498	0	1892.3657
527.5596	1765.3524	0	1021.3136	3679.102	0	1892.5008
527.6155	1769.5604	0	1021.3959	3683.1329	0	1892.5643
527.7154	1769.7672	0	1021.5125	3683.137	0	1892.6302
527.8424	1769.793	0	1021.6998	3683.4834	0	1896.1563
531.3335	1770.0316	0	1026.0112	3687.6312	0	1896.2858
531.3402	1776.1135	0	1026.2099	3687.6354	0	1896.3626
531.4151	1776.1629	0	1026.2784	3687.9809	0	1896.4593
531.475	1776.4284	0	1026.3473	3693.7684	0	1896.535
531.5607	1776.4849	0	1026.4255	3693.7733	0	1896.5824
531.5949	1785.9909	0	1026.5306	3693.9134	0	1896.6402
531.6492	1786.0272	0	1026.7592	3700.3995	0	1904.8149
531.7046	1786.2171	0	1031.172	3700.4037	0	1904.9362
531.757	1791.2634	0	1031.2344	3700.7006	0	1905.0045
531.8614	1791.3604	0	1031.3507	3700.7472	0	1905.0416
531.8982	1791.4066	0	1031.4147	3700.8407	0	1905.0971
531.9374	1791.5427	0	1031.4761	3709.7785	0	1905.157
531.9907	1791.5731	0	1031.5256	3709.7828	0	1905.2247
532.0481	1791.6391	0	1031.5893	3709.8724	0	1905.2459
532.1229	1791.6789	0	1031.6611	3720.5485	0	1905.2731
532.2128	1791.7525	0	1031.748	3720.5526	0	1905.3128
532.3013	1791.7914	0	1031.8413	3726.6473	0	1905.4291
532.4543	1791.9416	0	1031.9727	3726.6515	0	1905.5318
535.2891	1796.3112	0	1035.8886	3730.6944	0	1909.7265
535.3385	1796.3391	0	1035.9623	3730.699	0	1909.8383
535.3889	1796.4137	0	1036.0031	3736.1331	0	1909.9684
535.4355	1796.4487	0	1036.1839	3736.1374	0	1910.0312
535.4774	1796.5065	0	1036.2656	3741.0684	0	1910.1169
535.5186	1796.5387	0	1036.4214	3741.0729	0	1910.1948
535.556	1796.5606	0	1036.51	3741.1249	0	1910.4455
535.6165	1796.5809	0	1039.8767	3751.4115	0	1910.5784
535.6526	1796.6835	0	1039.9397	3751.4155	0	1917.8571
535.6938	1796.7747	0	1040.0026	3751.5689	0	1917.9028
535.7212	1796.88	0	1040.1592	3751.6041	0	1917.9334
535.7634	1801.356	0	1040.3747	3756.2804	0	1917.9617
535.8122	1801.5614	0	1040.4756	3756.5112	0	1918.0899
535.8637	1801.6912	0	1044.6821	3756.6141	0	1918.1674
535.8995	1805.8789	0	1044.7909	3763.9325	0	1918.2558
535.9562	1810.5279	0	1044.8952	3763.9367	0	1918.3131
536.018	1810.7645	0	1045.0221	3764.1504	0	1924.4021
536.1003	1810.9131	0	1045.1054	3764.2807	0	1924.5516
536.2709	1810.9357	0	1045.185	3764.3253	0	1924.6499
541.8596	1811.0516	0	1045.2843	3770.1819	0	1924.7107
541.8752	1811.1548	0	1045.4167	3770.1863	0	1924.7503
541.8803	1815.0789	0	1053.2907	3770.4172	0	1924.8458
541.9534	1815.2025	0	1053.367	3770.4494	0	1924.9015
542.0189	1815.3052	0	1053.4259	3776.0037	0	1925.0391
542.0717	1815.3496	0	1053.4844	3776.0079	0	1925.1056
542.1224	1815.4018	0	1053.5331	3776.1779	0	1930.5511
542.1807	1815.4638	0	1053.5723	3776.3831	0	1930.6998
542.2266	1825.4635	0	1053.6112	3776.4274	0	1930.8609
542.3105	1825.6598	0	1053.7219	3784.9665	0	1930.9075
542.3488	1825.6905	0	1053.7618	3784.9707	0	1930.9524
542.3979	1825.7897	0	1053.8291	3785.0049	0	1931.0147
542.4421	1826.0303	0	1053.8987	3791.5696	0	1931.0981
542.4997	1826.0976	0	1053.9999	3791.5737	0	1931.2187
542.5459	1826.239	0	1054.109	3791.8261	0	1931.3611
542.5977	1831.8029	0	1058.3271	3800.3208	0	1934.7844
542.6618	1831.904	0	1058.3915	3800.3247	0	1934.9074
542.7498	1832.1545	0	1058.4337	3800.437	0	1935.0027
542.8896	1832.2043	0	1058.4854	3806.2428	0	1935.1564
543.2147	1838.0677	0	1058.5482	3806.2477	0	1942.4383
547.1507	1838.1243	0	1058.6026	3812.8084	0	1942.5881
547.1569	1838.1512	0	1058.6691	3812.8123	0	1942.9471
547.2344	1838.2286	0	1058.7969	3812.8184	0	1946.705
547.2798	1838.2786	0	1058.873	3812.9073	0	1946.8775
547.3815	1838.3059	0	1058.9629	3813.1114	0	1946.9249
547.4292	1843.2793	0	1059.1066	3813.1766	0	1946.993
547.4678	1843.3139	0	1063.1207	3817.3802	0	1947.1778
547.5055	1843.4126	0	1063.2216	3817.3847	0	1951.7311
547.5526	1843.4557	0	1063.2668	3817.6569	0	1951.9844
547.5989	1843.4711	0	1063.3785	3825.0096	0	1952.2374
547.6378	1843.4989	0	1063.4916	3825.0139	0	1959.8416
547.6885	1843.7807	0	1063.6117	3830.636	0	1959.9658
547.7555	1849.0745	0	1063.7009	3830.6445	0	1960.1593
547.799	1849.1509	0	1063.805	3830.6712	0	1964.1401
547.8484	1849.1932	0	1067.4983	3830.7965	0	1964.2708
547.8906	1849.2348	0	1067.5763	3830.8512	0	1964.3335
547.9561	1849.3194	0	1067.6468	3837.7514	0	1964.5547
548.0316	1849.5226	0	1067.7373	3837.7555	0	1969.2778
548.1547	1858.0272	0	1067.8151	3838.0032	0	1975.2613
548.3866	1858.1018	0	1067.9427	3845.9726	0	1975.3423
552.1859	1858.1618	0	1071.7438	3845.9764	0	1975.4228
552.2623	1858.202	0	1071.9498	3846.0998	0	1975.6273
552.3083	1858.2337	0	1072.0072	3846.2468	0	1975.723
552.3432	1858.2659	0	1072.0952	3846.3717	0	1980.3093
552.381	1858.4097	0	1072.1592	3858.4705	0	1987.1052
552.4161	1858.4919	0	1072.2303	3858.4752	0	1987.3327
552.4619	1858.5802	0	1072.3252	3877.2495	0	1987.3822
552.5018	1863.4585	0	1072.41	3877.2535	0	1987.4631
552.551	1863.5259	0	1072.5702	3877.3246	0	1987.6078
552.5943	1863.598	0	1076.5161	3877.3641	0	1992.1265
552.6161	1863.7177	0	1076.5946	3877.4386	0	1992.1963
552.6695	1863.7551	0	1076.6682	3877.4736	0	1996.2956
552.7233	1863.785	0	1076.7533	3877.4861	0	1996.3453
552.7702	1863.837	0	1076.8409	3877.6629	0	2002.1016
552.8267	1863.9722	0	1076.8982	3896.4733	0	2002.2754
552.897	1869.0489	0	1076.9541	3896.477	0	2002.3641
552.9529	1869.1413	0	1077.0167	3896.5239	0	2002.4241
553.0374	1869.2692	0	1077.1337	3896.6981	0	2002.5738
553.1651	1869.3538	0	1081.3624	3896.8488	0	2002.619
553.2994	1869.404	0	1081.4312	3901.0183	0	2002.8943
553.5254	1869.4472	0	1081.5222	3901.0225	0	2014.886
558.6104	1869.4881	0	1081.578	3901.507	0	2014.937
558.6894	1869.5124	0	1081.6335	3905.7221	0	2015.0183
558.7434	1869.7351	0	1081.7365	3905.727	0	2015.398
558.79	1877.7124	0	1085.9318	3906.0914	0	2020.0879
558.8237	1877.7649	0	1086.0137	3913.2441	0	2020.1572
558.8646	1877.7973	0	1086.0915	3913.248	0	2020.2755
558.9017	1878.0433	0	1086.1713	3913.4533	0	2020.389
558.9581	1878.2515	0	1086.2265	3913.5136	0	2020.4445
559.0165	1885.0597	0	1086.3037	3913.7147	0	2020.5009
559.057	1885.1299	0	1086.3739	3918.1428	0	2020.5358
559.0971	1885.3175	0	1086.4439	3918.1471	0	2020.7705
559.1518	1885.4193	0	1086.5345	3918.6182	0	2020.8283
559.1936	1885.6622	0	1086.6839	3924.7792	0	2026.4478
559.2511	1892.248	0	1093.7199	3924.7832	0	2026.5729
559.3189	1892.2946	0	1093.7763	3924.8369	0	2026.6348
559.4064	1892.5594	0	1093.8875	3924.8672	0	2026.6711
559.486	1892.7535	0	1093.9511	3925.0781	0	2026.716
559.6202	1896.4725	0	1094.0009	3931.0773	0	2026.7737
559.7894	1896.5606	0	1094.0616	3931.5496	0	2026.84
560.1245	1896.651	0	1094.1858	3945.4387	0	2026.924
562.441	1896.8741	0	1094.2264	3945.4427	0	2027.1089
563.0611	1897.0261	0	1094.2942	3945.7463	0	2027.1369
563.068	1905.0253	0	1094.3761	3945.7523	0	2030.4609
563.1517	1905.0628	0	1094.48	3953.8715	0	2030.7431
563.205	1905.1182	0	1099.2579	3953.8755	0	2034.3658
563.2711	1905.2393	0	1099.3196	3953.9498	0	2035.0087
563.3168	1905.2802	0	1099.3858	3954.0004	0	2040.9583
563.367	1905.3042	0	1099.4565	3954.0467	0	2041.0626
563.4216	1905.3379	0	1099.5978	3954.0773	0	2041.1353
563.465	1905.3778	0	1099.6541	3954.1193	0	2041.3613
563.5072	1905.4711	0	1099.7029	3954.1807	0	2041.4248
563.5979	1905.5308	0	1099.7608	3967.6714	0	2041.6899
563.6441	1909.9594	0	1099.8192	3967.7276	0	2046.4106
563.6776	1910.0066	0	1099.9113	3967.7803	0	2046.495
563.729	1910.0973	0	1105.5952	3967.9988	0	2046.7897
563.766	1910.1513	0	1105.6729	3968.049	0	2050.4388
563.8207	1910.1823	0	1105.728	3972.4612	0	2050.6324
[truncated: 11,105 more rows]
