# Supplementary material for: Burst-Time-Dependent Plasticity Robustly Guides ON/OFF Segregation in the Lateral Geniculate Nucleus
Source: PLoS Comput Biol. 2009 Dec 24;5(12):e1000618. doi: 10.1371/journal.pcbi.1000618 (PMC2790088; doi:10.1371/journal.pcbi.1000618)
Supplement: Dataset S1 — Spiking data from mouse and ferret. (0.70 MB ZIP) [file pcbi.1000618.s004.zip › DatasetS1/mouse_set5.txt]

1.8448	112.1006	15.5616	15.382	1.9669	15.5972
1.9163	209.2117	15.5903	15.4359	2.0104	15.624
2.0033	209.2511	15.6216	15.4813	2.0603	15.6533
2.0417	209.3386	15.6641	15.5482	2.1461	15.6748
2.0938	209.4583	15.6895	15.5671	2.1951	15.7273
2.1517	209.491	15.7243	15.813	2.2488	15.7522
2.1884	209.5813	15.7501	233.8155	2.3066	15.7746
2.2503	209.598	15.7757	233.8194	2.3631	15.7847
2.277	209.626	15.8875	245.0465	2.4362	15.8067
2.3075	209.7153	111.9269	245.2356	2.4995	15.8162
2.3367	209.7484	112.1172	245.2407	2.5699	15.9059
2.3718	209.7715	112.1568	350.4182	2.6489	15.9875
2.4155	209.7982	341.1578	350.4227	2.73	16.0434
2.4391	209.8156	341.1631	520.082	2.8008	111.9979
2.4868	209.901	341.2007	520.0855	2.8883	112.117
2.5336	209.9714	341.3437	568.8678	2.9815	112.1594
2.5957	210.0487	391.7656	568.8714	3.0961	157.6196
2.6729	233.624	568.7649	568.9382	3.239	157.6242
2.7504	233.6291	568.782	568.9432	3.3609	164.858
2.8021	245.0526	568.8267	569.253	3.5024	164.8637
2.8724	245.1526	568.8774	578.0582	3.6535	164.9138
2.9697	314.4014	568.9299	578.3168	3.8156	165.0955
3.0977	316.8062	568.9637	643.6485	15.9004	233.6531
3.2064	341.4873	568.9993	691.325	15.9631	233.9067
3.3581	385.3188	569.0823	691.3334	16.0495	245.0877
3.5475	413.7861	569.1314	691.3895	16.142	245.0918
3.932	445.6458	569.238	691.5158	16.1727	245.3368
15.5484	445.7499	569.2781	691.6374	16.2106	295.6447
15.6604	445.8443	569.3454	691.6652	16.239	295.6485
16.0045	445.9031	569.409	788.7183	16.2862	295.7955
16.1463	445.9485	569.4917	788.7221	16.3267	295.8005
16.1747	445.98	569.5322	788.781	16.3663	340.7983
16.195	446.0225	569.575	788.7878	16.4179	340.8017
16.1974	446.0331	569.6403	852.3185	16.5459	340.9004
16.2267	446.1855	569.704	881.4652	16.6868	340.923
16.2962	446.2077	578.3446	881.5241	16.7425	341.0011
16.323	446.3073	578.3728	881.6037	16.8042	341.0782
16.373	446.9567	578.4487	905.6656	16.8613	362.4112
16.4494	501.1304	636.2728	905.6694	16.9209	362.4154
16.4668	501.4446	636.2779	924.2521	16.9913	362.4537
16.4991	568.9358	643.6304	924.3457	17.0676	362.5158
16.5372	568.9794	643.6909	930.7705	17.1514	362.5745
16.559	568.9989	691.2558	930.7748	17.2305	362.6104
16.615	569.0483	691.2623	930.832	17.3377	362.6632
16.6601	569.1885	691.3195	952.4642	17.4354	362.7305
16.7925	569.2628	691.3278	952.4686	17.5599	412.4164
16.9308	569.2909	691.3637	952.5667	17.6853	412.4202
17.0211	569.3215	691.392	1024.2599	17.8089	412.4824
17.0776	569.4647	691.4126	1024.2633	17.9303	412.5723
17.1316	569.5124	691.4578	1024.4047	18.0644	412.6364
17.1817	569.5337	691.4842	1024.4109	18.2929	412.6861
17.1936	643.3269	691.501	1024.6236	36.9066	412.7359
17.3381	643.3708	691.5284	1032.7907	36.9911	432.1299
17.4184	643.547	691.5456	1032.7971	37.0503	432.134
17.499	643.5559	691.6682	1032.8534	37.1154	520.071
17.5751	643.5795	691.7193	1142.7757	37.2283	520.0749
17.6821	643.6239	692.6354	1142.779	37.281	568.7504
17.763	643.6671	695.7502	1142.8362	37.3417	568.8207
17.9423	643.7216	788.6184	1142.9326	37.3979	568.8531
18.1152	643.7449	788.7008	1195.0654	37.447	568.86
18.3943	643.7676	788.783	1195.2642	37.5005	568.9039
36.6383	643.797	788.8193	1195.2687	37.6101	568.9412
36.7486	643.8232	788.8465	1230.1511	37.6669	569.0372
36.8923	643.8915	788.9506	1230.1548	37.7239	569.0832
36.9359	643.9311	789.0553	1273.601	37.8543	569.1131
36.9658	643.9578	789.0816	1273.6695	37.917	569.1401
36.9976	644.0916	789.1487	1286.5226	37.9808	569.243
37.043	644.1286	789.1826	1286.5935	38.0559	569.3433
37.076	644.6815	789.2471	1286.7484	38.1429	569.3951
37.107	644.7029	852.3013	1286.8703	38.2217	569.4845
37.1323	644.7383	852.3556	1320.6146	38.325	569.5171
37.2165	648.4864	881.4718	1320.6179	38.415	569.5459
37.299	691.4192	881.4765	1320.7591	38.5285	569.6232
37.4009	691.4399	881.4907	1320.856	38.6529	569.6675
37.448	691.4986	881.5118	1321.0463	38.8965	569.6994
37.5487	691.534	881.5458	1321.2221	48.014	569.7661
37.6726	691.5671	881.5685	1328.8664	48.0885	578.0494
37.7642	691.5863	881.5972	1328.8708	48.1643	578.0536
37.8869	691.6147	881.6471	1329.0537	48.2485	578.0611
37.9662	691.6547	881.6983	1329.0625	48.3006	578.1087
38.0298	691.6732	881.7201	1348.7235	48.3915	578.1714
38.1436	691.709	881.7474	1348.727	48.4312	578.2498
38.2088	691.7225	881.7836	1348.7317	48.5792	578.3238
38.3436	691.7388	881.8171	1384.3122	48.6324	578.3919
38.5149	691.8027	881.8455	1384.4731	48.6661	578.4862
38.6547	691.828	881.8655	1411.6517	48.7086	635.7633
38.7866	691.9264	881.9161	1411.7445	48.7618	635.767
47.4653	691.9986	881.9582	1411.8961	48.8148	635.7727
47.5418	692.0266	882.0332	1412.006	48.8696	635.8516
47.6289	692.0765	896.6189	1412.1531	48.9509	635.8573
47.7135	692.5826	896.6445	1412.2293	49.0003	635.8915
47.818	692.5999	896.652	1459.772	49.0615	635.9488
47.9626	692.6216	896.6684	1459.9166	49.1441	635.9596
47.9939	692.6378	896.6801	1459.9868	49.2409	636.0964
48.0852	692.6603	905.6835	1460.0426	49.3569	636.2278
48.1528	692.6914	905.7186	1460.1943	49.568	663.3146
48.2134	696.2572	905.7458	1460.8548	49.7112	663.3181
48.2611	757.2743	905.8922	1460.9121	49.9968	663.3789
48.312	757.334	905.9293	1460.9581	56.4509	663.4526
48.3586	757.4294	905.9789	1466.1281	56.6684	663.4588
48.4132	757.5575	906.039	1466.1917	56.7939	663.5436
48.4656	757.6148	906.1573	1466.3007	56.8832	663.5998
48.5288	757.6571	924.2307	1466.3468	56.9952	663.6272
48.6192	757.6906	924.2798	1466.4966	57.0766	663.6567
48.6985	757.7263	924.4157	1540.066	57.1749	663.7355
48.7778	757.7927	924.5022	1540.0696	57.2422	663.7624
48.8645	844.8412	924.574	1540.0748	57.3081	663.7925
49.0103	844.8875	924.6222	1540.203	57.4004	663.8558
49.163	844.8937	924.657	1540.2386	57.4852	663.9262
49.3982	844.9099	924.7093	1540.3333	57.5962	691.0812
56.6191	844.9419	924.7682	1540.4384	57.8164	691.0852
56.6974	844.9557	924.8482	1540.6121	57.9337	691.1772
56.7773	844.9751	924.8962	1540.8076	58.0795	691.2461
56.8317	845.004	952.1456	1540.8321	65.6031	691.2779
56.8804	845.0337	952.2263	1580.0928	65.6081	691.3408
56.9243	845.0669	952.2641	1580.0969	65.6921	691.3668
56.9623	845.1222	952.3716	1605.5335	65.7826	691.3877
57.0128	845.1574	952.4295	1605.7713	65.8449	691.4212
57.0591	845.1816	952.5705	1605.7924	65.9008	691.5389
57.1368	845.2082	957.2442	1605.8523	65.9619	691.5933
57.1742	845.2308	957.412	1605.9477	66.0608	788.6333
57.2141	845.2665	1001.3778	1606.138	66.2496	788.6368
57.2631	845.2819	1001.382	1606.234	66.3163	788.642
57.3143	845.2904	1001.5228	1613.9187	66.3809	788.6846
57.3548	845.3312	1001.5278	1613.923	66.4314	788.6903
57.3894	845.3583	1001.6459	1613.9598	66.4882	788.7777
57.4413	845.4502	1001.6899	1614.2151	66.5372	788.8136
57.4826	845.6119	1009.3228	1670.6914	66.5938	788.8576
57.5283	845.6402	1009.3284	1670.7547	66.6596	788.9041
57.5848	846.0552	1024.3753	1670.767	66.722	789.0478
57.659	846.0729	1024.3795	1670.8966	66.8141	789.138
57.7554	846.0916	1024.4188	1670.9775	66.8822	789.1725
57.8497	846.1127	1024.4848	1675.4419	66.958	789.2112
57.9293	846.133	1032.78	1675.4466	67.049	789.278
65.2084	851.3606	1032.7849	1675.5299	67.1714	789.3328
65.3035	851.4098	1032.8279	1694.2003	67.2654	836.7433
65.3686	851.4919	1032.8665	1694.2048	67.3649	836.747
65.5236	851.5243	1032.9063	1694.2509	74.9151	836.7529
65.5574	851.5455	1032.9745	1718.5588	74.9198	836.8786
65.5841	851.5701	1032.9901	1732.1785	75.0058	836.9283
65.6088	851.6306	1033.012	1732.1825	75.0891	836.9347
65.6497	851.908	1033.0421	1732.3389	75.141	836.9906
65.6776	881.2788	1033.1209	1732.3443	75.1994	876.4909
65.7088	881.3299	1033.2013	1732.419	75.2497	876.4949
65.7381	881.4597	1142.9371	1732.4824	75.3001	881.4844
65.7827	881.5395	1142.9416	1732.6273	75.3516	881.4888
65.8113	896.7707	1143.0225	1732.7619	75.4005	881.5256
65.8528	896.8197	1195.4273	1732.7944	75.4546	881.7794
65.8889	897.0594	1195.4318	1732.8767	75.5063	881.8212
65.9578	897.1178	1195.6052	1737.3281	75.672	881.8574
65.9964	924.2438	1241.247	1737.3593	75.7295	881.9393
66.0491	924.2866	1266.0186	1737.3821	75.7868	896.6433
66.1631	924.3347	1266.0226	1737.4552	75.9036	896.647
66.303	924.3609	1266.0978	1737.527	75.9622	896.6898
66.3753	924.3735	1266.1073	1787.0961	76.0275	905.6516
66.4622	924.4409	1266.1381	1787.1751	76.1394	905.6558
66.5552	924.481	1266.1719	1787.255	76.2287	905.6612
66.6599	924.5652	1273.5904	1787.3623	76.3385	905.6872
66.7989	924.6166	1273.5952	1787.3984	89.6025	905.6925
66.8913	924.6564	1273.6337	1787.4641	89.607	905.716
67.0367	924.68	1273.6405	1787.561	89.6977	905.9014
75.0167	924.7274	1273.6634	1787.6296	89.8087	905.9789
75.1336	924.853	1273.6889	1787.6733	89.8832	924.1783
75.2066	924.9204	1273.7669	1796.8585	89.9188	924.1864
75.2473	979.0844	1273.8983	1796.8624	89.999	924.2198
75.2891	979.1383	1286.3908	1796.9014	90.1134	924.3846
75.3194	979.2264	1286.3964	1797.027	90.1489	924.4362
75.349	979.2919	1286.4144	1797.1145	90.1934	924.4979
75.3803	1024.2497	1286.4226	1797.162	90.2429	924.5224
75.4561	1024.2547	1286.4811	1797.2513	90.2825	930.7768
75.4886	1024.312	1286.518	1801.5533	90.355	930.7813
75.5253	1024.3997	1286.5815	1801.9495	90.3994	930.9353
75.5692	1024.4306	1286.6142	1811.1823	90.4456	930.9674
75.636	1024.4588	1286.6413	1811.1861	90.4853	931.025
75.6775	1024.5066	1286.6483	1811.2454	90.538	931.1455
75.7054	1024.5371	1286.6812	1811.5188	90.6271	931.2039
75.741	1024.5635	1286.7267	1839.1843	90.6879	952.3604
75.8657	1024.6165	1286.8082	1839.1883	90.7614	952.3637
75.9189	1024.6349	1286.8425	1839.2805	90.9222	952.3684
75.9769	1024.709	1286.8578	1839.4019	91.0081	952.3982
76.0495	1024.7699	1286.8865	1839.437	91.1117	952.4201
76.1182	1024.7999	1286.9737	1839.5152	91.2094	952.4381
76.2203	1024.9123	1286.9952	1839.6069	91.3217	952.4701
76.3175	1024.9555	1287.0516	1839.9405	91.4529	1001.3233
76.4587	1025.0241	1287.1084	1852.5566	91.731	1001.327
76.6485	1025.3296	1287.1408	1852.5607	105.1203	1001.3314
88.9798	1032.822	1287.2148	1852.5658	105.1254	1001.3697
89.0469	1032.8566	1287.2461	1860.9815	105.2267	1001.4064
89.0861	1051.6214	1320.5126	1860.9862	105.3074	1001.4398
89.1625	1051.6959	1320.517	1861.0918	105.3617	1001.4773
89.1989	1051.7614	1320.5535	1867.3636	105.4372	1001.5251
89.2922	1051.7955	1320.592	1867.369	105.7902	1001.5846
89.348	1051.8189	1320.6343	1867.4319	105.8916	1001.6192
89.3959	1051.903	1320.6954	1867.4709	105.9876	1001.6702
89.4321	1051.9895	1320.7086	1954.4683	106.1003	1001.7453
89.4585	1052.6457	1320.7455	1954.5593	106.2055	1001.8727
89.5201	1052.7092	1320.7699	1980.731	106.4651	1001.9493
89.5694	1083.8933	1320.8259	1980.735	106.5975	1009.2492
89.6199	1084.093	1320.8382	1980.7413	106.6685	1009.2539
89.6923	1084.1418	1320.8585	1980.821	106.7276	1009.2596
89.7233	1142.3428	1320.8873	1980.8348	106.7981	1009.3084
89.7722	1142.4169	1320.9155	1981.0922	106.9093	1009.3331
89.8116	1142.4697	1320.9697	1981.3373	112.6748	1024.3701
89.8561	1142.5181	1321.0577	1986.8342	112.7528	1024.3744
89.913	1142.5503	1321.0825	1986.9368	112.8493	1024.3813
89.9591	1142.5915	1321.1476	1987.1224	112.9733	1024.4317
90.0028	1142.6778	1321.2343	2015.0712	113.0139	1024.4759
90.0612	1142.7579	1321.9217	2015.0754	113.1125	1024.4967
90.1112	1142.8013	1321.9589	2069.1601	113.1473	1032.8291
90.17	1142.8458	1329.0047	2069.1853	113.1984	1032.8638
90.2401	1142.9051	1329.0424	2069.3004	113.2449	1032.8884
90.3171	1142.9849	1329.0762	2069.4254	113.2811	1032.9326
90.4079	1195.1692	1329.294	2069.561	113.392	1032.9828
90.4858	1195.5613	1329.3436	2069.6988	113.4517	1033.1164
90.5578	1195.6833	1361.2893	2069.7484	113.5024	1033.1428
90.701	1195.728	1384.6378	2069.7888	113.5434	1069.6486
90.8826	1241.6173	1384.6437	2095.7572	113.6021	1069.6523
99.9235	1241.6572	1411.3864	2095.7615	113.6607	1069.6924
100.0931	1241.8144	1411.3916	2104.2239	113.7333	1069.7481
100.1945	1241.8228	1411.4721	2104.2286	113.8761	1069.8414
100.2825	1241.8743	1411.5029	2104.2671	113.9871	1090.5948
100.3492	1241.9429	1411.5201	2104.3039	114.225	1090.5988
100.4623	1241.9627	1411.5645	2104.3582	122.9435	1099.3796
100.5818	1242.0357	1411.6061	2104.3643	123.117	1099.3832
100.6914	1242.0827	1411.6886	2104.5322	123.3091	1099.4456
100.7731	1246.5497	1411.7456	2104.7012	123.3575	1099.4786
100.8451	1246.5676	1411.784	2148.8928	123.4208	1114.2533
100.9482	1246.6287	1411.889	2148.8965	123.489	1114.2572
101.072	1246.8284	1411.9289	2148.902	123.5584	1114.3064
105.3614	1246.8864	1411.9595	2149.0234	123.6731	1142.9479
105.43	1246.9809	1412.0636	2149.0632	123.7481	1142.9523
105.4938	1286.3525	1412.132	2149.1354	123.8298	1143.2314
105.5585	1286.3853	1412.1759	2149.1874	123.8876	1143.2377
105.6036	1286.4158	1459.7342	2149.2658	123.975	1194.9581
105.6407	1286.47	1459.7396	2149.3553	124.067	1194.9615
105.711	1286.5225	1459.7809	2149.4634	124.167	1195.0387
105.7482	1286.5751	1459.8132	2149.5478	124.2413	1195.1386
105.7806	1286.612	1459.8374	2155.7334	124.3696	1195.1885
105.8081	1286.6813	1459.8525	2155.7727	124.5612	1195.1959
105.8481	1286.7275	1459.8867	2155.8046	124.9203	1195.2995
105.8778	1286.7859	1459.9075	2155.8763	131.2909	1195.3361
105.9383	1286.8192	1459.9241	2155.9348	131.3796	1195.408
105.9725	1287.0333	1459.9337	2155.9752	131.6017	1195.4443
106.0019	1291.7615	1459.9678	2156.0305	131.7314	1195.5938
106.0404	1291.7809	1460.0006	2156.1274	131.8002	1195.6886
106.0782	1291.8	1460.0249	2156.3479	131.8874	1229.9407
106.1353	1291.8315	1460.0377	2164.435	131.9493	1229.9951
106.1841	1291.8867	1460.0562	2164.4402	132.0252	1230.001
106.2337	1291.9744	1460.0951	2164.614	132.0962	1230.0589
106.2811	1292.0804	1460.1087	2216.3745	132.1679	1230.1016
106.3753	1292.1873	1460.1383	2216.3781	132.293	1230.2361
106.5029	1292.238	1460.1705	2216.4912	132.4013	1265.9067
112.3163	1320.749	1460.2095	2216.5559	132.4976	1265.9108
112.5243	1320.8127	1460.2632	2216.6254	132.606	1265.9626
112.5632	1320.8218	1460.3068	2216.7834	132.7815	1266.0161
112.5864	1320.8321	1460.3403	2216.9142	132.9469	1266.0205
112.5975	1320.8637	1460.396	2222.8267	137.5916	1266.0988
112.6486	1320.8909	1460.4505	2222.8312	138.1643	1266.1668
112.6808	1320.9054	1460.8773	2222.8988	138.2651	1266.1725
112.7005	1320.9236	1460.9199	2222.9415	138.3806	1266.2067
112.7137	1320.9487	1460.9691	2223.0052	138.487	1266.3893
112.8384	1320.9681	1465.9418	2223.0225	138.6664	1273.5934
112.8617	1321.0346	1465.9864	2223.1175	138.9551	1273.5983
112.9117	1321.061	1466.0189	2223.2025	143.406	1273.6259
112.9706	1321.1099	1466.0947	2223.3635	143.527	1273.644
112.9949	1321.121	1466.1487	2223.4172	143.602	1273.6665
113.0258	1321.1476	1466.1843	2253.1586	143.6633	1273.7492
113.0526	1321.1725	1466.2271	2253.1625	143.7362	1273.8424
113.1096	1321.2341	1466.2718	2253.1674	143.7971	1273.9334
113.1418	1321.3019	1466.3078	2253.2683	143.8637	1273.9732
113.1725	1321.3429	1466.3713	2253.3567	143.9366	1274.0124
113.2393	1321.3944	1467.2095	2308.3228	143.9965	1286.449
113.2782	1321.4284	1467.2335	2308.327	144.0563	1286.4542
113.3111	1321.5212	1489.4308	2308.452	144.1202	1286.5049
113.3578	1321.5692	1489.4369	2308.4569	144.1615	1286.6392
113.4469	1321.6085	1489.4748	2308.7765	144.2341	1286.7164
113.5025	1321.9387	1489.5791	2308.8828	144.2868	1286.7901
113.5505	1321.9861	1489.6255	2325.0324	144.3418	1286.8765
113.6099	1384.5413	1489.6713	2331.3482	144.4241	1320.5524
113.6666	1411.429	1513.8205	2331.3532	144.5015	1320.5558
113.7337	1411.4467	1513.9775	2331.4299	144.5871	1320.5925
113.8155	1411.4655	1514.0117	2331.5412	144.707	1320.6495
113.8838	1411.4892	1514.0486	2390.2694	144.7846	1320.7034
113.9836	1411.513	1514.0724	2390.2738	144.8561	1320.7378
114.2259	1411.5222	1514.1042	2396.6561	144.9352	1320.8388
122.4349	1411.5678	1514.1203	2396.6602	145.0473	1320.8608
122.4677	1411.5946	1514.1405	2431.503	145.1721	1320.9023
122.5389	1411.6176	1514.1832	2431.5066	145.4051	1321.1717
122.5487	1411.6837	1514.2073	2431.6724	148.9317	1329.0101
122.5848	1411.7112	1514.2318	2431.6771	149.072	1329.0488
122.6573	1411.7261	1514.3061	2431.7585	149.2533	1329.055
122.6859	1411.7678	1514.3479	2431.7705	149.3883	1329.2332
122.7225	1411.8234	1514.3793	2460.9717	149.5348	1329.2909
122.7855	1411.8665	1514.4877	2460.9757	149.7491	1329.314
122.8074	1411.9237	1540.2469	2461.1243	158.6568	1342.9797
122.8661	1411.9694	1540.2515	2461.2527	158.8614	1342.9839
122.9393	1412.0144	1540.2851	2461.6041	159.0583	1348.9854
123.0139	1412.0716	1540.333	2461.6376	159.1526	1348.9902
123.0538	1412.1416	1540.3578	2491.0601	159.2349	1349.0833
123.1585	1412.2175	1540.4051	2491.0636	159.2919	1349.1171
123.2152	1418.2088	1540.4302	2491.0688	159.353	1349.2004
123.2619	1418.2456	1540.4425	2491.2044	159.4732	1384.3145
123.3234	1483.378	1540.4691	2491.3731	159.5709	1384.318
123.3863	1483.4618	1540.4889	2501.3614	159.7135	1384.5136
123.4591	1483.5314	1540.5246	2501.3652	159.8876	1384.5493
123.5649	1483.7063	1540.5554	2501.4654	159.9736	1384.6347
123.8374	1483.7341	1540.5907	2501.5741	160.0911	1384.6808
124.0879	1483.8836	1540.6516	2501.6593	160.2184	1384.7264
130.8632	1489.2265	1540.6848	2501.7771	165.6982	1411.5064
130.8699	1489.2715	1540.7383	2543.8014	165.7775	1411.5103
130.9662	1489.3032	1540.7696	2543.8988	165.8628	1411.5441
131.0511	1489.3355	1540.7982	2543.9057	166.0844	1411.5724
131.1167	1489.3521	1540.8344	2543.9544	166.1416	1411.6429
131.1688	1513.9913	1540.8612	2544.0099	166.1992	1411.6864
131.2779	1514.0396	1540.9328	2544.062	166.2489	1411.7739
131.3509	1514.1037	1540.9965	2544.097	166.3096	1411.8829
131.4348	1539.975	1541.0527	2544.1871	166.4217	1411.9255
131.4765	1540.022	1541.4285	2544.3193	166.485	1411.9688
131.5213	1540.0641	1580.0785	2544.4088	166.6211	1412.0022
131.5724	1540.1083	1580.12	2544.5332	166.6972	1412.0375
131.6226	1540.1946	1580.1279	2544.6853	166.7664	1412.068
131.6905	1540.2197	1580.1981	2544.787	166.9036	1412.1202
131.7471	1540.2895	1580.2203	2545.2566	166.9752	1459.7364
131.7968	1540.3266	1580.2384	2545.2804	167.0439	1459.769
131.8662	1540.3745	1580.2918	2545.3101	167.1431	1459.8404
131.9452	1540.4176	1580.3827	2545.3641	167.2178	1459.8778
132.0154	1540.4506	1580.4138	2549.2282	167.3	1459.8882
132.0858	1540.7306	1580.4272	2549.2742	167.4006	1459.9481
132.2249	1540.7714	1580.4731	2549.2797	167.5986	1459.998
137.599	1540.8745	1605.6037	2549.3041	167.9186	1460.0237
137.6693	1541.3523	1605.609	2549.3387	172.0968	1460.0428
137.7296	1541.3749	1605.6373	2549.5143	172.1935	1460.0826
137.7829	1541.3842	1605.6427	2549.5652	172.2535	1460.1087
137.8427	1541.3982	1605.6717	2556.7396	172.3074	1460.2004
137.9023	1541.4077	1605.7064	2556.7442	172.3636	1460.2163
137.9464	1541.417	1605.715	2556.9675	172.4262	1460.2851
137.9945	1541.443	1605.7435	2557.0056	172.4784	1460.3101
138.0262	1541.4595	1605.7579	2557.0372	172.556	1460.3423
138.0746	1541.4811	1605.7724	2577.3574	172.61	1460.4348
138.125	1564.2648	1605.78	2577.361	172.6711	1460.5125
138.1738	1605.9707	1605.8002	2577.3678	172.7285	1460.5987
138.2171	1606.0094	1605.8189	2577.47	172.8165	1460.8469
138.2657	1606.0227	1605.8539	2577.5259	172.8936	1460.8907
138.3074	1606.0509	1605.8968	2577.5919	172.9717	1460.9384
138.3474	1606.0754	1605.9115	2577.7248	173.0641	1460.9785
138.41	1606.0993	1605.9393	2632.3992	173.1739	1461.5149
138.4661	1606.1417	1605.9581	2632.4037	173.423	1461.5503
138.528	1606.1842	1605.9719	2632.4667	178.0348	1461.5868
138.5737	1606.2105	1605.9854	2632.6032	178.1804	1465.7259
138.6613	1606.2495	1606.0213	2632.6501	178.2559	1465.7625
138.7469	1606.2614	1606.0405	2632.8139	178.4392	1465.8173
138.8463	1606.2973	1606.0704	2632.8815	178.5239	1465.8591
138.9682	1606.3158	1606.1195	2633.0581	178.7041	1465.8843
143.1136	1606.3576	1606.1321	2633.4653	178.7933	1465.911
143.2515	1606.4092	1606.185	2633.51	179.1269	1465.9773
143.3101	1606.4499	1606.2241	2638.1873	185.7103	1465.9955
143.3622	1606.5266	1606.2531	2638.28	190.52	1466.0166
143.4136	1606.5627	1606.274	2638.2957	190.5244	1466.1154
143.4692	1606.5798	1606.3085	2638.3576	190.6201	1466.2105
143.5249	1606.6208	1606.3692	2638.3943	190.6767	1466.2743
143.57	1606.7042	1606.4204	2638.5045	190.7466	1466.3062
143.6166	1606.9853	1606.9013	2638.5474	190.8317	1466.3401
143.6657	1607.0089	1606.9446	2638.5909	190.9057	1466.3828
143.7039	1607.0221	1606.9927	2638.6961	191.0149	1467.2103
143.756	1607.0654	1607.0494	2638.8567	191.0738	1483.4698
143.804	1607.0985	1613.9369	2638.9386	191.1064	1483.4763
143.8665	1607.7032	1613.9704	2639.5254	191.1546	1489.8489
143.9502	1607.7362	1614.0114	2639.5657	191.1853	1514.0142
144.0412	1607.7832	1614.056	2639.6061	191.2577	1514.0183
144.1197	1613.7102	1614.0835	2645.26	191.2928	1514.0227
144.243	1613.7274	1614.1491	2645.2648	191.3318	1514.0687
148.817	1613.7565	1614.1736	2645.434	191.4494	1514.1174
148.9821	1613.7728	1614.2074	2684.0971	191.5151	1514.2074
149.0418	1613.8038	1614.219	2684.1012	191.5718	1514.3484
149.1519	1613.9254	1614.2398	2684.1843	191.6331	1540.3256
149.2043	1613.9506	1614.2896	2684.204	191.6938	1540.3832
149.2468	1613.9682	1614.3368	2684.2581	191.7638	1540.4395
149.3193	1613.9966	1614.3699	2684.5262	191.8262	1540.4952
149.3671	1614.0193	1614.409	2684.5668	191.9082	1540.5346
149.4112	1614.1167	1614.4471	2690.7946	191.9852	1540.5851
149.4651	1614.2743	1670.7627	2690.9289	192.1	1540.7411
149.5183	1614.4085	1670.8213	2690.9461	192.2633	1540.8237
149.5786	1670.4029	1670.8259	2691.0065	192.607	1540.9085
149.6258	1670.535	1670.8874	2691.1094	195.4015	1540.9704
149.6717	1670.5709	1670.9316	2691.1492	195.6539	1541.0634
149.7374	1670.6547	1670.9555	2691.2079	195.8809	1541.1229
149.8137	1670.6833	1671.2184	2691.3029	195.9747	1541.1752
149.8721	1670.6946	1671.3178	2696.4397	196.1184	1541.278
149.9502	1670.7299	1675.5796	2696.4457	196.2626	1558.708
150.009	1670.7466	1694.2475	2696.4864	209.779	1558.7133
150.1006	1670.7881	1718.4768	2696.5904	210.2873	1580.0686
150.2005	1670.9052	1718.4817	2743.7547	210.3794	1580.0723
157.5736	1670.9908	1718.5058	2743.8018	210.6155	1580.1159
157.8415	1671.0641	1718.6258	2743.8617	210.6658	1580.1229
157.8948	1671.7152	1718.6728	2743.8989	210.6948	1580.1768
157.9388	1694.1032	1718.7588	2743.9618	210.7384	1580.2197
157.9808	1694.1455	1718.8299	2744.0875	210.7739	1580.2845
158.0212	1718.3628	1732.5064	2744.2188	210.8753	1580.3947
158.0677	1718.4758	1732.5697	2744.2663	210.9574	1580.4036
158.1024	1756.3964	1732.6219	2744.4142	211.0563	1605.449
158.1373	1787.0289	1732.6499	2750.6732	211.1882	1605.4531
158.1682	1787.0488	1732.7141	2750.6775	211.2158	1605.4837
158.2056	1787.0621	1732.7617	2750.7631	211.258	1605.6017
158.2448	1787.0882	1732.7882	2750.8392	211.3107	1605.7591
158.3067	1787.1266	1732.8082	2751.0068	211.4917	1605.7821
158.3657	1787.1567	1732.8415	2751.056	211.6963	1605.8028
158.4036	1787.181	1732.9064	2751.1311	211.8356	1605.8198
158.4499	1787.1963	1732.9468	2751.2263	211.9683	1605.8705
158.4966	1787.2579	1733.0744	2780.1427	212.1031	1605.8893
158.531	1787.2992	1737.5205	2780.2636	219.4606	1605.9459
158.5938	1787.32	1737.5692	2780.2689	219.4648	1606.0618
158.6508	1787.3551	1786.9394	2806.2629	219.6517	1606.102
158.7169	1787.3845	1786.9436	2806.2669	219.8409	1614.2104
158.7924	1787.3997	1786.9899	2806.3001	219.9985	1614.2641
158.8633	1787.4466	1787.0298	2806.4014	220.0479	1614.3063
158.9499	1787.4746	1787.0412	2806.5352	220.1028	1614.4111
159.0432	1787.5001	1787.0843	2806.5911	220.1666	1640.7708
159.191	1787.5497	1787.0941	2806.6541	220.2445	1640.7754
159.3584	1787.5707	1787.1352	2806.6861	220.3182	1640.9537
165.4516	1787.6384	1787.1605	2806.7557	220.3948	1640.9591
165.6885	1787.6675	1787.2004	2806.8638	220.4677	1670.7964
165.7135	1787.7088	1787.2252	2806.9698	220.5633	1670.8
165.7398	1787.7626	1787.2644	2807.1176	220.6522	1670.8385
165.7688	1787.9303	1787.3355	2807.1268	220.7978	1670.8441
165.8305	1788.5012	1787.3548	2807.2185	221.0925	1670.885
165.9213	1788.5424	1787.3829	2807.3252	234.3753	1670.9439
165.9994	1788.5599	1787.4358	2812.9666	234.3837	1671.174
166.0814	1788.6283	1787.4695	2813.009	234.4487	1671.2244
166.1226	1796.5075	1787.4846	2813.1169	234.4556	1675.5738
166.1627	1796.5263	1787.5118	2813.1454	234.5494	1675.676
166.2069	1796.6371	1787.5384	2813.2006	234.5802	1718.5036
166.2409	1796.7558	1787.5904	2813.2762	234.7714	1718.5512
166.2739	1796.8306	1787.6113	2813.4752	234.8369	1718.5849
166.3768	1796.8529	1787.6572	2813.6873	234.8858	1718.6272
166.4326	1796.8794	1787.6912	2813.7205	234.9358	1718.6752
166.5454	1796.9399	1787.7557	2887.0704	234.9812	1718.737
166.6223	1797.0747	1787.8561	2887.0744	235.0374	1718.7921
166.7747	1797.0814	1787.9408	2887.1595	235.0908	1718.8473
166.9582	1797.1133	1787.9649	2891.9896	235.1413	1718.9623
167.0649	1797.1448	1788.5025	2891.9945	235.1883	1719.0046
172.2474	1811.2786	1788.5534	2892.1352	235.2481	1719.097
172.3305	1811.3189	1796.8759	2906.1818	235.2974	1732.1179
172.3584	1811.5003	1796.933	2906.2833	235.3744	1732.1498
172.3678	1811.5342	1796.9706	2906.2894	235.4642	1732.2037
172.3974	1811.5835	1797.01	2906.3653	235.5499	1732.2698
172.4271	1839.6284	1797.0511	2906.422	235.7104	1732.2951
172.4413	1839.6707	1797.0749	2906.5198	235.8155	1732.3358
172.4641	1839.7238	1797.1285	2906.7028	236.055	1732.4152
172.4851	1839.7626	1797.155	2906.7839	245.8153	1732.438
172.5604	1839.994	1797.3134	2915.2671	245.8701	1732.4647
172.6189	1840.05	1797.4197	2915.2709	245.9527	1732.5214
172.6634	1840.1045	1801.9513	2915.3985	246.0196	1732.5691
172.7218	1840.141	1839.1928	2915.4338	246.1214	1732.6109
172.7661	1867.4636	1839.2451	2915.4916	246.1919	1732.6599
172.7969	1867.4875	1839.2922	2915.6019	246.3379	1732.6753
172.8405	1906.649	1839.3368	2915.7126	246.389	1732.7154
172.8839	1906.6987	1839.4016	2932.7751	246.4398	1732.7546
172.9364	1906.7218	1839.4323	2932.7787	246.5749	1737.3319
172.9738	1906.8074	1839.501	2932.8266	246.6374	1737.3696
173.0166	1906.9443	1839.5576	2932.9672	246.6819	1737.4
173.0588	1906.9621	1839.5976	2961.4397	246.7767	1737.4597
173.1848	1907.0001	1839.6779	2961.5471	246.8601	1737.5062
173.2424	1954.4757	1839.7609	3026.9012	246.9545	1737.5741
173.2966	1987.129	1839.8492	3026.9049	247.0989	1737.704
173.3671	1987.3211	1852.5438	3026.9735	247.2138	1737.8716
173.4552	1987.3627	1852.573	3027.0267	247.3146	1786.858
173.6958	1987.4338	1867.4283	3027.0532	252.731	1786.8619
180.6749	1987.502	1867.4712	3027.3299	257.4814	1786.9782
181.1085	2068.6763	1867.4777	3027.3763	257.4852	1787.0334
181.3348	2068.7075	1867.515	3027.4738	257.6097	1787.0953
190.1465	2068.755	1867.5502	3035.0986	257.6721	1787.1304
190.1547	2068.8969	1867.6246	3035.1028	257.7338	1787.2032
190.1932	2068.9115	1867.7087	3035.1727	257.8252	1787.2496
190.2226	2068.9267	1867.7671	3035.2512	257.9029	1787.2715
190.2681	2068.9533	1867.8439	3035.3276	257.9728	1787.3334
190.3048	2069.0496	1954.7415	3035.3836	258.0659	1787.3557
190.3351	2069.1246	1954.7475	3035.4754	258.1239	1787.4206
190.3643	2069.1603	1954.8255	3086.2393	258.2067	1787.4662
190.4407	2069.1724	1954.8598	3086.404	258.2714	1797.0501
190.5489	2069.1901	1954.8983	3086.4133	258.3373	1797.0785
190.5781	2069.218	1954.9413	3086.5021	258.4428	1797.1154
190.6156	2069.2299	1954.9899	3086.535	258.5628	1797.163
190.6958	2069.3095	1955.0967	3086.5641	258.854	1797.2517
190.725	2069.3606	1981.0454	3086.6297	270.6775	1797.3361
190.7745	2069.3773	1981.0963	3086.6562	270.7962	1797.3722
190.87	2069.3893	1981.1429	3086.7373	270.83	1797.4304
190.9085	2069.4188	1981.3478	3086.8112	271.1918	1797.4655
190.9562	2069.4728	1981.3932	3123.6843	271.1966	1801.8542
191.0186	2069.4918	1981.5028	3123.7262	271.2293	1801.9372
191.0737	2069.5192	1981.5958	3149.6491	271.2596	1811.2932
191.1498	2069.5825	1986.8369	3149.6529	271.3179	1838.9629
191.2099	2069.8857	1986.9411	3149.7759	271.3582	1838.9672
191.3329	2069.9078	1987.0038	3149.8367	271.4085	1839.0077
191.4031	2069.933	1987.0534	3149.9555	271.4652	1839.0495
191.5645	2069.9452	1987.0941	3150.1069	271.5503	1839.1494
191.6766	2069.9668	1987.132	3150.1339	271.6347	1839.1829
191.8249	2070.005	1987.2191	3150.9085	271.7043	1839.2434
192.0239	2070.0386	1987.2353	0	271.7805	1839.2825
196.2413	2070.072	2069.0881	0	271.8758	1839.3035
196.3452	2070.0942	2069.1199	0	271.9866	1839.3949
196.4448	2080.6088	2069.1561	0	272.1212	1839.4389
196.7767	2080.6507	2069.1906	0	272.2532	1839.5787
196.9615	2080.6852	2069.2496	0	282.7993	1839.6411
197.083	2104.1872	2069.2633	0	282.8031	1839.6709
197.2254	2104.2995	2069.3054	0	282.8839	1839.7068
197.4	2104.3187	2069.3323	0	282.9301	1839.7631
197.7071	2149.4408	2069.3539	0	283.1409	1839.8366
206.7343	2149.5338	2069.3889	0	283.1977	1852.3464
206.7408	2149.5631	2069.42	0	283.2445	1852.3925
206.8915	2149.5728	2069.4334	0	283.3189	1852.4821
206.9975	2149.5886	2069.4641	0	283.3842	1852.5149
207.0727	2149.6101	2069.4872	0	283.473	1852.5565
207.1549	2149.6252	2069.5033	0	283.5357	1852.5953
207.2538	2149.6465	2069.5162	0	283.669	1867.4138
207.3529	2149.6619	2069.5356	0	283.7329	1867.4178
207.4323	2149.8365	2069.576	0	283.8226	1867.4458
207.5167	2149.8826	2069.6071	0	283.9238	1867.5053
207.6819	2149.9204	2069.6306	0	284.0177	1867.575
207.8812	2149.9522	2069.6492	0	284.1286	1954.6204
210.38	2149.9935	2069.6831	0	284.3556	1954.6244
210.4531	2155.7072	2069.7037	0	287.2836	1954.6747
210.5226	2155.7595	2069.7254	0	287.5739	1954.6799
210.5626	2155.7862	2069.7654	0	287.7454	1954.7566
210.6101	2155.8072	2069.8401	0	287.8874	1954.7869
210.6852	2155.83	2069.8577	0	288.0317	1954.8625
210.7415	2155.8557	2069.8871	0	296.075	1954.8957
210.8364	2155.8958	2069.9322	0	296.0802	1954.978
210.9349	2155.9396	2069.9713	0	296.2155	1955.0472
210.989	2156.0184	2070.0667	0	296.274	1955.0938
211.0367	2156.0571	2095.4226	0	296.3323	1955.104
211.1286	2156.1078	2095.4528	0	296.3897	1955.1835
211.2063	2164.3835	2095.5653	0	296.4504	1955.2576
211.2917	2164.4548	2095.6107	0	296.6501	1955.3293
211.4047	2164.5958	2095.6685	0	296.766	1955.5576
211.5036	2216.0634	2104.2732	0	296.8481	1980.9654
219.9512	2216.0918	2104.3385	0	296.9359	1980.9698
220.0022	2216.1078	2104.3618	0	297.1167	1981.0083
220.0372	2216.1281	2104.3897	0	297.1953	1981.0448
220.0711	2216.1596	2104.4394	0	297.2718	1981.0742
220.1228	2216.2103	2104.4742	0	297.3734	1981.1393
220.1521	2216.226	2104.5007	0	297.4751	1981.2639
220.1855	2216.2424	2104.5267	0	297.5786	1981.2691
220.2152	2216.2578	2104.5761	0	297.7112	1981.3405
220.2371	2216.282	2104.5998	0	297.8887	1981.3852
220.264	2216.312	2104.6525	0	308.4865	1981.4284
220.3235	2216.3403	2104.7193	0	308.5949	1981.5001
220.3506	2216.3661	2104.7747	0	308.6708	1981.55
220.3908	2216.3966	2104.806	0	308.7109	1986.8363
220.4237	2216.4195	2104.8477	0	308.7573	1986.8425
220.4571	2216.4432	2104.8786	0	308.8333	1986.8973
220.4945	2216.4845	2133.4194	0	308.8864	1986.9729
220.5444	2216.5026	2133.4721	0	308.9492	1987.096
220.5859	2216.5393	2133.5065	0	308.9841	2006.6649
220.6295	2216.5836	2149.1408	0	309.0681	2006.6687
220.6861	2216.6244	2149.1463	0	309.1342	2006.736
220.7411	2216.662	2149.2259	0	309.1982	2015.0766
220.7955	2216.7244	2149.2625	0	309.2485	2015.0804
220.8576	2216.7987	2149.2874	0	309.3011	2015.124
220.9231	2216.8491	2149.3133	0	309.3611	2015.3734
221.0429	2216.8821	2149.3643	0	309.4255	2043.294
221.2109	2217.0159	2149.4149	0	309.5046	2043.2994
221.3947	2217.5212	2149.4319	0	309.5815	2060.1663
233.5301	2217.535	2149.4836	0	309.7079	2069.3095
233.5428	2217.5573	2149.5177	0	309.7901	2069.3135
233.6339	2217.6172	2149.5905	0	309.9457	2069.348
234.4091	2222.4984	2149.6673	0	310.2068	2069.4319
234.4151	2222.5138	2149.6977	0	316.7935	2069.4568
234.4846	2222.5667	2149.7509	0	316.8547	2069.5342
234.5236	2222.6038	2149.8002	0	316.8755	2069.558
234.5581	2222.6552	2149.8466	0	317.0198	2069.5884
234.5758	2222.7014	2149.894	0	317.0785	2069.6132
234.6369	2222.7355	2156.0379	0	317.143	2069.7008
234.7157	2222.7662	2156.0949	0	317.1974	2069.8522
234.7706	2222.788	2156.3835	0	317.312	2069.9055
234.8229	2222.8054	2164.7179	0	317.3536	2070.0579
234.8618	2222.8274	2191.4756	0	317.4276	2095.1594
234.8904	2222.865	2191.4806	0	317.5012	2095.1641
234.9235	2223.0056	2191.5839	0	317.5635	2095.2227
234.9522	2223.0996	2216.2213	0	317.6389	2095.3092
234.9803	2223.1333	2216.3071	0	317.7113	2095.3527
235.0119	2223.8054	2216.4262	0	317.8315	2095.4075
235.0361	2239.4859	2216.4352	0	317.9327	2095.4487
235.055	2239.5519	2216.4859	0	328.6824	2095.5294
235.0908	2253.0611	2216.5203	0	329.0317	2095.5958
235.1329	2283.3283	2216.5685	0	329.1058	2095.6663
235.1764	2283.3886	2216.622	0	329.2064	2095.7232
235.2278	2283.4813	2216.6496	0	329.2456	2104.1721
235.2708	2283.5085	2216.684	0	329.3764	2104.176
235.3199	2283.6281	2216.7353	0	329.4405	2104.1956
235.368	2283.7082	2216.7869	0	329.5199	2104.2637
235.4236	2324.9542	2216.8207	0	329.625	2104.3162
235.493	2324.9724	2216.8656	0	329.6912	2104.3836
235.6337	2325.032	2216.8929	0	329.7626	2104.4176
235.7056	2325.0553	2216.92	0	329.836	2104.4442
235.8592	2325.06	2216.9651	0	329.9217	2104.4666
236.2158	2325.0895	2217.0359	0	330.0411	2104.5264
245.6118	2325.0972	2222.9926	0	342.3046	2104.5651
245.8499	2325.1267	2223.0128	0	342.5649	2104.637
245.9046	2325.1602	2223.0384	0	342.6005	2104.6687
245.9555	2325.2005	2223.0828	0	342.6702	2104.7781
245.9729	2325.2234	2223.1408	0	342.7519	2116.3588
246.0052	2325.2469	2223.1596	0	342.7881	2116.3999
246.0182	2325.273	2223.1867	0	342.8169	2133.418
246.0391	2325.2865	2223.2338	0	342.8635	2133.4216
246.0866	2325.3163	2223.3139	0	342.9071	2133.5182
246.1122	2325.339	2223.3459	0	343.0301	2133.5923
246.1406	2325.3777	2223.3761	0	343.0782	2148.9144
246.1727	2325.4072	2223.3944	0	343.1557	2149.0551
246.2005	2325.4212	2223.4355	0	343.2699	2149.1561
246.2441	2325.4373	2223.4628	0	343.3235	2149.2246
246.2788	2325.4719	2223.5181	0	343.4072	2149.2864
246.4	2325.4944	2223.606	0	343.4966	2149.414
246.4379	2325.5267	2283.4004	0	343.5744	2156.3863
246.469	2325.5535	2283.4558	0	343.6586	2156.4562
246.5144	2325.5871	2283.4609	0	343.7524	2156.6005
246.5711	2325.6214	2283.4989	0	343.8875	2164.6022
246.6365	2325.6464	2283.536	0	344.0522	2164.6078
246.6887	2325.6732	2283.5704	0	344.225	2164.6418
246.7442	2325.6962	2283.6057	0	350.842	2164.7089
246.8159	2325.7362	2283.6417	0	350.8471	2191.445
246.8955	2325.7552	2283.6637	0	350.9348	2191.4489
246.9957	2325.8266	2283.6926	0	351.1421	2191.4874
247.0801	2326.0905	2283.7165	0	351.2948	2191.608
247.1816	2326.6183	2283.7579	0	351.3551	2197.9354
247.2955	2326.6443	2283.7871	0	351.4182	2216.6407
251.2473	2326.6757	2308.5518	0	351.4704	2216.6452
251.3287	2326.6844	2308.6874	0	351.5172	2216.6972
251.3578	2326.7027	2308.6959	0	351.5772	2216.7733
251.4145	2326.7497	2308.7435	0	351.6269	2216.8124
251.4634	2330.6217	2308.815	0	351.6611	2216.8195
251.5175	2330.6521	2308.8658	0	351.7026	2216.9174
251.573	2330.6836	2309.1402	0	351.7598	2217.096
251.7109	2330.7044	2325.4246	0	351.8301	2223.0434
251.8125	2330.7385	2331.3315	0	351.9205	2223.0712
251.8564	2330.8017	2331.3391	0	351.9966	2223.1148
251.8985	2330.8184	2331.419	0	352.1776	2223.1474
251.9541	2330.8487	2331.4743	0	352.322	2223.2675
251.9993	2330.8618	2331.4994	0	352.4898	2223.3121
252.0514	2330.8946	2331.521	0	363.0724	2223.3522
252.0906	2330.96	2331.605	0	363.076	2223.4115
252.1413	2331.011	2331.6473	0	363.158	2223.4381
252.1913	2331.0481	2331.7157	0	363.2553	2223.4705
252.2457	2331.083	2331.8166	0	363.2637	2229.851
252.3467	2331.1963	2390.3409	0	363.3381	2229.9129
252.4141	2331.254	2412.4631	0	363.3717	2229.9489
252.7289	2331.327	2412.5106	0	363.4259	2253.2074
257.5016	2331.3753	2412.5852	0	363.5225	2253.2112
257.5941	2366.1838	2412.6568	0	363.5731	2253.4655
257.6639	2366.2338	2424.5324	0	363.6646	2283.4856
257.7411	2366.3446	2431.6793	0	363.7348	2283.49
257.8352	2366.4018	2431.7809	0	363.8585	2283.5272
257.9572	2366.4592	2431.8104	0	363.931	2283.5326
258.0688	2366.5005	2431.8395	0	363.9907	2283.6445
258.1447	2366.5331	2431.8492	0	364.0861	2283.6885
258.2779	2412.295	2431.9707	0	364.175	2283.7626
270.2462	2412.4551	2432.0031	0	364.2608	2308.3275
271.0207	2431.5406	2432.0184	0	364.3721	2308.3317
271.0575	2431.7538	2432.0432	0	375.1664	2308.3734
271.0876	2431.7714	2432.068	0	375.2279	2308.4331
271.1133	2431.7917	2432.0821	0	375.2798	2308.4648
271.1746	2461.1546	2432.1425	0	375.3768	2308.5297
271.1905	2491.0087	2432.2017	0	375.4712	2308.6937
271.2203	2491.0532	2432.2449	0	375.5198	2308.7216
271.2531	2491.0867	2461.1753	0	375.597	2308.7614
271.2804	2491.1051	2461.2474	0	375.6658	2308.997
271.3337	2491.1517	2461.2965	0	375.7166	2331.4102
271.4384	2491.1724	2461.3169	0	375.7524	2331.439
271.4776	2491.1919	2461.3559	0	375.791	2331.5187
271.5649	2491.2142	2461.3846	0	375.8401	2331.6251
271.6159	2491.2797	2461.4424	0	375.8875	2331.6564
271.6614	2491.309	2461.4848	0	375.9349	2341.3242
271.7085	2491.3531	2461.52	0	375.9849	2384.9312
271.7651	2491.3746	2461.5716	0	376.0444	2384.935
271.8176	2491.4141	2461.6066	0	376.1405	2384.9789
271.8708	2491.455	2461.6433	0	376.2344	2385.0215
272.0738	2491.4743	2461.7323	0	376.3269	2385.0862
272.1666	2491.5684	2490.8318	0	376.4275	2385.118
272.4077	2491.5785	2490.8368	0	376.5563	2385.1971
282.8774	2491.5968	2490.8748	0	376.7078	2385.2454
282.9196	2501.1519	2490.9301	0	386.0554	2385.3143
282.961	2501.2156	2490.9635	0	386.1066	2385.3972
282.9996	2501.2406	2491.0052	0	386.1621	2390.1803
283.0177	2501.2784	2491.073	0	386.2303	2390.186
283.0619	2501.3065	2491.1036	0	386.3033	2390.2075
283.0907	2501.3454	2491.1486	0	386.3979	2390.2157
283.211	2501.383	2491.174	0	386.4478	2390.2296
283.2379	2501.425	2491.2067	0	386.5017	2390.2353
283.2787	2501.5417	2491.2781	0	386.621	2390.2648
283.3211	2501.603	2491.4181	0	386.6682	2390.2963
283.3527	2501.6725	2501.4547	0	386.7079	2390.3388
283.3945	2501.9469	2501.4613	0	386.8013	2390.4106
283.4666	2501.9651	2501.5023	0	386.9037	2390.6319
283.5125	2502.0063	2501.5257	0	386.9601	2390.7455
283.5567	2502.0285	2501.5437	0	387.0086	2390.8104
283.6129	2543.7796	2501.5822	0	387.0746	2396.7721
283.6518	2543.9021	2501.6192	0	387.1616	2396.7776
283.6954	2543.937	2501.6443	0	387.2356	2396.8029
283.7417	2543.9494	2501.664	0	387.3049	2396.8195
283.8077	2543.9629	2501.7015	0	387.3847	2396.9184
283.8787	2543.98	2501.7267	0	387.6988	2396.9567
283.9525	2543.9996	2501.7588	0	387.9818	2397.0005
284.0246	2544.0896	2501.7768	0	392.3777	2397.0487
284.0988	2544.1165	2501.8608	0	392.4531	2397.1232
284.2257	2544.1507	2501.9211	0	392.5038	2412.3636
284.3503	2544.1849	2501.9441	0	392.5808	2412.3686
295.0566	2544.2014	2501.9971	0	392.6656	2412.4072
296.0097	2544.2387	2502.0411	0	392.7722	2412.4484
296.0825	2544.3282	2502.1217	0	392.8551	2412.5756
296.2468	2544.3609	2522.4341	0	392.949	2423.969
296.3414	2544.4145	2522.483	0	393.0103	2424.018
296.3784	2544.4672	2522.5086	0	393.0779	2424.0727
296.4003	2544.5204	2522.6844	0	393.1383	2424.1372
296.4402	2544.6003	2544.0029	0	393.2002	2424.2539
296.4652	2544.6353	2544.0499	0	393.2673	2424.3208
296.4929	2544.6948	2544.055	0	393.3503	2424.372
296.522	2544.7345	2544.0617	0	393.4374	2424.4391
296.5546	2545.1785	2544.0762	0	393.6023	2424.4927
296.5804	2545.1889	2544.0989	0	393.7309	2424.5682
296.6625	2545.2018	2544.1236	0	405.9029	2431.7968
296.7398	2545.2138	2544.1411	0	406.0902	2431.8389
296.7734	2545.2333	2544.1641	0	406.1559	2431.8729
296.8137	2545.2429	2544.1802	0	406.3058	2431.9676
296.8588	2545.2577	2544.2156	0	406.3651	2432.01
296.9668	2545.2689	2544.2292	0	406.4217	2432.0283
297.0159	2545.2863	2544.2505	0	406.4958	2432.0558
297.0698	2545.3004	2544.2825	0	406.5912	2432.1072
297.1249	2549.4208	2544.3113	0	406.6506	2432.1768
297.2052	2549.4636	2544.3807	0	406.7071	2432.2429
297.2852	2549.4908	2544.5397	0	406.763	2461.2487
297.4061	2549.5101	2544.6184	0	406.819	2461.2526
297.486	2549.5298	2544.6489	0	406.8855	2461.2576
309.8008	2549.5716	2544.6634	0	406.9602	2461.319
311.1643	2549.7838	2544.7173	0	407.0255	2461.3642
311.231	2549.9334	2544.7458	0	407.1083	2461.4112
311.3514	2556.7931	2544.9097	0	407.2143	2461.4328
311.5081	2556.8405	2545.2166	0	407.435	2461.503
311.6059	2556.9084	2545.2575	0	413.6157	2461.5687
311.6717	2556.9431	2545.4068	0	413.6197	2461.5903
311.7378	2556.9925	2549.014	0	413.6776	2461.6196
311.7784	2577.4344	2549.0565	0	413.6828	2461.7282
311.8196	2577.446	2549.0914	0	413.9018	2461.7943
311.8691	2577.4895	2549.1349	0	413.9606	2469.7572
311.9206	2577.4963	2549.1754	0	414.0497	2469.8461
311.9761	2577.5225	2549.1921	0	414.1112	2469.8925
312.0302	2577.5395	2549.2186	0	414.1419	2490.8776
312.0961	2577.56	2549.2339	0	414.1732	2490.8818
312.1711	2577.6253	2549.2609	0	414.2166	2490.9431
312.2365	2577.6809	2549.2825	0	414.276	2491.0139
312.3301	2577.7639	2549.2978	0	414.3316	2491.0861
312.4133	2577.7948	2549.3171	0	414.3785	2491.1866
312.5809	2577.8426	2549.3389	0	414.4276	2491.2414
312.7199	2577.9041	2549.3651	0	414.4725	2491.2807
316.6044	2577.967	2549.3913	0	414.5415	2501.5298
316.658	2578.5449	2549.4567	0	414.6035	2501.5335
316.7117	2578.5702	2549.5068	0	414.6705	2501.5788
316.7898	2578.5852	2549.5483	0	414.7679	2501.6109
316.9482	2578.6073	2549.6058	0	414.8543	2501.6348
316.9854	2578.6521	2549.6686	0	414.9559	2501.6989
317.0248	2600.8102	2577.6737	0	415.0781	2501.7226
317.1271	2632.9015	2577.72	0	415.5284	2501.7557
317.1655	2633.0546	2577.7466	0	423.9123	2501.7833
317.1933	2638.3924	2577.794	0	423.9178	2501.8223
317.2322	2638.552	2577.8379	0	424.0719	2502.0468
317.2725	2638.6424	2577.9037	0	424.1464	2502.0877
317.3152	2638.6731	2577.9435	0	424.2239	2502.2332
317.3688	2638.6865	2578.0012	0	424.2708	2522.4021
317.4168	2638.7078	2578.0269	0	424.3264	2522.4062
317.5123	2638.7458	2578.076	0	424.3704	2522.4506
317.5795	2638.7653	2578.1087	0	424.4476	2522.4852
317.6323	2638.8038	2578.1366	0	424.5007	2522.5215
317.7276	2638.8262	2578.2127	0	424.5777	2522.6171
317.8442	2638.8727	2578.6533	0	424.674	2522.6891
317.9322	2638.9152	2593.9793	0	424.7841	2544.0649
328.5732	2638.9587	2632.5498	0	424.8836	2544.1007
328.6648	2639.0399	2632.5979	0	425.0204	2544.1241
328.7356	2639.0892	2632.6215	0	425.1159	2544.154
328.8022	2639.3468	2632.6354	0	425.1768	2544.1763
328.8502	2645.0751	2632.6599	0	425.27	2544.2011
328.9508	2645.2205	2632.7139	0	425.4197	2544.2261
329.0123	2645.243	2632.7517	0	432.404	2544.285
329.0655	2645.2684	2632.7899	0	432.4086	2544.3221
329.1102	2645.2892	2632.8155	0	432.4894	2544.4093
329.1901	2645.324	2632.8275	0	432.5962	2544.4329
329.2426	2645.4349	2632.8542	0	432.6635	2544.4681
329.2819	2645.4723	2632.8746	0	432.7816	2544.476
329.336	2645.497	2632.9157	0	432.8489	2544.5817
329.3776	2645.5325	2632.945	0	432.9566	2544.6223
329.4274	2645.5811	2632.9887	0	433.0259	2544.7217
329.4809	2645.6773	2633.0177	0	433.0859	2544.7484
329.5254	2645.7261	2633.098	0	433.1331	2544.8009
329.5764	2684.467	2633.135	0	433.1753	2544.8275
329.6401	2684.5199	2633.2015	0	433.2554	2544.858
329.6956	2684.5545	2633.2181	0	433.3303	2544.9007
329.8047	2684.5748	2633.2885	0	433.4777	2544.9471
329.9265	2684.5896	2633.367	0	433.5669	2545.0299
330.0405	2684.6085	2633.4494	0	433.7259	2545.4055
341.3761	2684.6755	2633.5232	0	433.9069	2545.4855
341.6206	2684.708	2638.3814	0	445.847	2549.0907
341.9047	2684.7421	2638.4178	0	446.1977	2549.1937
341.948	2684.79	2638.4241	0	446.6018	2549.2347
342.0097	2684.8271	2638.4559	0	446.6059	2549.2552
342.041	2684.8612	2638.4672	0	446.7204	2549.2963
342.0454	2684.9085	2638.4898	0	446.7958	2549.3477
342.0922	2684.9244	2638.5118	0	447.0917	2549.4693
342.1279	2684.9937	2638.5378	0	447.1272	2549.6201
342.3164	2685.1106	2638.5554	0	447.1676	2549.6634
342.3505	2685.5211	2638.581	0	447.2063	2557.2288
342.3866	2685.5521	2638.6041	0	447.2385	2557.3396
342.4581	2685.568	2638.6358	0	447.2785	2567.7718
342.5079	2685.589	2638.6578	0	447.3195	2567.7763
342.5458	2685.6045	2638.714	0	447.3721	2567.9753
342.5911	2685.6204	2638.7589	0	447.407	2568.0288
342.6338	2685.643	2638.8023	0	447.4546	2577.6716
342.6635	2686.1884	2638.8415	0	447.4705	2577.7154
342.7123	2686.2246	2638.871	0	447.4936	2577.8238
342.7625	2686.2521	2638.9069	0	447.5314	2577.861
342.8145	2686.2819	2639.0321	0	447.5845	2577.8734
342.9125	2686.3059	2639.0802	0	447.6357	2577.8991
342.9766	2690.5566	2639.1693	0	447.6891	2577.9423
343.0592	2690.5777	2639.5578	0	447.7667	2578.0342
343.1444	2690.6748	2639.6157	0	447.8484	2578.0536
343.3065	2690.6972	2645.5254	0	447.9101	2578.0795
343.4192	2690.7201	2645.5632	0	447.9652	2578.1877
350.3077	2690.7289	2645.5933	0	448.0034	2594.0223
351.0578	2690.7467	2645.6598	0	448.1175	2632.6427
351.1327	2690.7908	2684.1443	0	448.2468	2632.6804
351.1488	2690.8178	2684.15	0	448.4175	2632.7315
351.2378	2690.861	2684.1807	0	455.589	2632.8003
351.2654	2690.9175	2684.2115	0	455.766	2632.8474
351.3442	2690.9516	2684.2552	0	455.8527	2632.9736
351.3738	2691.0689	2684.3111	0	455.9176	2633.0045
351.4064	2691.1961	2684.3239	0	455.9719	2633.0495
351.4439	2691.2629	2684.3449	0	456.0303	2633.0844
351.4826	2691.7399	2684.3991	0	456.0815	2633.1864
351.5097	2696.8621	2684.4119	0	456.1577	2633.2314
351.5752	2735.304	2684.4602	0	456.2227	2633.3539
351.6183	2735.45	2684.493	0	456.2759	2633.4065
351.664	2735.4911	2684.511	0	456.3561	2633.5114
351.7182	2735.4967	2684.5336	0	456.454	2638.3595
351.7634	2735.5448	2684.5731	0	456.5635	2638.4065
351.8061	2735.5852	2684.6242	0	456.6803	2638.4507
351.8674	2735.6591	2684.6543	0	464.7081	2638.4759
351.9293	2735.6781	2684.6784	0	464.7123	2638.5002
351.9994	2735.7455	2684.7124	0	464.8755	2638.5163
352.0572	2744.1783	2684.7669	0	465.0071	2638.5944
352.1302	2744.2908	2684.8038	0	465.0549	2638.6342
352.2183	2744.6391	2684.8352	0	465.0929	2638.7095
352.3269	2744.6585	2690.9422	0	465.1422	2638.8101
352.4318	2744.6812	2690.9947	0	465.1891	2638.8441
363.1663	2744.6975	2691.0511	0	465.2884	2638.9593
363.2648	2744.8489	2691.0584	0	465.329	2639.0772
363.2896	2751.4681	2691.1118	0	465.3708	2639.1265
363.3284	2800.431	2691.1327	0	465.4758	2639.1883
363.3598	2806.9615	2691.1676	0	465.538	2645.6018
363.3949	2807.1024	2691.1752	0	465.5894	2684.0297
363.5486	2807.1089	2691.2119	0	465.6533	2684.0341
363.5863	2807.154	2691.2853	0	465.7368	2684.094
363.6214	2807.1936	2691.3076	0	465.7889	2684.1244
363.6598	2807.2346	2691.3364	0	465.8493	2684.1615
363.6991	2807.2911	2691.4617	0	465.9198	2684.1687
363.7366	2807.3518	2691.5187	0	466.0142	2684.1955
363.7726	2813.524	2691.5412	0	466.1433	2684.2427
363.8115	2813.751	2696.6397	0	466.2863	2684.2521
363.8515	2813.8199	2696.8664	0	466.4117	2684.2865
363.89	2814.0121	2735.7057	0	467.0298	2684.3427
363.9385	2860.8187	2735.7106	0	479.9607	2684.3669
363.9684	2860.8442	2735.921	0	479.9662	2684.3862
364.0242	2860.8731	2743.8866	0	480.0989	2684.4456
364.0896	2860.8827	2743.9167	0	481.2072	2684.4947
364.14	2860.8889	2743.925	0	481.3231	2684.5776
364.2345	2860.9023	2743.9366	0	481.4955	2684.6254
364.3561	2860.9148	2743.9647	0	481.6481	2684.6476
364.4632	2860.9479	2744.0048	0	481.8086	2684.6954
364.7842	2860.9737	2744.0318	0	491.2499	2691.0492
375.3835	2860.9803	2744.0788	0	491.2547	2691.0763
375.5872	2861.0068	2744.0949	0	491.4709	2691.1345
375.6562	2861.0236	2744.1538	0	491.5308	2691.1741
375.7153	2861.0357	2744.2095	0	491.5965	2691.2086
375.7462	2861.0664	2744.2292	0	491.6182	2691.2683
375.7835	2861.0835	2744.2831	0	491.6775	2691.2933
375.7932	2861.1291	2744.3108	0	491.7529	2691.4953
375.8176	2861.1645	2744.3397	0	491.7988	2696.573
375.8348	2861.2005	2744.3782	0	491.8579	2696.6076
375.8679	2861.2488	2744.4105	0	492.0606	2696.6359
375.8993	2861.2652	2744.4716	0	492.1255	2696.6398
375.9437	2861.3011	2744.4985	0	492.2315	2696.6862
375.9911	2861.3123	2744.5719	0	492.3389	2696.8524
376.0367	2861.3736	2744.6069	0	492.4161	2743.7411
376.0806	2861.4107	2751.0032	0	492.5328	2743.7452
376.1305	2861.6315	2751.0542	0	492.6505	2743.8084
376.1908	2886.7489	2751.1214	0	492.8092	2743.8383
376.2375	2906.6679	2751.1621	0	501.5951	2743.9281
376.2708	2906.6984	2751.2269	0	501.7349	2744.0078
376.3415	2906.8379	2751.2711	0	501.9564	2744.0315
376.4126	2906.8898	2751.3511	0	501.9602	2744.0565
376.4867	2915.4926	2751.4063	0	502.0642	2744.1529
376.5529	2915.5631	2800.4901	0	502.1069	2744.1869
376.6201	2915.8346	2800.6579	0	502.1682	2744.2274
376.7065	2915.9182	2800.7059	0	502.209	2744.2696
376.8068	2946.9622	2800.7973	0	502.2826	2744.3135
377.0162	2947.3208	2800.8514	0	502.3536	2744.401
385.5445	2980.2121	2800.8721	0	502.3918	2744.4581
385.5516	2980.2516	2806.4329	0	502.4454	2744.4758
385.6088	3003.7895	2806.4534	0	502.5169	2750.566
385.6489	3004.0376	2806.4803	0	502.564	2750.6062
385.7144	3004.0836	2806.5032	0	502.6099	2750.6611
385.752	3004.1534	2806.5249	0	502.6553	2750.8311
385.8004	3027.1723	2806.5396	0	502.6756	2750.8549
385.8411	3027.1839	2806.5702	0	502.7023	2750.9022
385.9198	3027.208	2806.594	0	502.7481	2750.9617
385.9647	3027.2531	2806.6246	0	502.7903	2751.0071
386.0576	3027.2626	2806.6573	0	502.834	2751.0496
386.147	3027.2865	2806.6829	0	502.8867	2751.1095
386.1697	3027.3007	2806.7134	0	502.9363	2751.2442
386.2124	3027.3319	2806.7419	0	503.0017	2751.2827
386.2756	3027.3611	2806.7678	0	503.0581	2806.2212
386.3592	3027.3763	2806.7937	0	503.1282	2806.2263
386.4328	3027.4115	2806.8316	0	503.1919	2806.2523
386.5036	3027.4356	2806.8579	0	503.2519	2806.2571
386.5651	3027.4562	2806.8863	0	503.328	2806.2632
386.6427	3027.4856	2806.9078	0	503.4107	2806.2931
386.7368	3027.5291	2806.9329	0	503.506	2806.3448
386.8388	3027.5805	2806.9513	0	503.7222	2806.3869
386.9052	3027.6656	2807.0265	0	506.9879	2806.4152
387.0172	3034.7779	2807.0764	0	507.121	2806.4438
387.2301	3034.8615	2807.1084	0	507.2286	2806.4918
392.2814	3034.9346	2807.1567	0	507.3069	2806.5202
392.3431	3034.9736	2807.2104	0	507.3944	2806.5346
392.3665	3034.992	2807.2456	0	507.4588	2806.5621
392.3961	3035.0497	2807.3121	0	507.54	2806.5836
392.4222	3035.0748	2807.415	0	507.6642	2806.6298
392.4791	3035.1263	2807.4564	0	513.8817	2806.6554
392.5209	3035.1616	2813.2395	0	513.9617	2806.6895
392.5843	3035.1862	2813.2723	0	514.0088	2806.7255
392.6272	3035.2764	2813.3082	0	514.0649	2806.7605
392.6856	3035.3642	2813.3588	0	514.1319	2806.7828
392.7229	3035.4636	2813.4137	0	514.229	2806.8054
392.7677	3118.1155	2813.4583	0	514.3024	2806.8322
392.8182	3118.168	2813.5156	0	514.4278	2806.8841
392.8581	3118.1771	2813.5609	0	514.4843	2806.9193
392.8951	3118.202	2813.6216	0	514.5935	2806.9362
392.9348	3118.2172	2813.6763	0	514.6814	2807.004
392.9838	3118.2371	2813.7045	0	514.7575	2807.0684
393.0307	3118.2563	2813.7571	0	514.8555	2807.0882
393.0786	3118.2918	2860.5874	0	515.0655	2807.1475
393.1231	3118.3183	2860.6123	0	520.6734	2807.2236
393.1879	3118.3391	2860.6417	0	520.6775	2807.2606
393.254	3118.3663	2860.6674	0	520.7568	2807.3493
393.3671	3118.4047	2860.7078	0	520.8206	2813.0237
393.4645	3118.4403	2860.7571	0	520.8757	2813.0722
401.9503	3118.481	2860.8088	0	520.9347	2813.1137
402.1456	3118.5118	2860.8311	0	521.0041	2813.1507
402.2776	3118.5734	2860.8512	0	521.0703	2813.2077
402.4071	3119.0324	2860.8906	0	521.1321	2813.2322
402.4971	3119.0639	2860.9386	0	521.1939	2813.2725
402.6256	3119.1177	2860.9613	0	521.2936	2813.3137
402.7085	3119.1469	2860.9942	0	521.3489	2813.3706
402.787	3119.7612	2861.0705	0	521.4264	2813.4083
402.8749	3119.8432	2861.1908	0	521.5116	2813.4475
403.0071	3123.549	2861.26	0	521.5882	2813.4854
405.726	3123.5768	2887.0882	0	521.7171	2813.5125
405.9005	3123.5889	2887.113	0	521.8524	2813.5533
406.022	3123.6024	2887.117	0	529.3516	2813.6755
406.1515	3123.6128	2887.1401	0	529.5698	2813.7415
406.5224	3123.6228	2887.1648	0	529.9521	2813.7944
406.8261	3123.6338	2887.2527	0	530.2068	2887.0444
413.4135	3123.6647	2887.2853	0	541.0963	2887.0929
413.4617	3123.7068	2887.3272	0	541.1	2887.0972
413.4949	3123.7952	2887.3396	0	541.1573	2887.135
413.5155	3123.8169	2887.3817	0	541.1634	2887.1619
413.5656	3123.86	2887.4047	0	541.3234	2887.1798
413.5953	3123.8859	2887.4648	0	541.4954	2887.2322
413.6245	3123.9254	2892.0224	0	541.5455	2887.2831
413.6446	3123.9475	2892.1301	0	541.6483	2887.3242
413.6784	3123.9628	2892.1865	0	541.7418	2887.3599
413.723	3123.9933	2892.2337	0	541.8483	2887.3859
413.7518	3124.0726	2892.2893	0	541.8997	2887.4237
413.7979	3133.5534	2892.313	0	541.9502	2887.4488
413.871	3133.6926	2892.375	0	542.0216	2887.5022
413.9071	3133.7158	2915.4397	0	542.0935	2887.5386
413.9544	3133.7327	2915.5012	0	542.1737	2887.5992
414.0305	3133.7697	2915.5812	0	542.2564	2887.9163
414.0626	3149.8436	2915.6029	0	542.3886	2891.8783
414.1555	3149.8535	2915.6446	0	542.5729	2891.9411
414.2114	0	2915.7085	0	553.5785	2906.0625
414.2539	0	2915.7456	0	553.659	2906.0682
414.3045	0	2915.779	0	553.667	2906.1495
414.3681	0	2915.7889	0	553.742	2906.2482
414.4341	0	2915.8247	0	554.0748	2906.3419
414.4961	0	2915.8988	0	554.1239	2915.4029
414.5683	0	2916.0245	0	554.1739	2915.4243
414.6712	0	2933.0179	0	554.2096	2915.4289
414.776	0	2933.046	0	554.2676	2915.4602
424.1034	0	2933.1197	0	554.3273	2915.4704
424.2837	0	2933.2241	0	554.3778	2915.5035
424.3754	0	2933.2902	0	554.4353	2915.556
424.4927	0	3003.374	0	554.4942	2915.6463
424.5911	0	3003.4455	0	554.5463	2915.6747
424.6691	0	3027.0319	0	554.6068	2915.6914
424.7738	0	3027.038	0	554.6549	2915.7249
431.7451	0	3027.0444	0	554.7193	2915.767
432.2645	0	3027.1009	0	554.7987	2915.8091
432.681	0	3027.1301	0	554.8994	2915.8909
432.7437	0	3027.1538	0	555.0217	2916.0111
432.8055	0	3027.1809	0	555.1412	2916.0748
432.8391	0	3027.2015	0	555.2741	2916.1979
432.8617	0	3027.2327	0	558.8637	2932.7622
432.8968	0	3027.2839	0	558.9644	2932.7666
432.9039	0	3027.3707	0	559.0677	2932.8042
432.9476	0	3027.4304	0	559.2044	2932.872
433.008	0	3027.4565	0	559.3128	2932.9177
433.0467	0	3027.5367	0	559.4498	2932.9545
433.0794	0	3035.2421	0	559.5714	2932.9988
433.1145	0	3035.2805	0	559.6951	2933.0434
433.148	0	3035.2984	0	569.1941	2933.1054
433.1834	0	3035.347	0	569.3912	2933.173
433.2203	0	3035.3718	0	569.955	2960.9715
433.2496	0	3035.4138	0	569.9885	2961.0248
433.2828	0	3035.5969	0	570.0398	2961.0331
433.3209	0	3035.6448	0	570.0898	2961.0661
433.3627	0	3086.1047	0	570.1167	2961.0809
433.412	0	3086.1426	0	570.1573	2961.1036
433.4507	0	3086.1781	0	570.2059	2961.1599
433.5011	0	3086.2418	0	570.2632	2961.1891
433.5629	0	3086.2635	0	570.3129	2961.2088
433.6302	0	3086.2929	0	570.4068	2961.2569
433.6814	0	3086.3286	0	570.4468	2961.3127
433.75	0	3086.3653	0	570.4858	2961.3538
433.869	0	3086.3917	0	570.5268	2961.3806
433.9598	0	3086.4366	0	570.6121	2961.4369
434.0758	0	3086.4687	0	570.6148	2961.5039
434.2315	0	3086.5119	0	570.6958	2961.6371
446.2364	0	3086.5349	0	570.8743	2961.8942
446.816	0	3086.5679	0	570.9373	2964.3131
446.9828	0	3086.5797	0	571.0202	2964.4175
447.0381	0	3086.6223	0	571.1052	2964.4762
447.0756	0	3086.6635	0	571.212	2964.6097
447.1128	0	3086.7171	0	571.5169	2964.6939
447.1593	0	3086.7525	0	571.9297	3026.9562
447.1857	0	3086.7844	0	578.924	3026.9599
447.2311	0	3087.4669	0	578.9279	3026.9953
447.2652	0	3087.5105	0	579.013	3027.0277
447.31	0	3087.5661	0	579.0989	3027.0392
447.3509	0	3087.5942	0	579.2908	3027.0726
447.4014	0	3117.8227	0	579.3429	3027.1022
447.4639	0	3117.8276	0	579.3973	3027.1717
447.5247	0	3117.8715	0	579.4579	3027.2037
447.5784	0	3118.1257	0	579.4946	3027.2364
447.6417	0	3123.6911	0	579.5513	3027.283
447.7048	0	3123.7504	0	579.6047	3027.3288
447.8737	0	3123.7861	0	579.7066	3027.3715
448.0009	0	3123.8257	0	579.751	3027.4323
448.1059	0	3123.8659	0	579.796	3027.562
448.2833	0	3123.9591	0	579.9482	3035.28
455.5183	0	3149.8976	0	580.0068	3035.2851
455.5714	0	3149.9029	0	580.1038	3035.3249
455.633	0	3149.9448	0	580.1782	3035.3476
455.77	0	3149.9749	0	580.3874	3035.4117
455.8411	0	3150.036	0	593.969	3035.4835
455.923	0	3150.0721	0	594.0593	3035.5113
455.9811	0	3150.1241	0	594.1302	3035.5567
456.0296	0	3150.1565	0	594.2057	3035.6036
456.0987	0	3150.2043	0	594.2421	3035.6833
456.1578	0	3150.2426	0	594.3229	3035.7289
456.214	0	3150.2861	0	594.3838	3086.057
456.3031	0	3150.3405	0	594.4442	3086.0606
456.39	0	3150.3819	0	594.5009	3086.1236
456.4609	0	3150.4368	0	594.5677	3086.1772
456.5116	0	3150.5449	0	594.6314	3086.1868
456.5841	0	3150.9477	0	594.6852	3086.2223
457.7642	0	0	0	594.7489	3086.2514
458.1809	0	0	0	594.8768	3086.2741
464.3584	0	0	0	595.0041	3086.2861
464.4262	0	0	0	595.1807	3086.3569
464.4893	0	0	0	595.6491	3086.3902
464.5755	0	0	0	598.9581	3086.407
464.6043	0	0	0	604.1964	3086.4469
464.6432	0	0	0	604.4108	3086.4755
464.7495	0	0	0	604.4719	3086.5105
464.7841	0	0	0	604.5373	3086.5715
464.8242	0	0	0	604.661	3086.6282
464.8596	0	0	0	604.7137	3086.6766
464.9398	0	0	0	604.7725	3086.7065
464.9884	0	0	0	604.8254	3086.7482
465.0726	0	0	0	604.896	3086.7741
465.1278	0	0	0	604.9641	3086.9678
465.1876	0	0	0	605.0172	3087.5091
465.2543	0	0	0	605.0631	3087.5628
465.312	0	0	0	605.1263	3087.6122
465.3774	0	0	0	605.2075	3117.4784
465.4422	0	0	0	605.2873	3117.7484
465.522	0	0	0	605.3654	3117.8601
465.6606	0	0	0	605.4277	3149.8791
465.7648	0	0	0	605.5249	3149.9422
478.0459	0	0	0	605.5979	3149.9475
478.399	0	0	0	605.7413	3149.9865
478.5135	0	0	0	605.8257	3150.0197
478.6753	0	0	0	621.2836	3150.1076
478.7782	0	0	0	621.2883	3150.178
478.886	0	0	0	621.3748	3150.2437
478.9649	0	0	0	621.4671	3150.2795
479.0914	0	0	0	621.5863	3150.3165
479.1702	0	0	0	621.6584	3150.3465
479.2429	0	0	0	621.7099	3150.3804
479.3378	0	0	0	621.7819	3150.3943
479.5083	0	0	0	621.8421	3150.4379
481.6867	0	0	0	621.9029	3150.5013
481.8012	0	0	0	621.9713	3150.5217
482.0437	0	0	0	622.0425	3150.5605
482.3814	0	0	0	622.1044	3150.6933
491.0981	0	0	0	622.1604	3150.8701
491.1504	0	0	0	622.2368	3150.9448
491.1984	0	0	0	622.3129	3150.9676
491.2305	0	0	0	622.4062	0
491.3266	0	0	0	622.485	0
491.4036	0	0	0	622.5578	0
491.4534	0	0	0	622.6721	0
491.5003	0	0	0	622.7773	0
491.5344	0	0	0	637.3027	0
491.5718	0	0	0	637.3076	0
491.6117	0	0	0	637.4006	0
491.6415	0	0	0	637.5472	0
491.6761	0	0	0	637.612	0
491.7204	0	0	0	637.8051	0
491.7567	0	0	0	637.9228	0
491.7963	0	0	0	637.9772	0
491.8389	0	0	0	638.038	0
491.8878	0	0	0	638.0966	0
491.9483	0	0	0	638.1806	0
492.0187	0	0	0	638.2457	0
492.0705	0	0	0	638.3121	0
492.1378	0	0	0	638.4029	0
492.2275	0	0	0	638.4864	0
499.5285	0	0	0	638.5556	0
499.6345	0	0	0	638.648	0
499.7517	0	0	0	638.7465	0
499.8355	0	0	0	638.8375	0
501.4154	0	0	0	638.9198	0
501.4857	0	0	0	639.0433	0
501.5518	0	0	0	639.4286	0
501.6112	0	0	0	643.8165	0
501.7124	0	0	0	643.906	0
501.767	0	0	0	643.9497	0
501.8188	0	0	0	643.9943	0
501.8893	0	0	0	644.4007	0
501.9501	0	0	0	644.5135	0
502.0104	0	0	0	644.8492	0
502.0796	0	0	0	644.8775	0
502.1615	0	0	0	644.922	0
502.2479	0	0	0	644.9549	0
502.3407	0	0	0	644.9878	0
502.4482	0	0	0	645.0682	0
513.7096	0	0	0	645.1222	0
513.7536	0	0	0	645.1675	0
513.7821	0	0	0	645.2565	0
513.7888	0	0	0	645.3073	0
513.8221	0	0	0	645.3625	0
513.8574	0	0	0	645.411	0
513.8704	0	0	0	645.5094	0
513.8968	0	0	0	645.5948	0
513.9084	0	0	0	645.6684	0
513.9348	0	0	0	645.7673	0
513.9727	0	0	0	645.8632	0
514.0823	0	0	0	646.0784	0
514.1156	0	0	0	649.0069	0
514.1673	0	0	0	649.0851	0
514.2069	0	0	0	649.3134	0
514.2452	0	0	0	649.3839	0
514.2764	0	0	0	649.4428	0
514.3021	0	0	0	649.5684	0
514.3374	0	0	0	649.6207	0
514.3773	0	0	0	649.7205	0
514.4244	0	0	0	649.8162	0
514.4724	0	0	0	649.8814	0
514.5302	0	0	0	649.9511	0
514.5922	0	0	0	650.0816	0
514.7551	0	0	0	657.5669	0
514.8581	0	0	0	657.573	0
514.9589	0	0	0	657.7108	0
520.7881	0	0	0	657.8237	0
520.8956	0	0	0	658.0219	0
520.9161	0	0	0	658.0928	0
520.9665	0	0	0	658.1627	0
520.9724	0	0	0	658.2258	0
521.0138	0	0	0	658.3641	0
521.0986	0	0	0	658.4563	0
521.143	0	0	0	658.5499	0
521.1787	0	0	0	658.6696	0
521.2037	0	0	0	659.0375	0
521.2411	0	0	0	665.7053	0
521.2875	0	0	0	665.9761	0
521.3165	0	0	0	666.1613	0
521.3535	0	0	0	666.3254	0
521.3907	0	0	0	666.62	0
521.4318	0	0	0	666.8433	0
521.4603	0	0	0	674.2775	0
521.504	0	0	0	674.2825	0
521.5674	0	0	0	674.433	0
521.621	0	0	0	674.7032	0
521.6905	0	0	0	674.8086	0
521.7559	0	0	0	674.9382	0
521.8576	0	0	0	675.1066	0
521.989	0	0	0	675.1851	0
529.245	0	0	0	675.3196	0
529.3217	0	0	0	691.5672	0
529.4342	0	0	0	691.9036	0
529.5452	0	0	0	692.376	0
529.6034	0	0	0	692.3796	0
529.6769	0	0	0	692.4248	0
529.7308	0	0	0	692.4791	0
529.7654	0	0	0	692.8734	0
529.8114	0	0	0	692.8784	0
529.8561	0	0	0	692.9232	0
529.9199	0	0	0	692.9686	0
529.9784	0	0	0	693.0049	0
530.0428	0	0	0	693.0398	0
530.1309	0	0	0	693.1583	0
530.2221	0	0	0	693.2467	0
530.326	0	0	0	693.3009	0
530.4066	0	0	0	693.3644	0
538.3639	0	0	0	693.4048	0
538.5955	0	0	0	693.4475	0
538.7827	0	0	0	693.4673	0
541.1192	0	0	0	693.4806	0
541.2771	0	0	0	693.538	0
541.3411	0	0	0	693.6003	0
541.4014	0	0	0	693.6342	0
541.4668	0	0	0	693.6493	0
541.5316	0	0	0	693.6964	0
541.5904	0	0	0	693.7539	0
541.6388	0	0	0	693.8099	0
541.6836	0	0	0	693.8748	0
541.7397	0	0	0	693.8856	0
541.7941	0	0	0	694.048	0
541.8441	0	0	0	694.1658	0
541.907	0	0	0	694.3924	0
541.9589	0	0	0	694.5625	0
542.0152	0	0	0	696.8929	0
542.0838	0	0	0	697.0945	0
542.1656	0	0	0	697.235	0
542.2798	0	0	0	697.3478	0
553.4598	0	0	0	697.4176	0
553.5437	0	0	0	697.4897	0
553.6454	0	0	0	697.5361	0
553.7313	0	0	0	697.6123	0
553.7825	0	0	0	697.6644	0
553.8445	0	0	0	697.7215	0
553.9021	0	0	0	697.7932	0
553.9402	0	0	0	697.8775	0
554.0077	0	0	0	697.9529	0
554.0705	0	0	0	698.0696	0
554.1479	0	0	0	698.1626	0
554.2125	0	0	0	698.4713	0
554.3212	0	0	0	708.8697	0
554.4094	0	0	0	708.8752	0
554.6244	0	0	0	708.9951	0
554.8057	0	0	0	709.0977	0
554.9458	0	0	0	709.2375	0
555.1254	0	0	0	709.3352	0
555.9511	0	0	0	709.4913	0
558.8325	0	0	0	710.8234	0
558.8786	0	0	0	710.9886	0
559.0308	0	0	0	711.1385	0
559.0767	0	0	0	711.3161	0
559.1196	0	0	0	711.5028	0
559.1594	0	0	0	717.5165	0
559.1939	0	0	0	717.5209	0
559.2317	0	0	0	717.5944	0
559.2749	0	0	0	717.6804	0
559.3181	0	0	0	717.7405	0
559.3495	0	0	0	717.8019	0
559.3818	0	0	0	717.8906	0
559.4155	0	0	0	717.9411	0
559.4562	0	0	0	718.059	0
559.5001	0	0	0	718.1195	0
559.5327	0	0	0	718.1729	0
559.5764	0	0	0	718.3024	0
559.6388	0	0	0	718.3601	0
559.6829	0	0	0	718.4588	0
559.7435	0	0	0	718.5572	0
559.8342	0	0	0	718.7407	0
559.9338	0	0	0	724.4846	0
560.1426	0	0	0	724.5903	0
569.9876	0	0	0	724.6642	0
570.0533	0	0	0	724.8042	0
570.1218	0	0	0	724.9802	0
570.1397	0	0	0	725.0483	0
570.2055	0	0	0	725.1313	0
570.3648	0	0	0	725.2047	0
570.408	0	0	0	725.268	0
570.4437	0	0	0	725.3379	0
570.4835	0	0	0	725.4248	0
570.5623	0	0	0	725.4957	0
570.6073	0	0	0	725.594	0
570.6416	0	0	0	727.7842	0
570.6784	0	0	0	727.8741	0
570.7205	0	0	0	727.9583	0
570.7693	0	0	0	728.1225	0
570.8189	0	0	0	728.3497	0
570.8738	0	0	0	728.5008	0
570.9377	0	0	0	728.6257	0
571.0097	0	0	0	734.6251	0
571.1069	0	0	0	734.8081	0
571.279	0	0	0	734.8921	0
571.3932	0	0	0	735.0257	0
578.7119	0	0	0	735.1101	0
578.7411	0	0	0	735.1921	0
578.8067	0	0	0	735.2769	0
578.8743	0	0	0	735.4008	0
578.9282	0	0	0	735.5074	0
578.9567	0	0	0	735.5992	0
579.0353	0	0	0	735.6935	0
579.0667	0	0	0	745.5581	0
579.1	0	0	0	745.6515	0
579.1454	0	0	0	745.7742	0
579.1945	0	0	0	745.8541	0
579.2507	0	0	0	745.9409	0
579.2857	0	0	0	746.0073	0
579.3353	0	0	0	746.068	0
579.3868	0	0	0	746.1253	0
579.4439	0	0	0	746.1787	0
579.4889	0	0	0	746.2511	0
579.5476	0	0	0	746.3251	0
579.6022	0	0	0	746.3831	0
579.6611	0	0	0	746.4511	0
579.7287	0	0	0	746.545	0
579.8034	0	0	0	746.6168	0
579.8686	0	0	0	746.7	0
579.9562	0	0	0	746.759	0
580.0821	0	0	0	746.8515	0
593.7634	0	0	0	746.9535	0
593.8589	0	0	0	747.0927	0
593.9643	0	0	0	750.8135	0
594.0493	0	0	0	750.9504	0
594.1304	0	0	0	751.0315	0
594.249	0	0	0	751.126	0
594.3971	0	0	0	751.2298	0
594.4661	0	0	0	751.2885	0
594.5751	0	0	0	751.4732	0
594.6774	0	0	0	751.5546	0
594.816	0	0	0	751.6726	0
594.9177	0	0	0	751.7985	0
595.0888	0	0	0	751.9189	0
595.1984	0	0	0	757.8172	0
595.3321	0	0	0	758.5902	0
603.8974	0	0	0	758.5998	0
603.9013	0	0	0	758.7113	0
603.967	0	0	0	758.7594	0
603.9985	0	0	0	758.8108	0
604.0261	0	0	0	758.8435	0
604.1806	0	0	0	758.8847	0
604.2827	0	0	0	758.9394	0
604.3193	0	0	0	758.9984	0
604.3563	0	0	0	759.0583	0
604.3814	0	0	0	759.1075	0
604.4217	0	0	0	759.1744	0
604.494	0	0	0	759.2206	0
604.5303	0	0	0	759.2784	0
604.5762	0	0	0	759.3532	0
604.6063	0	0	0	759.4172	0
604.6508	0	0	0	759.4689	0
604.7014	0	0	0	759.5432	0
604.7885	0	0	0	759.6566	0
604.8487	0	0	0	759.8426	0
604.9225	0	0	0	764.9641	0
605.0041	0	0	0	765.1388	0
605.1017	0	0	0	765.2865	0
605.2321	0	0	0	765.3989	0
605.3637	0	0	0	765.5004	0
621.1532	0	0	0	765.6283	0
621.2153	0	0	0	765.7385	0
621.2421	0	0	0	765.948	0
621.345	0	0	0	766.1061	0
621.4872	0	0	0	769.5797	0
621.5319	0	0	0	769.6934	0
621.5451	0	0	0	769.8765	0
621.5838	0	0	0	769.9465	0
621.6871	0	0	0	770.0617	0
621.7259	0	0	0	770.1547	0
621.7581	0	0	0	770.2418	0
621.8039	0	0	0	770.38	0
621.8616	0	0	0	770.5192	0
621.9086	0	0	0	770.6274	0
621.9644	0	0	0	770.9012	0
622.0347	0	0	0	779.1333	0
622.0911	0	0	0	779.1373	0
622.1387	0	0	0	779.2215	0
622.2132	0	0	0	779.2676	0
622.3015	0	0	0	779.374	0
622.3926	0	0	0	779.4305	0
622.4845	0	0	0	779.47	0
622.6482	0	0	0	779.5702	0
622.7886	0	0	0	779.6749	0
622.92	0	0	0	779.7289	0
623.1136	0	0	0	779.7879	0
623.2463	0	0	0	779.8896	0
636.6785	0	0	0	779.9589	0
636.7283	0	0	0	780.015	0
636.7752	0	0	0	780.0845	0
636.8098	0	0	0	780.1726	0
636.9003	0	0	0	780.2924	0
637.0008	0	0	0	780.3794	0
637.096	0	0	0	780.6736	0
637.1256	0	0	0	789.2608	0
637.163	0	0	0	789.3428	0
637.1993	0	0	0	789.3486	0
637.2261	0	0	0	789.4513	0
637.2612	0	0	0	789.5325	0
637.2982	0	0	0	789.6019	0
637.3365	0	0	0	789.6513	0
637.3906	0	0	0	789.7007	0
637.4447	0	0	0	789.7379	0
637.5016	0	0	0	789.7988	0
637.5592	0	0	0	789.9267	0
637.6082	0	0	0	789.9832	0
637.6645	0	0	0	790.0334	0
637.7483	0	0	0	790.0833	0
637.828	0	0	0	790.144	0
637.9106	0	0	0	790.2114	0
637.9817	0	0	0	790.2742	0
638.0905	0	0	0	790.3944	0
638.2618	0	0	0	790.5166	0
638.3519	0	0	0	790.6451	0
644.2229	0	0	0	790.7698	0
644.2701	0	0	0	793.6262	0
644.2805	0	0	0	793.9248	0
644.3345	0	0	0	794.1896	0
644.3432	0	0	0	802.1322	0
644.387	0	0	0	802.2109	0
644.4431	0	0	0	802.2815	0
644.5136	0	0	0	802.414	0
644.5706	0	0	0	802.5236	0
644.7112	0	0	0	802.6376	0
644.7478	0	0	0	803.7289	0
644.8377	0	0	0	803.8207	0
644.8695	0	0	0	803.9359	0
644.92	0	0	0	804.0314	0
644.9603	0	0	0	804.204	0
645.0001	0	0	0	804.2645	0
645.0894	0	0	0	804.3793	0
645.1802	0	0	0	804.5422	0
645.2283	0	0	0	809.8226	0
645.3014	0	0	0	809.983	0
645.3677	0	0	0	810.0685	0
645.4602	0	0	0	810.1946	0
645.5297	0	0	0	810.2978	0
645.6848	0	0	0	810.4203	0
645.7708	0	0	0	810.4953	0
645.8779	0	0	0	810.5966	0
648.8802	0	0	0	810.6648	0
648.9432	0	0	0	810.7579	0
648.9861	0	0	0	810.8714	0
649.0338	0	0	0	811.104	0
649.2946	0	0	0	816.4029	0
649.3368	0	0	0	816.544	0
649.3817	0	0	0	816.6102	0
649.4586	0	0	0	816.6723	0
649.4986	0	0	0	816.7281	0
649.5945	0	0	0	816.8007	0
649.6473	0	0	0	816.8705	0
649.7532	0	0	0	816.9556	0
649.8029	0	0	0	817.0359	0
649.862	0	0	0	817.1112	0
649.9372	0	0	0	817.1802	0
649.998	0	0	0	817.2794	0
650.0948	0	0	0	817.5755	0
650.431	0	0	0	817.7032	0
663.9066	0	0	0	817.896	0
664.0214	0	0	0	824.1232	0
664.0265	0	0	0	824.128	0
664.092	0	0	0	824.3072	0
664.1555	0	0	0	824.3985	0
664.3163	0	0	0	824.49	0
664.4147	0	0	0	824.6144	0
664.4472	0	0	0	824.6993	0
664.4851	0	0	0	824.7681	0
664.5414	0	0	0	824.8755	0
664.585	0	0	0	824.9711	0
664.6177	0	0	0	825.0978	0
664.6894	0	0	0	825.2836	0
664.7225	0	0	0	825.5393	0
664.7656	0	0	0	831.4507	0
664.8259	0	0	0	831.6239	0
664.8655	0	0	0	832.0111	0
664.9247	0	0	0	832.1052	0
664.9779	0	0	0	837.5001	0
665.0349	0	0	0	837.5042	0
665.0853	0	0	0	837.5936	0
665.1493	0	0	0	837.6526	0
665.2079	0	0	0	837.7362	0
665.2824	0	0	0	837.8989	0
665.3763	0	0	0	837.9672	0
665.4663	0	0	0	838.0384	0
665.584	0	0	0	838.1679	0
665.8246	0	0	0	838.2539	0
671.1555	0	0	0	838.3644	0
671.5082	0	0	0	845.2856	0
671.5907	0	0	0	845.4155	0
671.696	0	0	0	845.4633	0
671.9342	0	0	0	845.9445	0
692.3771	0	0	0	846.2936	0
692.453	0	0	0	846.3619	0
692.5102	0	0	0	846.3886	0
692.5525	0	0	0	846.4126	0
692.6484	0	0	0	846.4448	0
692.7068	0	0	0	846.4685	0
692.7387	0	0	0	846.503	0
692.7813	0	0	0	846.5352	0
692.8162	0	0	0	846.5924	0
692.841	0	0	0	846.6773	0
692.8731	0	0	0	846.7014	0
692.9073	0	0	0	846.737	0
692.9472	0	0	0	846.7945	0
692.9742	0	0	0	846.8425	0
693.013	0	0	0	846.8999	0
693.0834	0	0	0	846.9464	0
693.1242	0	0	0	846.995	0
693.2157	0	0	0	847.0956	0
693.2852	0	0	0	847.1432	0
693.3308	0	0	0	847.1945	0
693.4019	0	0	0	847.2689	0
693.5095	0	0	0	847.3243	0
693.5654	0	0	0	847.3913	0
693.6367	0	0	0	847.4793	0
693.7059	0	0	0	847.5659	0
694.1202	0	0	0	847.6408	0
696.9304	0	0	0	847.7312	0
696.9891	0	0	0	848.076	0
697.0449	0	0	0	851.5186	0
697.0798	0	0	0	852.2676	0
697.1217	0	0	0	852.4842	0
697.1492	0	0	0	852.489	0
697.1933	0	0	0	852.5732	0
697.2245	0	0	0	852.8702	0
697.2785	0	0	0	853.0557	0
697.334	0	0	0	853.1042	0
697.3945	0	0	0	853.1581	0
697.4485	0	0	0	853.2056	0
697.5008	0	0	0	853.2744	0
697.5404	0	0	0	853.3373	0
697.5919	0	0	0	853.4173	0
697.6551	0	0	0	853.4916	0
697.7134	0	0	0	853.5525	0
697.7869	0	0	0	853.8577	0
697.8885	0	0	0	864.3269	0
697.9981	0	0	0	864.4872	0
698.0831	0	0	0	864.6014	0
698.2597	0	0	0	864.8357	0
709.0603	0	0	0	870.4375	0
709.1429	0	0	0	870.5958	0
709.2257	0	0	0	870.714	0
709.3048	0	0	0	870.8408	0
709.4929	0	0	0	870.9329	0
709.6494	0	0	0	871.0084	0
717.3293	0	0	0	871.1194	0
717.4198	0	0	0	871.1907	0
717.5151	0	0	0	871.2883	0
717.5677	0	0	0	871.3916	0
717.7699	0	0	0	871.5059	0
717.8175	0	0	0	871.6652	0
717.8634	0	0	0	872.143	0
717.9133	0	0	0	877.9469	0
717.9524	0	0	0	878.0624	0
717.9902	0	0	0	878.1743	0
718.0961	0	0	0	878.2947	0
718.1462	0	0	0	878.3898	0
718.2136	0	0	0	878.463	0
718.2757	0	0	0	878.5352	0
718.3467	0	0	0	878.6223	0
718.4471	0	0	0	878.6791	0
718.5399	0	0	0	878.7677	0
718.6309	0	0	0	878.854	0
718.707	0	0	0	878.9442	0
718.9061	0	0	0	879.0325	0
724.5888	0	0	0	879.1379	0
724.6635	0	0	0	879.4585	0
724.8342	0	0	0	881.6105	0
724.9178	0	0	0	881.8519	0
724.9487	0	0	0	882.0571	0
724.99	0	0	0	882.399	0
725.0139	0	0	0	882.4338	0
725.0505	0	0	0	882.4738	0
725.0657	0	0	0	882.481	0
725.1022	0	0	0	882.5481	0
725.131	0	0	0	882.5889	0
725.1882	0	0	0	882.6245	0
725.2187	0	0	0	882.667	0
725.3121	0	0	0	882.7213	0
725.3559	0	0	0	882.7794	0
725.3959	0	0	0	882.8191	0
725.4311	0	0	0	882.8878	0
725.4975	0	0	0	882.9355	0
725.5548	0	0	0	882.9832	0
725.6134	0	0	0	883.0298	0
725.7109	0	0	0	883.0856	0
725.7627	0	0	0	883.1521	0
725.8406	0	0	0	883.2129	0
725.9075	0	0	0	883.2677	0
726.0679	0	0	0	883.3341	0
734.4141	0	0	0	883.4301	0
734.4577	0	0	0	883.526	0
734.5039	0	0	0	883.6295	0
734.5551	0	0	0	883.7746	0
734.7203	0	0	0	886.9662	0
734.9042	0	0	0	887.0893	0
734.9764	0	0	0	887.2097	0
735.0397	0	0	0	887.4228	0
735.0908	0	0	0	887.5151	0
735.1441	0	0	0	897.3222	0
735.195	0	0	0	897.3259	0
735.2384	0	0	0	897.3864	0
735.2824	0	0	0	897.41	0
735.322	0	0	0	897.4496	0
735.374	0	0	0	897.5002	0
735.434	0	0	0	897.57	0
735.4969	0	0	0	897.656	0
735.5926	0	0	0	897.7379	0
735.6843	0	0	0	897.7771	0
735.7792	0	0	0	897.8345	0
735.9696	0	0	0	897.8766	0
736.0947	0	0	0	897.9259	0
745.0622	0	0	0	897.959	0
745.11	0	0	0	898.0129	0
745.1834	0	0	0	898.1075	0
745.2149	0	0	0	898.1621	0
745.2672	0	0	0	898.2072	0
745.3022	0	0	0	898.2674	0
745.4	0	0	0	898.3524	0
745.4477	0	0	0	898.4481	0
745.4716	0	0	0	898.5672	0
745.5096	0	0	0	898.7019	0
745.5353	0	0	0	906.2969	0
745.5672	0	0	0	906.4442	0
745.6059	0	0	0	906.5095	0
745.6293	0	0	0	906.5581	0
745.6712	0	0	0	906.6423	0
745.7027	0	0	0	906.8666	0
745.7649	0	0	0	907.0001	0
745.8213	0	0	0	907.0725	0
745.8644	0	0	0	907.1527	0
745.9437	0	0	0	907.2106	0
746.01	0	0	0	907.2844	0
746.07	0	0	0	907.4076	0
746.1478	0	0	0	907.5207	0
746.2584	0	0	0	907.5993	0
746.3602	0	0	0	911.8319	0
746.4706	0	0	0	912.0289	0
756.0025	0	0	0	912.1779	0
756.1368	0	0	0	912.3287	0
756.3477	0	0	0	912.4174	0
756.4829	0	0	0	912.4916	0
758.389	0	0	0	912.6217	0
758.5185	0	0	0	924.8017	0
758.6398	0	0	0	924.8479	0
758.731	0	0	0	924.9101	0
758.8409	0	0	0	925.3591	0
758.9572	0	0	0	925.3624	0
759.04	0	0	0	925.4083	0
759.1352	0	0	0	925.5196	0
759.2244	0	0	0	925.6398	0
759.353	0	0	0	925.6911	0
759.5004	0	0	0	925.736	0
764.7503	0	0	0	925.7738	0
764.8143	0	0	0	925.8105	0
764.9181	0	0	0	925.8323	0
764.9637	0	0	0	926.017	0
765.0044	0	0	0	926.0355	0
765.0547	0	0	0	926.0574	0
765.1222	0	0	0	926.0913	0
765.168	0	0	0	926.1826	0
765.2361	0	0	0	926.2339	0
765.2808	0	0	0	926.2741	0
765.3574	0	0	0	926.3217	0
765.408	0	0	0	926.4015	0
765.4665	0	0	0	926.4809	0
765.5343	0	0	0	926.5533	0
765.6185	0	0	0	926.631	0
765.6957	0	0	0	926.7225	0
769.25	0	0	0	926.8035	0
769.3946	0	0	0	926.9358	0
769.4267	0	0	0	927.0354	0
769.4673	0	0	0	927.2021	0
769.5215	0	0	0	931.5554	0
769.5429	0	0	0	931.6149	0
769.6066	0	0	0	931.6858	0
769.6739	0	0	0	931.8122	0
769.6973	0	0	0	931.8959	0
769.7667	0	0	0	931.9585	0
769.8705	0	0	0	932.0218	0
769.9223	0	0	0	932.1278	0
769.9604	0	0	0	932.2758	0
770.0097	0	0	0	932.3745	0
770.0626	0	0	0	937.3425	0
770.1222	0	0	0	937.5378	0
770.1841	0	0	0	937.6338	0
770.2406	0	0	0	937.7328	0
770.3259	0	0	0	937.8362	0
770.4281	0	0	0	937.9538	0
770.5513	0	0	0	938.0637	0
770.7562	0	0	0	938.1525	0
778.9765	0	0	0	945.29	0
779.0567	0	0	0	945.2964	0
779.1489	0	0	0	945.3766	0
779.2707	0	0	0	945.4471	0
779.3722	0	0	0	945.505	0
779.4124	0	0	0	945.5741	0
779.4593	0	0	0	945.6355	0
779.553	0	0	0	945.6973	0
779.6282	0	0	0	945.7675	0
779.6893	0	0	0	945.8504	0
779.7478	0	0	0	945.9353	0
779.8052	0	0	0	946.0425	0
779.8814	0	0	0	946.1844	0
779.9504	0	0	0	946.3057	0
780.0962	0	0	0	946.3874	0
783.6034	0	0	0	946.4655	0
789.2461	0	0	0	946.5641	0
789.5336	0	0	0	946.7542	0
789.5405	0	0	0	952.8995	0
789.6034	0	0	0	952.9034	0
789.6371	0	0	0	953.07	0
789.6612	0	0	0	953.2012	0
789.7035	0	0	0	953.3215	0
789.7331	0	0	0	953.3585	0
789.76	0	0	0	953.3971	0
789.8062	0	0	0	953.4308	0
789.8534	0	0	0	953.4858	0
789.8896	0	0	0	953.5616	0
789.9263	0	0	0	953.605	0
789.9646	0	0	0	953.657	0
789.9919	0	0	0	953.7597	0
790.0144	0	0	0	953.8218	0
790.0789	0	0	0	953.901	0
790.1257	0	0	0	953.9707	0
790.1643	0	0	0	954.0865	0
790.2083	0	0	0	954.1913	0
790.2575	0	0	0	954.3395	0
790.299	0	0	0	958.0029	0
790.3959	0	0	0	958.1095	0
790.467	0	0	0	958.3936	0
790.533	0	0	0	958.4612	0
790.5982	0	0	0	958.5132	0
790.6812	0	0	0	958.5948	0
790.8812	0	0	0	958.6847	0
793.7758	0	0	0	958.7573	0
793.8295	0	0	0	958.9788	0
793.8854	0	0	0	959.1112	0
793.9794	0	0	0	965.5618	0
794.0241	0	0	0	965.6735	0
794.0855	0	0	0	965.7637	0
794.213	0	0	0	965.8418	0
794.2703	0	0	0	965.9298	0
794.349	0	0	0	966.0952	0
794.4079	0	0	0	966.1808	0
794.4655	0	0	0	966.2682	0
794.5905	0	0	0	966.6244	0
794.6937	0	0	0	968.2419	0
794.8107	0	0	0	968.3928	0
802.2827	0	0	0	968.6185	0
802.3622	0	0	0	979.5071	0
802.4152	0	0	0	979.8255	0
802.4655	0	0	0	979.8809	0
802.5023	0	0	0	979.935	0
802.5488	0	0	0	979.986	0
802.6129	0	0	0	980.0133	0
802.6873	0	0	0	980.2189	0
802.7368	0	0	0	980.2728	0
802.7701	0	0	0	980.3269	0
802.8304	0	0	0	980.4266	0
802.8822	0	0	0	980.4597	0
802.9365	0	0	0	980.5163	0
802.9899	0	0	0	980.5671	0
803.0425	0	0	0	980.6127	0
803.1345	0	0	0	980.6723	0
803.1971	0	0	0	980.7286	0
803.2548	0	0	0	980.8142	0
803.3375	0	0	0	980.8795	0
803.4906	0	0	0	981.0119	0
803.8416	0	0	0	981.0805	0
809.9457	0	0	0	981.1998	0
809.9889	0	0	0	981.2817	0
810.0257	0	0	0	981.4443	0
810.1063	0	0	0	986.6183	0
810.1523	0	0	0	986.7085	0
810.1956	0	0	0	986.8085	0
810.2391	0	0	0	986.9741	0
810.296	0	0	0	987.044	0
810.3412	0	0	0	987.0856	0
810.3848	0	0	0	987.1435	0
810.4189	0	0	0	987.1973	0
810.4625	0	0	0	987.2494	0
810.4939	0	0	0	987.3281	0
810.5396	0	0	0	987.3943	0
810.5914	0	0	0	987.4743	0
810.6445	0	0	0	987.5545	0
810.7066	0	0	0	987.6965	0
810.7629	0	0	0	1001.9691	0
810.8159	0	0	0	1002.0502	0
810.8685	0	0	0	1002.1147	0
810.9491	0	0	0	1002.1863	0
811.0482	0	0	0	1002.286	0
811.2408	0	0	0	1002.3879	0
811.7165	0	0	0	1002.4806	0
816.3393	0	0	0	1002.5843	0
816.4195	0	0	0	1002.9084	0
816.6225	0	0	0	1003.0903	0
816.8161	0	0	0	1003.3441	0
816.9657	0	0	0	1003.6509	0
823.9005	0	0	0	1003.9078	0
823.9848	0	0	0	1004.2138	0
824.0704	0	0	0	1010.3137	0
824.1111	0	0	0	1010.356	0
824.1704	0	0	0	1010.5259	0
824.2128	0	0	0	1010.5945	0
824.2985	0	0	0	1010.638	0
824.3631	0	0	0	1010.6839	0
824.3948	0	0	0	1010.7232	0
824.4176	0	0	0	1010.8182	0
824.453	0	0	0	1010.8581	0
824.5168	0	0	0	1010.9132	0
824.5511	0	0	0	1010.9735	0
824.6012	0	0	0	1011.0187	0
824.6518	0	0	0	1011.0804	0
824.7034	0	0	0	1011.1415	0
824.762	0	0	0	1011.1962	0
824.8191	0	0	0	1011.2813	0
824.8656	0	0	0	1011.3484	0
824.9464	0	0	0	1011.4192	0
825.0014	0	0	0	1011.4936	0
825.0631	0	0	0	1011.5938	0
825.1688	0	0	0	1011.8546	0
825.2845	0	0	0	1024.3707	0
837.0541	0	0	0	1024.4428	0
837.1496	0	0	0	1024.72	0
837.266	0	0	0	1024.8105	0
837.3064	0	0	0	1024.9318	0
837.3579	0	0	0	1024.9816	0
837.3973	0	0	0	1025.1397	0
837.4314	0	0	0	1025.4111	0
837.4669	0	0	0	1025.6661	0
837.4955	0	0	0	1025.7109	0
837.537	0	0	0	1025.7483	0
837.6146	0	0	0	1025.8555	0
837.6647	0	0	0	1025.8884	0
837.714	0	0	0	1025.9272	0
837.7846	0	0	0	1025.9671	0
837.845	0	0	0	1026.0111	0
837.8943	0	0	0	1026.0565	0
837.9559	0	0	0	1026.0914	0
838.0187	0	0	0	1026.1374	0
838.09	0	0	0	1026.1837	0
838.1676	0	0	0	1026.2398	0
838.2649	0	0	0	1026.2728	0
838.4036	0	0	0	1026.3276	0
838.8236	0	0	0	1026.3876	0
845.1292	0	0	0	1026.4351	0
845.1932	0	0	0	1026.5248	0
845.237	0	0	0	1026.5934	0
845.3	0	0	0	1026.6815	0
845.3415	0	0	0	1026.7911	0
845.371	0	0	0	1026.9079	0
845.4033	0	0	0	1027.0172	0
845.4496	0	0	0	1027.1382	0
845.4937	0	0	0	1027.3251	0
845.5819	0	0	0	1027.5575	0
845.6309	0	0	0	1033.4605	0
845.6601	0	0	0	1033.4645	0
845.6973	0	0	0	1033.5251	0
845.7654	0	0	0	1033.5746	0
845.8231	0	0	0	1033.6242	0
845.8946	0	0	0	1033.6809	0
845.9487	0	0	0	1033.7956	0
845.99	0	0	0	1033.8764	0
846.0367	0	0	0	1033.9164	0
846.0913	0	0	0	1034.0579	0
846.1483	0	0	0	1034.1186	0
846.2236	0	0	0	1034.1759	0
846.2887	0	0	0	1034.2245	0
846.3387	0	0	0	1034.2857	0
846.4177	0	0	0	1034.3605	0
846.5091	0	0	0	1034.4293	0
846.6016	0	0	0	1034.5757	0
846.709	0	0	0	1034.7366	0
846.8282	0	0	0	1039.6599	0
847.059	0	0	0	1039.6647	0
852.1586	0	0	0	1039.8506	0
852.9802	0	0	0	1039.963	0
853.039	0	0	0	1040.0677	0
853.0687	0	0	0	1040.1357	0
853.1315	0	0	0	1040.3289	0
853.1638	0	0	0	1040.4196	0
853.1917	0	0	0	1040.517	0
853.2152	0	0	0	1040.6851	0
853.3047	0	0	0	1052.4247	0
853.3701	0	0	0	1052.4291	0
853.4019	0	0	0	1052.5661	0
853.429	0	0	0	1052.8267	0
853.4674	0	0	0	1052.8714	0
853.4987	0	0	0	1052.9132	0
853.537	0	0	0	1052.9566	0
853.5657	0	0	0	1053.0822	0
853.6032	0	0	0	1053.1193	0
853.6527	0	0	0	1053.1645	0
853.6853	0	0	0	1053.2207	0
853.7272	0	0	0	1053.2967	0
853.7826	0	0	0	1053.3554	0
853.8398	0	0	0	1053.4119	0
853.8893	0	0	0	1053.4743	0
853.9464	0	0	0	1053.5247	0
854.0205	0	0	0	1053.5983	0
854.1881	0	0	0	1053.6583	0
854.3258	0	0	0	1053.7421	0
854.5053	0	0	0	1053.8352	0
870.1765	0	0	0	1053.9345	0
870.2747	0	0	0	1054.1513	0
870.4171	0	0	0	1054.3379	0
870.5511	0	0	0	1057.7087	0
870.7336	0	0	0	1063.3192	0
870.8027	0	0	0	1063.3243	0
870.8741	0	0	0	1063.4345	0
871.0077	0	0	0	1063.5059	0
871.1062	0	0	0	1063.5593	0
871.1927	0	0	0	1063.6257	0
871.2955	0	0	0	1063.6794	0
871.4155	0	0	0	1063.7471	0
876.883	0	0	0	1063.794	0
877.0071	0	0	0	1063.8645	0
877.055	0	0	0	1064.0017	0
877.1024	0	0	0	1064.061	0
877.1358	0	0	0	1064.1383	0
877.2594	0	0	0	1064.1824	0
877.3074	0	0	0	1064.2617	0
877.387	0	0	0	1064.34	0
877.4508	0	0	0	1064.4428	0
877.4978	0	0	0	1064.5396	0
877.5372	0	0	0	1070.0502	0
877.5748	0	0	0	1070.1838	0
877.6259	0	0	0	1070.3966	0
877.6761	0	0	0	1070.4683	0
877.7911	0	0	0	1070.5098	0
877.8553	0	0	0	1070.5984	0
877.9307	0	0	0	1070.6501	0
878.0131	0	0	0	1070.7042	0
878.7765	0	0	0	1070.7577	0
882.0438	0	0	0	1070.8213	0
882.1047	0	0	0	1070.8825	0
882.1602	0	0	0	1070.9403	0
882.1959	0	0	0	1071.1139	0
882.3206	0	0	0	1071.1871	0
882.3642	0	0	0	1071.286	0
882.4004	0	0	0	1071.413	0
882.4332	0	0	0	1071.5601	0
882.4614	0	0	0	1071.8678	0
882.4847	0	0	0	1075.9948	0
882.515	0	0	0	1076.0875	0
882.537	0	0	0	1076.2422	0
882.57	0	0	0	1076.3289	0
882.6096	0	0	0	1076.4497	0
882.6389	0	0	0	1076.6421	0
882.7341	0	0	0	1076.7443	0
882.7722	0	0	0	1077.0278	0
882.8115	0	0	0	1084.8496	0
882.8583	0	0	0	1085.0155	0
882.9071	0	0	0	1085.0844	0
882.9458	0	0	0	1085.12	0
882.9993	0	0	0	1085.1856	0
883.059	0	0	0	1085.3093	0
883.1437	0	0	0	1085.3506	0
883.2071	0	0	0	1085.4401	0
883.3335	0	0	0	1085.5	0
883.4541	0	0	0	1085.5538	0
883.6375	0	0	0	1085.6173	0
886.958	0	0	0	1085.6715	0
887.0611	0	0	0	1085.7446	0
887.1027	0	0	0	1085.8152	0
887.1474	0	0	0	1085.8821	0
887.2453	0	0	0	1085.9711	0
887.3496	0	0	0	1086.092	0
887.4198	0	0	0	1086.1778	0
887.4863	0	0	0	1091.2719	0
887.5402	0	0	0	1091.2763	0
887.6083	0	0	0	1091.3521	0
887.6639	0	0	0	1091.4344	0
887.7367	0	0	0	1091.5008	0
887.8541	0	0	0	1091.5584	0
888.0096	0	0	0	1091.6166	0
897.1673	0	0	0	1091.6771	0
897.2064	0	0	0	1091.736	0
897.2903	0	0	0	1091.7919	0
897.3098	0	0	0	1091.8598	0
897.3375	0	0	0	1091.922	0
897.4106	0	0	0	1091.9852	0
897.4405	0	0	0	1092.0548	0
897.5065	0	0	0	1092.1428	0
897.5901	0	0	0	1092.2299	0
897.6824	0	0	0	1092.3599	0
897.7335	0	0	0	1092.4825	0
897.7846	0	0	0	1092.596	0
897.816	0	0	0	1092.7545	0
897.8526	0	0	0	1100.5059	0
[truncated: 5,221 more rows]
