# Supplementary material for: Burst-Time-Dependent Plasticity Robustly Guides ON/OFF Segregation in the Lateral Geniculate Nucleus
Source: PLoS Comput Biol. 2009 Dec 24;5(12):e1000618. doi: 10.1371/journal.pcbi.1000618 (PMC2790088; doi:10.1371/journal.pcbi.1000618)
Supplement: Dataset S1 — Spiking data from mouse and ferret. (0.70 MB ZIP) [file pcbi.1000618.s004.zip › DatasetS1/mouse_set6.txt]

4.164	3.6748	3.2543	2.4602	2.7064	2.2376	2.5252	1.9139
4.1946	3.7595	3.2591	2.4641	3.4657	2.3803	2.6434	2.034
4.3023	23.0516	3.2921	2.4684	3.5125	2.4044	3.4801	2.0923
22.2984	23.3533	3.338	2.5149	3.5329	2.4302	3.5504	2.1228
22.3067	42.9753	3.3623	2.5188	3.8564	2.4726	3.5913	2.1922
22.3373	42.9859	3.4109	2.5244	3.8903	2.5002	3.6238	2.2785
22.3661	79.0158	3.4206	2.5531	3.919	2.5428	3.6486	2.3248
22.3793	79.1394	3.4419	2.5592	3.935	2.9996	3.6705	2.3965
22.3853	79.2075	3.4569	2.5818	3.9487	3.1372	3.7074	2.4478
22.3926	93.4021	3.4921	2.5864	3.9618	22.6846	3.7507	2.5263
22.3963	93.4469	3.5053	2.6031	3.9724	22.7162	3.929	2.5679
22.4295	93.4763	3.5201	2.6197	3.9827	22.7398	3.9575	2.6085
22.4468	93.5051	3.6037	2.6425	4.0059	22.7834	3.991	2.652
22.4601	93.5599	3.9399	2.661	4.0153	22.8277	4.0222	2.6793
23.0746	93.5868	3.966	2.6697	4.0328	23.1294	4.0522	2.7019
23.7351	93.6392	3.9938	2.6806	4.0485	42.5065	4.095	2.73
42.1814	106.2769	4.0215	2.6869	4.0746	42.5827	4.1357	2.7745
42.1883	106.3365	4.0445	2.6953	4.09	42.6162	23.0714	2.8408
42.2322	106.5326	4.0629	2.7068	4.1361	42.6567	23.0827	2.9034
42.252	115.4093	4.0947	2.7178	4.3359	42.6765	23.1019	2.9989
42.2753	115.5892	4.1197	2.726	4.4105	42.7073	23.1118	3.0879
42.32	135.0613	4.1389	2.7346	4.4367	42.7378	23.12	3.2019
42.3502	163.0248	4.1826	2.7567	4.4614	42.7752	23.1387	21.7709
42.4185	163.0307	4.5182	2.7673	4.487	42.8054	23.1489	21.8248
42.4821	163.09	7.1286	2.7919	4.5161	42.8342	23.1579	21.8292
43.0385	163.1419	7.1797	2.809	4.5367	42.8793	23.176	21.8687
43.0728	163.2961	7.2208	2.8188	4.5854	77.5201	23.1858	21.9019
43.1041	171.9031	7.2746	2.8367	4.6441	77.7274	23.1989	21.9418
43.1385	171.9634	7.445	2.8555	21.352	77.7811	23.2115	22.0041
43.1558	172.0614	22.0411	2.8657	21.4307	77.8186	23.2225	22.0291
43.1699	172.1048	23.0116	2.883	21.4724	77.8521	23.2345	22.0457
43.1957	172.1755	23.0162	2.8965	21.5496	77.8811	23.2527	22.0645
43.224	191.9398	23.0578	2.9044	21.5752	77.9399	23.2733	22.0723
43.248	192.0207	23.1063	2.9198	21.6158	78.2675	23.3288	22.0945
43.2806	192.0924	23.1178	2.9345	23.0593	78.2974	42.9748	22.11
72.5772	192.1689	23.1695	2.979	23.0638	78.3577	42.9898	22.1562
72.6337	225.3991	23.1964	2.9963	23.0865	78.4161	43.0036	22.2057
72.6516	225.4811	23.2953	3.036	23.1081	78.4717	43.0187	22.2302
72.9102	249.6866	23.3208	3.0817	23.1269	92.363	43.0494	22.2527
77.8758	249.6937	23.3666	3.1202	23.15	92.4221	43.0648	22.2608
78.9197	261.2198	23.4025	3.1446	23.1674	92.5151	43.0765	22.2845
78.9774	262.3157	23.4299	3.1706	23.1867	92.5473	43.0873	22.3416
79.0531	262.3689	23.4509	3.1907	23.2022	92.5939	43.1161	22.365
79.0935	262.3829	23.4706	3.204	23.2201	92.6213	43.1285	22.4036
79.1562	262.4227	23.4865	3.2355	23.2416	92.645	43.1413	22.4461
79.1969	262.4685	23.5157	3.2773	23.273	92.6775	43.1741	22.4786
79.2651	262.7937	23.5482	3.2921	23.2961	92.7096	43.2378	22.5021
79.3992	262.8806	23.6221	3.3243	23.3174	92.7403	43.2856	22.5685
79.5287	277.8563	23.6599	3.5234	23.342	93.8785	72.3222	22.6145
93.3265	277.9271	23.6999	22.2508	23.3742	105.2868	72.4183	42.0429
93.3769	288.7219	23.73	22.2543	23.4049	105.3853	72.4719	42.0471
93.3936	288.7451	42.2888	22.2576	23.4394	105.4224	72.5413	42.0511
93.4347	288.8194	42.6141	22.2614	23.4726	105.4539	72.5945	42.1099
93.4728	288.857	42.9893	22.2905	23.5157	105.5221	72.6625	42.1155
93.508	288.885	43.0149	22.2943	28.0368	105.5752	72.7906	42.1396
93.5765	289.0801	43.0634	22.2997	28.0817	105.7252	72.8818	42.1778
93.6043	301.3769	43.096	22.3292	28.1486	127.2603	73.0033	42.1949
93.6292	309.5256	43.1119	22.3341	28.2267	134.4139	78.8239	42.212
93.6599	309.5343	43.1505	22.3584	28.2761	146.7937	78.8895	42.222
93.7242	320.6555	43.172	22.3794	28.3379	146.8472	78.9601	42.2341
93.7782	321.5456	43.1969	22.39	28.3915	146.87	78.9752	42.2523
93.8478	321.7294	43.2097	22.4122	28.4865	146.9077	78.9886	42.2711
93.9209	348.0246	43.2243	22.417	28.6426	146.9303	79.0097	42.2959
93.9831	355.46	43.2339	22.4707	28.8529	146.9573	79.0298	42.337
94.0877	355.4818	43.3402	22.4808	42.1302	147.0549	79.0479	42.351
106.2211	367.8152	43.4084	22.499	42.1723	147.0877	79.072	42.3797
106.2508	391.3414	43.4284	22.5297	42.3447	147.1201	79.1542	42.4197
106.2876	391.745	43.4471	22.566	42.4511	147.169	93.2594	42.4571
106.3081	417.9568	43.5395	22.6053	42.9218	147.2129	93.3122	42.472
106.4106	417.9786	43.5883	22.6122	42.9541	147.2448	93.4289	42.5369
106.8227	418.0303	43.6264	22.6359	42.9944	147.288	93.4502	42.6211
106.9014	418.0569	43.6869	22.6425	43.0356	147.4182	93.47	78.114
115.393	418.0705	54.2731	22.6969	43.0879	147.4761	93.483	78.1178
115.4316	418.6646	54.3025	22.7021	43.098	147.6328	93.5003	78.1226
115.5094	451.4512	54.3179	22.7856	43.117	170.5329	93.5114	78.2585
115.5525	451.5387	54.3285	42.0493	43.1441	170.5619	93.5293	78.3181
115.6045	451.5943	54.3418	42.0523	43.1619	170.5977	93.5431	78.3225
115.664	451.6144	54.369	42.0554	43.1801	170.6644	93.5572	78.3648
115.7195	451.68	54.3968	42.0601	43.24	170.6963	93.5894	78.413
115.829	467.938	54.4147	42.0866	43.3167	170.7271	93.627	78.4355
128.6689	467.9445	54.4341	42.0904	43.3758	170.7771	93.6476	78.4777
135.1442	467.9661	54.4541	42.1114	43.4137	170.806	94.0046	78.5353
140.6598	468.0028	54.4825	42.1165	43.4452	170.856	106.0633	78.65
147.7994	468.092	54.5036	42.1454	43.4781	170.8779	106.2362	78.6982
147.925	495.6429	54.531	42.1497	43.5063	170.8976	106.2717	78.7042
147.9827	496.4752	54.5495	42.1636	43.5369	171.0842	106.2989	78.8159
148.1177	496.9876	54.573	42.1706	43.5541	171.1531	106.3143	92.58
148.172	497.0032	54.597	42.1927	43.5657	171.193	106.3301	92.5842
148.229	497.0818	54.6252	42.2044	43.5852	171.2267	106.346	92.5883
163.1302	497.2298	54.6881	42.214	43.625	191.1523	106.3631	92.5925
163.1873	500.3932	54.7101	42.2234	43.6473	191.178	106.3867	92.6452
163.258	500.536	54.7599	42.234	43.7093	191.2081	106.4091	92.6502
163.2946	520.1339	54.8076	42.2446	43.794	191.2318	106.4261	92.7103
163.3299	546.3318	54.8858	42.2576	43.8911	191.2802	106.4665	105.0335
163.368	546.3961	54.9338	42.2744	43.9492	191.3123	106.8627	105.0372
163.4481	546.41	55.0069	42.3083	54.3273	191.3558	106.9188	105.0416
163.4975	565.7937	55.1534	42.3404	54.3493	191.4096	114.9834	105.0953
163.5384	565.8044	69.1929	42.3572	54.4133	217.037	115.0307	105.1125
163.5859	565.8725	69.2412	42.385	54.4342	217.0763	115.097	105.1261
163.6298	565.9424	69.2633	42.3964	54.5021	217.164	115.1912	105.1598
163.6912	582.6973	69.2869	42.4182	54.5347	217.2347	115.2447	105.203
163.7611	582.7561	69.3056	42.435	54.5746	217.3447	115.2769	105.2974
163.8318	582.8139	69.3245	42.4692	54.5997	217.3825	115.3208	105.3133
163.9166	582.8563	69.3474	42.5101	54.6279	217.4385	115.358	105.3175
170.8646	582.8935	69.3695	42.5403	54.6538	217.4832	115.4355	105.389
171.7559	609.7717	69.3967	42.5825	54.6844	217.5174	115.606	105.4153
171.8015	610.0496	69.4261	42.6244	54.706	217.5822	126.919	105.5002
171.8257	610.3396	69.4579	42.6641	54.7365	217.6216	126.9987	105.5602
171.85	650.834	69.4955	78.0495	54.7721	217.6643	127.0557	134.1488
171.9046	678.0235	69.5458	78.0525	54.8039	217.699	127.1847	134.1526
171.9388	678.049	69.5938	78.0558	54.8506	217.7841	128.4657	134.1566
171.9668	678.0665	69.6523	78.0606	54.8814	261.0672	128.4786	147.3881
172.0104	678.1056	73.1809	78.1013	54.9105	261.1085	128.4934	147.3918
172.0494	698.753	78.6128	78.1048	54.9558	261.1462	128.5068	147.3959
172.0856	698.8412	78.6322	78.1092	55.0398	261.1657	128.5207	171.4889
172.1206	711.7173	78.6538	78.1722	55.1072	261.1931	128.5353	171.4927
172.1732	730.5355	78.6899	78.3324	55.1561	261.2095	128.5504	191.111
172.2638	730.5415	78.706	78.3367	55.207	261.278	128.5669	191.115
172.3435	730.5496	78.7259	78.4092	55.4111	261.2898	128.589	191.1858
172.4383	730.6746	78.7546	78.4136	55.5878	261.3538	128.6138	202.0402
191.9397	739.8163	78.7692	92.631	69.1863	261.3975	128.6344	202.0441
192.0212	739.8381	78.791	92.6341	69.1902	261.447	128.6612	202.0486
192.1234	740.1244	78.8205	92.6371	69.2379	261.4877	128.69	202.2876
192.2531	740.201	78.8433	92.642	69.257	261.5082	128.7285	224.0828
192.3235	768.2771	78.8768	92.6855	69.2798	261.5467	134.8715	224.0866
203.2178	768.8252	78.8958	92.6888	69.3021	261.6344	134.9012	224.0906
203.2483	768.8955	78.9132	92.7555	69.3205	261.8307	134.9335	224.2489
203.3064	776.0167	78.931	92.7606	69.3417	261.9261	134.955	224.2525
203.3365	790.4393	78.9431	92.8815	69.3662	262.8457	134.9775	224.3115
203.5222	790.5951	78.9582	105.4793	69.3918	263.0055	134.9917	224.473
214.3803	790.6462	78.9728	105.4823	69.4088	263.091	135.0033	224.4824
214.4601	795.3768	78.9771	105.4853	69.428	277.0386	135.0373	224.5155
214.481	805.2914	79.0339	105.5117	69.459	277.0885	135.0504	261.5194
214.4954	815.075	79.0601	105.5165	69.4834	277.177	135.0664	261.5232
214.5362	815.3839	79.0838	105.5983	69.512	277.2688	135.0814	261.5275
214.566	825.364	79.1122	105.6019	69.5434	277.3351	135.0989	261.7107
214.5802	842.6606	79.1595	105.6071	69.5658	277.43	135.1504	261.7148
214.6124	842.6676	79.2743	105.6544	69.5907	288.1892	135.1747	261.7712
214.6359	842.893	79.3259	105.6588	69.628	288.2415	140.16	261.8227
214.6989	865.0032	79.3649	105.6857	69.6518	288.2788	140.1858	261.8763
214.7886	865.0106	79.4831	105.716	69.6815	288.3329	140.2169	288.0876
218.3946	865.0347	93.0113	105.7396	69.7303	288.3673	140.2406	288.0913
218.4311	865.0961	93.0398	127.4807	70.8602	288.4012	140.2617	288.0957
218.5118	865.1492	93.0597	127.4838	70.9051	288.4371	140.2949	288.2379
218.5442	865.2383	93.0729	127.4868	70.9603	288.4859	140.3359	288.4098
218.5818	888.4101	93.096	127.4912	71.1112	288.5618	140.3809	320.6206
218.629	888.4985	93.1247	127.5215	78.2028	320.7613	140.4301	320.6242
218.6646	912.7371	93.1552	127.5263	78.2065	320.8323	140.4924	320.6282
218.7014	912.7431	93.1899	127.542	78.211	320.8638	140.581	320.6962
218.7415	912.7512	93.2054	127.5765	78.2649	320.882	140.6872	320.8228
218.7869	912.7601	93.2288	127.6441	78.2923	320.9081	147.4861	347.0216
218.845	912.9667	93.2685	127.6631	78.3062	320.9753	147.5723	347.0256
218.9234	913.2203	93.2889	127.7364	78.3495	321.0204	147.7698	347.0294
219.02	918.7217	93.3055	127.7432	78.3615	321.082	147.8391	347.1035
225.4425	918.8186	93.3245	127.7969	78.4015	321.1378	147.929	347.1087
225.5269	919.0452	93.4162	127.8554	78.434	321.1801	153.7998	347.1473
225.5923	977.0452	93.4842	127.8939	78.4629	321.2397	153.8671	347.191
233.4603	998.4535	93.5138	127.9541	78.4939	347.5239	153.9513	347.2062
239.8728	999.3262	93.5546	128.0552	78.5132	347.5591	163.0659	347.2714
261.1431	999.344	93.591	134.1532	78.5664	347.5858	163.1463	347.3525
261.1687	999.3739	93.6128	134.1562	78.5883	347.6244	163.1661	347.3887
261.1725	999.3968	93.6335	134.1596	78.6187	347.6825	163.2109	347.4917
261.2066	999.4075	93.6875	134.1638	78.6403	347.7125	163.2369	367.0315
261.2122	999.4467	93.7371	134.3269	78.671	347.7879	163.2803	367.0352
261.2629	999.492	93.788	134.3301	78.7038	347.836	163.2975	367.2768
261.2932	999.52	93.8665	134.3353	78.7213	354.1812	163.3173	367.2809
261.3875	1007.1751	105.8019	134.3895	78.7642	354.2726	163.3402	390.4791
262.3054	1007.1852	105.8791	146.9868	78.7935	354.3307	163.4125	390.4824
262.3149	1007.3312	105.9069	146.9896	78.8051	354.3841	163.4624	390.4864
262.365	1028.3059	105.9179	146.993	78.8248	354.447	163.5227	390.5401
262.3863	1028.3117	105.9427	223.8047	78.8477	354.5631	171.5966	390.6001
262.7695	1028.3336	105.9628	223.8078	78.8817	354.6196	171.6978	390.6452
262.8118	1028.381	105.981	223.811	78.9087	354.6557	171.7479	390.6691
262.8543	1028.8459	105.995	223.8414	78.9553	354.7068	171.7789	390.6937
262.9012	1039.0175	106.0189	223.8447	78.9801	390.2427	171.8216	390.712
263.0009	1039.0253	106.0376	223.8508	79.0172	390.2644	171.8424	390.7477
277.7334	1039.0382	106.0525	223.8888	79.1165	390.3976	171.8586	390.7864
277.8214	1039.1593	106.0943	223.8941	83.7292	390.4205	171.873	390.8155
277.9243	1088.3171	106.1065	223.953	83.7943	390.46	171.8888	390.8323
277.9575	1088.3223	106.1404	224.0099	83.8434	390.4882	171.9293	390.8468
277.9894	1088.4195	106.1591	224.0418	83.9008	390.5208	171.9533	390.8718
278.0714	1088.4487	106.1751	224.0465	83.9933	390.6067	171.979	390.8844
278.136	1088.5001	106.2004	224.0931	84.0273	390.6704	172.0038	390.9661
278.1934	1097.0399	106.2138	224.1441	84.1623	390.7078	172.0267	391.0533
278.2889	1106.2383	106.2422	238.6858	92.8598	390.732	172.0617	417.0551
278.396	1106.2589	106.276	238.6887	92.9972	390.7643	172.1021	417.1629
278.5424	1106.3056	106.2971	238.6919	93.0411	390.8138	191.7767	417.1667
287.8236	1106.5215	106.3131	261.1497	93.0571	390.8444	191.8216	417.2109
288.8356	1121.4649	106.3336	261.1528	93.0706	390.8694	191.9313	417.2933
288.911	1121.4783	106.3736	261.1557	93.0881	390.8912	191.9515	417.2989
288.9702	1149.8454	106.4124	261.1594	93.0992	390.9251	191.9883	417.5131
289.0352	1176.6355	106.53	261.2022	93.1194	391.0019	192.0032	450.6375
289.0834	1176.7041	106.816	261.2081	93.1309	392.1555	192.0202	450.6409
289.1656	1176.8391	115.0814	261.2558	93.1521	416.6419	192.0394	450.6448
301.22	1198.1238	115.1552	261.2598	93.1749	416.6922	192.0567	450.6876
301.2895	1198.824	115.2209	261.2861	93.1893	416.8253	192.0769	450.6922
301.3462	1198.8326	115.2476	261.3174	93.226	416.9404	192.0989	450.7318
301.4515	1198.8724	115.286	261.7315	93.2559	417.0211	192.1423	450.8123
301.5598	1198.9215	115.3188	261.7908	93.3242	417.0551	192.2478	450.8172
301.6633	1199.0108	115.3705	320.6189	93.3855	417.0828	203.1275	450.8469
309.5308	1225.3016	115.4067	320.6216	93.4069	417.1216	203.1534	450.868
309.6038	1251.1362	115.4932	320.6244	93.4245	417.1602	203.1809	450.9367
309.6933	1251.3015	115.547	320.6426	93.4441	417.2034	203.2003	450.9636
309.7986	1258.6337	115.5961	320.6465	93.481	417.3114	203.2323	450.9951
309.8759	1258.6405	115.823	320.654	93.5266	450.0513	203.2534	451.1164
309.956	1258.6489	120.7337	320.6612	93.5485	450.0859	203.289	451.2216
321.5633	1258.8249	127.0793	320.6808	93.5804	450.1095	203.3221	467.0528
321.6249	1286.3184	127.1652	320.7441	93.611	450.1342	203.382	467.0563
321.6324	1286.326	127.2136	320.8104	93.6676	450.1738	203.5048	467.0919
321.678	1286.3936	128.4735	320.8535	93.838	450.2025	211.037	467.108
321.7125	1286.5129	128.5454	320.9035	94.0235	450.2315	211.1292	467.1279
321.7615	1298.3406	128.6042	320.9478	105.7265	450.248	214.3453	467.1331
322.0262	1298.44	128.6677	321.0083	105.7417	450.2637	214.3898	467.1547
322.0925	1298.6102	128.7278	321.12	106.1335	450.2966	214.4252	467.1798
322.1518	1306.4817	128.7737	347.119	106.2424	450.3195	214.4503	467.1979
322.211	1328.486	128.8667	347.1219	106.2461	450.457	214.4698	467.2279
322.3125	1328.544	128.9473	347.1249	106.2792	450.476	214.488	467.2706
347.1494	1335.8045	129.2824	347.1284	106.3158	450.5264	214.505	467.3127
347.1832	1354.6577	129.3735	347.1526	106.3309	450.5517	214.5209	467.3527
347.1904	1387.4031	129.5346	347.1564	106.3546	450.5814	214.5572	467.3901
347.1998	1387.8421	134.8614	347.1616	106.3711	450.6252	214.5762	467.4445
347.2099	1394.844	134.9093	347.1783	106.3873	450.6946	214.5917	467.5664
347.2709	1394.9208	134.9278	347.2024	106.3984	450.7122	214.6074	467.64
347.9924	1394.9611	134.9566	347.2484	106.4106	450.7398	214.6286	495.6287
355.2516	1424.4635	134.9699	347.3058	106.4215	450.7925	214.6505	495.6324
355.3725	1424.5285	134.984	347.3457	106.438	450.832	214.6773	495.6388
355.4332	1443.1678	134.9994	347.3949	106.4535	451.0016	214.7142	495.6615
355.465	1443.2279	135.0095	347.4218	106.4697	452.055	214.7611	495.6852
355.4906	1458.3221	135.0356	347.4416	106.4981	466.8456	214.8222	495.6897
355.5509	1458.5227	135.0467	347.4823	106.5689	467.2189	214.9126	495.7206
355.6848	1458.6622	135.0551	347.5887	106.6076	467.2963	215.0243	495.7509
355.7756	1466.3119	135.0731	390.1145	106.7556	467.3258	215.1612	495.7999
355.8578	1466.3263	135.0845	390.1174	106.7873	467.3575	218.383	495.8806
367.6493	1466.3433	135.1005	390.1204	106.8267	467.3902	218.394	495.9931
367.7329	1466.4476	135.1138	390.1247	106.8503	467.4299	218.4082	496.0128
367.7785	1466.5155	135.1435	390.1816	106.8622	467.4871	218.4236	496.0395
367.8382	1466.5809	135.1639	390.185	106.8809	467.5608	218.4363	496.6293
367.9231	1485.8821	135.2425	390.1901	106.893	495.2606	218.4499	496.6778
368.0196	1485.9401	135.2586	390.2152	106.8996	495.3309	218.4697	496.7122
390.2252	1491.8922	135.2916	390.2202	106.9059	495.4816	218.4883	581.5428
390.2354	1492.001	135.3202	390.2533	106.9268	495.5149	218.507	581.5462
390.2844	1517.6361	135.3423	390.2671	106.9539	495.5309	218.5094	581.5496
390.303	1517.7031	135.3644	390.2937	106.9798	495.6693	218.5404	581.5769
390.3185	1517.8212	135.3903	390.3112	107.0177	495.8827	218.6267	581.5862
390.3312	1517.9196	135.4631	390.3291	107.0708	495.9026	218.6769	581.6159
390.3455	1575.7749	135.5108	390.344	107.0823	495.9415	218.7295	581.6461
390.3546	1575.7806	135.6661	390.3504	107.3319	495.9821	224.84	581.6696
391.3381	1575.8377	147.1726	390.3624	114.5258	496.0133	224.8773	581.6869
391.412	1575.8951	147.758	390.3809	114.5558	496.056	224.908	581.707
391.8251	1575.953	147.7929	390.3991	114.5797	496.1759	224.9419	581.7239
416.6647	1610.1796	147.7973	390.4253	114.608	497.1626	224.9785	581.7351
416.6722	1628.6028	147.8345	390.4531	114.6451	519.2894	225.033	581.7576
416.694	1628.6224	147.8575	390.473	114.6829	519.4234	225.4944	581.7768
416.7234	1628.9856	147.8735	390.5121	114.6952	545.6981	232.6583	581.8009
416.7543	1639.7378	147.8908	390.5595	114.7153	545.7323	232.6981	581.8157
416.8153	1639.7449	147.9082	390.592	114.7645	545.7847	232.7517	581.8432
417.848	1639.7866	147.9458	390.6182	114.7926	545.8375	232.8168	581.9043
417.965	1639.8394	147.9738	390.665	114.8167	545.8784	232.8839	581.9536
417.9901	1656.1727	148.0002	390.8286	114.8306	545.9076	232.9951	581.9716
418.013	1656.241	148.0128	416.5684	114.8469	545.9433	239.3923	581.9917
418.0396	1656.3145	148.0341	416.5717	114.888	545.9772	239.4272	582.4414
418.0589	1677.3407	148.0504	416.5748	114.9116	546.0284	239.4579	582.4975
418.0817	1677.52	148.0899	416.6286	114.931	546.1309	239.522	608.7219
418.0997	1677.6058	148.1066	416.6322	114.9541	564.6938	239.5858	608.7253
418.6855	1677.672	148.1395	416.6606	114.976	564.7265	239.6673	608.7287
425.1632	1700.6312	148.1587	416.6653	115.0083	564.7462	239.7656	608.7582
425.188	1700.6368	148.182	416.7093	115.0393	564.7869	239.8421	608.7791
425.1988	1700.6919	148.2021	416.7196	115.0966	564.8195	249.7307	608.808
425.2207	1700.7175	148.2496	416.7471	115.1616	564.8699	249.7838	608.8157
425.2424	1736.761	148.2743	416.806	115.2038	564.9494	249.8557	608.85
425.2561	1736.8242	148.3463	416.8133	115.2357	565.0442	249.9694	608.8948
425.2712	1736.9099	148.4667	416.826	115.2685	565.0852	250.0132	608.9167
425.2976	1737.0031	153.6985	416.8533	115.2945	565.1448	250.0736	608.9673
425.3245	1743.9972	153.7722	416.8812	115.3444	565.2294	250.1389	609.0288
450.2074	1744.0911	153.797	416.904	115.3791	565.8278	262.1695	609.1262
450.2527	1744.1545	153.8275	416.9211	127.6684	566.212	262.2029	609.1738
450.2792	1755.0447	153.8657	416.934	127.9327	572.152	262.2333	609.2262
450.3098	1755.052	153.8937	416.969	127.9575	600.3572	262.2562	609.4768
451.3681	1755.1083	153.9278	417.0042	128.4617	600.411	262.2795	676.8889
451.4385	1755.1625	153.9606	417.0397	128.4654	600.4443	262.2952	676.8925
451.4569	1755.2373	154.0155	417.0643	128.4948	600.4842	262.3201	676.8961
451.467	1776.8682	154.053	417.0749	128.5397	600.5017	262.337	677.0228
451.4803	1776.911	154.0782	417.1026	128.5964	600.5289	262.3579	677.0446
451.5043	1776.9749	154.1253	417.1532	128.6267	600.5675	262.3772	677.0891
451.5494	1777.0629	154.1807	417.1888	128.6521	600.6355	262.3945	677.1608
451.5812	1785.1254	154.2708	417.2547	128.7023	600.6637	262.8624	677.2242
451.6426	1818.9765	154.3946	417.3041	128.7332	600.6789	262.8673	677.2438
451.7155	1819.1431	154.5845	417.3464	128.7626	600.7303	277.6811	677.267
466.9308	1833.9451	163.0958	417.3777	128.7811	600.7509	277.7134	677.291
466.9569	1833.9564	163.1384	418.1752	128.838	600.7942	277.7405	677.3197
466.9739	1834.0047	163.1637	418.1899	128.8574	600.8352	277.7583	677.3778
467.0144	1834.1019	163.1809	418.1943	128.8966	600.8984	277.7753	677.5749
467.0614	1859.7679	163.2462	418.2212	128.9155	600.9424	277.8015	697.8354
467.0786	1859.7761	163.2861	418.2292	128.9292	601.052	277.8258	697.839
467.1054	1859.804	163.328	418.2575	128.9485	609.1819	277.8669	697.8428
468.443	1859.8606	163.3899	425.6328	128.975	609.2176	277.8924	697.9406
468.5261	1859.9251	163.4178	425.6359	128.9892	609.2528	277.9193	697.9458
495.3367	1867.5152	163.4508	425.6392	128.9976	609.3163	277.948	697.9869
495.3837	1884.4439	163.4861	450.3347	129.0212	609.3729	277.9973	710.7896
495.3943	1884.4727	163.5035	450.3377	129.1792	609.4341	278.142	710.7932
495.4401	1884.5198	163.5513	450.3407	129.2232	650.0121	288.7146	710.7976
495.4648	1884.9017	163.5917	450.3451	129.252	650.0949	288.731	729.7588
495.5146	1896.2666	163.6244	450.4108	129.2683	650.1177	288.757	729.7627
495.6017	1896.2887	163.6466	450.4138	129.2811	650.1555	288.7704	729.7674
496.9611	1912.5343	163.6785	450.4326	129.3053	650.1997	288.8056	739.0332
496.9745	1912.5423	163.7081	450.438	129.326	650.2547	288.82	739.0373
496.9967	1924.5967	163.7446	450.4424	129.3468	650.2918	288.893	739.0415
497.063	1924.6208	163.777	450.4707	129.3708	650.3511	288.9159	739.0891
497.0977	1931.7742	163.8759	450.4966	129.4228	650.45	300.9027	739.2536
497.1337	1931.8232	163.9534	450.5034	129.4709	650.5041	300.9288	767.212
497.1621	1931.9079	171.477	450.5219	129.5054	650.8339	300.9541	767.2162
497.1946	1981.5365	171.4945	450.5323	129.9157	676.3957	300.9835	767.2202
497.2521	1981.6188	171.5295	450.5652	134.9579	676.4307	301.0937	767.252
497.412	1981.6605	171.5458	450.5767	134.9621	676.4565	301.1507	767.2804
500.3888	1981.7297	171.5711	450.5899	134.9828	676.4866	301.2078	767.3061
500.3958	2018.8658	171.587	450.6136	134.9978	676.5441	301.3798	767.3357
500.4421	2018.8743	171.6582	450.6214	135.0113	676.6204	309.2184	767.3423
500.4657	2019.8627	171.693	450.6459	135.0307	676.6399	309.2512	767.3652
500.4902	2019.8794	171.718	450.6891	135.0766	676.6963	309.2866	767.399
500.5238	2019.9296	171.7467	450.7331	135.0903	676.7631	309.3112	767.4125
500.5601	2029.7596	171.7623	450.7784	135.1106	676.8593	309.3335	767.4197
519.1816	2029.8506	171.7848	450.7894	135.1289	676.8791	309.3546	767.4271
519.1943	2059.0396	171.8012	450.8184	135.1584	676.9083	309.3732	767.4327
519.2132	2060.1373	171.8308	450.8338	135.1731	676.9358	309.3924	767.447
519.2334	2060.2162	171.8503	450.8519	135.1926	676.9702	309.4241	767.4638
519.2827	2060.2681	171.8595	450.9155	135.2152	677.0041	309.4568	767.4925
520.0927	2060.421	171.8726	450.9802	135.2362	677.0293	309.4831	767.5186
520.1705	2060.4693	171.887	451.1054	135.2714	677.0484	309.5087	767.5501
520.575	2065.5168	171.9098	451.7371	135.2994	677.073	309.5404	767.5706
535.9481	2076.2966	171.9545	451.7623	135.3398	677.1342	309.6119	767.5783
536.1565	2076.3028	171.9719	451.7672	135.3647	677.183	309.6503	767.6217
536.3346	2076.508	172.0094	451.7919	135.3815	677.2344	309.703	767.6357
546.3098	2076.5967	172.0388	451.7981	135.4231	677.3123	309.8906	767.6824
546.356	2114.6904	172.0737	451.8171	135.4826	698.6068	309.9953	767.7125
546.4298	2115.6739	172.116	451.8494	135.5072	698.8367	315.1118	767.7403
546.4895	2115.7406	172.1498	451.8885	135.5273	698.878	315.1615	767.7632
546.6007	2120.6892	172.1882	467.1462	135.5575	710.9221	315.1926	767.8061
546.6783	2121.572	172.2134	467.1492	135.6052	710.9574	315.2405	767.8394
546.8371	2121.6672	172.2559	467.1523	135.6355	711.0437	315.2985	768.4132
546.8893	2121.7823	172.342	467.2281	135.689	711.1725	315.3406	775.0083
564.6782	2139.4484	176.9283	467.2315	135.7177	711.2762	315.4095	775.0119
564.6873	2139.4564	176.9998	467.236	135.7526	712.0795	321.5556	814.6042
565.6225	2139.5177	177.0534	467.4015	135.8078	739.1455	321.5794	814.6077
565.658	2139.56	177.0919	467.4052	140.1687	739.176	321.608	814.6121
565.6796	2153.3714	177.1106	495.9889	140.213	739.2207	321.6232	841.8359
565.714	2153.3811	177.1282	495.9917	140.2656	739.2944	321.6312	841.8395
565.7422	2153.4877	177.15	495.9949	140.314	739.3313	321.661	841.8433
565.7706	2153.6559	177.1783	496.0364	140.3881	739.3678	321.695	842.0293
565.861	2178.1087	177.1978	496.041	147.3217	739.4014	321.7272	864.2053
565.9324	2178.1342	177.2176	496.1073	147.3275	739.4369	347.9158	864.2093
572.1272	2195.9519	177.2532	496.1115	147.355	739.4674	347.9504	864.214
572.2054	2235.8991	177.2934	496.1809	147.3711	739.5088	347.9946	911.7019
572.252	2236.0852	177.3127	496.3154	147.3974	739.5488	348.0108	911.7055
572.286	2259.4825	177.3637	496.4227	147.4033	739.6031	348.0293	911.7609
572.3073	2259.5756	177.3989	496.4856	147.427	739.7092	348.0472	911.8304
572.3249	2259.6714	177.4429	496.6707	147.4507	767.8212	348.0584	911.851
572.3728	2259.7948	191.1527	496.7221	147.4654	767.9439	348.0837	911.8615
572.4413	2268.4745	191.74	519.1149	147.483	767.9777	348.1012	911.9088
572.5219	2268.5162	191.7913	519.1179	147.5071	768.0117	348.1228	911.9313
572.5841	2268.5487	191.8074	519.1208	147.5256	768.0459	348.2082	911.9618
572.7679	2268.5991	191.8597	519.1243	147.541	768.0722	348.2995	912.006
582.6338	2268.6448	191.8914	519.1457	147.5767	768.7992	354.9317	912.0399
582.6657	2272.9246	191.9137	519.1537	147.7865	776.0165	354.984	912.0965
582.7301	2294.5993	191.9371	519.1592	147.8137	794.4909	355.0854	912.1179
582.7917	2294.6321	191.9491	519.1703	147.8365	795.6703	355.1456	912.1565
582.8235	2294.7427	191.9653	519.1762	147.856	795.7624	355.23	912.2196
582.8503	2314.858	192.001	519.2026	147.8722	795.8385	355.2694	912.2414
582.891	2314.9315	192.01	519.2608	147.8916	795.9424	355.3003	912.328
582.938	2314.9675	192.0248	519.3251	147.9116	804.3808	355.4268	912.42
582.9948	2315.0781	192.0433	519.3832	147.9289	804.4729	367.3844	912.462
583.076	2329.3889	192.0562	545.3775	147.9441	804.5544	367.4461	918.159
583.2155	2329.5738	192.1088	545.3807	147.9533	804.644	367.5184	918.1627
590.754	2337.8209	192.1262	545.3838	147.9701	852.2998	367.5594	918.1672
590.7913	2337.9248	192.199	545.3887	147.991	852.4616	367.6058	975.5235
590.8014	2338.007	192.2634	545.6326	148.0144	863.5675	367.6359	975.5269
590.8173	2357.3122	192.3195	545.6368	148.0287	863.6057	367.6886	975.565
590.8339	2357.3212	192.3968	545.6406	148.0532	863.6287	367.7542	975.5818
590.846	2357.3884	192.4654	545.8512	148.0744	863.6997	391.0568	975.6504
590.8781	2357.4559	192.5329	545.8549	148.1171	863.7203	391.0924	975.6846
590.9204	2372.583	203.091	564.8375	148.1607	863.7612	391.1024	975.7058
590.9444	2372.8394	203.1231	564.8406	153.3259	863.884	391.1253	975.7271
590.9868	2372.9406	203.1673	564.8436	153.3297	863.9059	391.1575	975.7519
591.0735	2394.6954	203.1915	564.8911	153.3694	863.9252	391.2218	975.7723
591.1062	2394.843	203.2204	564.8946	153.386	863.9705	391.2408	975.7854
591.1679	2394.9331	203.2371	564.9684	153.4209	864.013	391.28	975.797
600.6585	2401.5007	203.2669	564.9717	153.4331	864.0536	391.313	975.83
600.6861	2428.4403	203.301	564.977	153.4493	864.0872	391.342	975.8503
600.6948	2428.4947	203.3303	565.0058	153.4688	864.1201	417.854	975.8672
600.7579	2437.8547	203.3722	565.0303	153.4938	864.1444	417.8884	975.8935
601.4973	2437.937	203.4368	565.0597	153.5206	864.1729	417.9072	975.9201
601.5612	2438.0283	203.4879	565.1708	153.6107	864.2044	417.9176	975.9653
601.7329	2449.3828	203.5236	565.188	153.6519	864.2405	417.9281	975.9961
601.782	2449.397	203.6536	565.2081	153.6701	894.2664	417.9419	976.0249
601.8309	2449.4713	203.7627	565.2322	153.6939	894.3097	417.9523	976.0691
601.905	2474.5317	214.4871	565.2514	153.7045	894.3674	417.9606	976.1065
602.0257	2474.5546	214.5388	565.2989	153.7191	912.1797	417.9684	976.1425
602.0905	2481.7139	214.5646	565.3189	153.7306	912.22	417.9775	998.4808
602.1672	2481.7277	214.5882	565.3452	153.7527	912.2577	418.0006	998.4844
608.916	2481.7874	214.6296	565.3945	153.7679	912.2939	418.0117	998.4881
609.848	2508.8241	214.6536	565.5094	153.8154	912.3308	418.0731	998.5449
609.882	2508.8341	214.6716	581.782	153.8316	912.377	418.0941	998.5777
609.9057	2509.0289	214.7118	581.7853	153.8666	912.4139	418.6302	998.5833
609.9388	2532.4367	214.7596	581.7885	153.8843	912.4635	418.6538	998.62
609.959	2532.5582	214.8205	581.8247	153.9126	912.5064	418.6787	998.6673
610.0399	2542.9078	214.9022	581.8287	153.9457	912.5818	418.7177	998.7072
610.3178	2543.9763	215.1093	581.8336	153.9846	912.8772	425.0544	998.7254
610.4569	2544.1004	217.9501	581.8861	154.0791	950.2864	425.0855	998.7495
610.5576	2544.1239	217.9895	581.8921	154.1272	950.3426	425.1127	998.8416
650.7586	2544.188	218.0151	582.0142	154.1808	950.3778	425.1935	998.9025
650.8147	2564.0098	218.0484	582.0591	163.2096	950.441	425.2237	998.9451
650.8477	2582.4945	218.0667	582.1526	163.2851	950.4903	425.2539	1006.5584
650.8899	2607.4259	218.0882	582.1889	163.3097	951.665	425.2781	1006.5622
650.9196	2607.5079	218.1142	582.2045	163.3505	951.7941	425.3156	1006.5665
650.9553	2618.3638	218.3539	608.7938	163.4453	975.6343	450.4975	1027.4846
651.0737	2618.4078	218.3784	608.7966	163.4871	976.1485	451.3882	1027.4882
651.1777	2660.9402	218.3971	608.7998	163.5456	976.249	451.3977	1027.5717
677.6295	2660.9468	218.4112	608.8037	163.5843	976.281	451.406	1027.5765
677.7555	2660.957	218.4265	608.8487	163.6411	976.3077	451.4162	1027.6107
677.8794	2661.0259	218.4381	608.8532	163.6609	976.335	451.428	1027.7856
677.9634	2661.1297	218.4602	608.8964	163.7467	976.3585	451.4608	1038.2744
677.9972	2661.2436	218.4725	608.9001	163.7819	976.3905	451.4697	1038.278
678.0365	2698.8519	218.4981	608.9161	163.8302	976.417	451.483	1038.283
678.0648	2698.9398	218.5129	609.0633	163.8782	976.4459	451.4936	1038.314
678.0878	2698.9959	218.5333	609.0819	163.9014	976.4724	451.5103	1038.339
678.1212	2699.0603	218.5565	609.1254	163.9551	976.5052	451.5255	1038.3737
678.1878	2704.4498	218.6053	609.1942	164.0062	998.2794	451.5453	1038.4066
678.3167	2704.4592	218.6403	632.7408	164.0497	998.348	451.5631	1038.4381
691.1944	2704.5485	218.6538	632.7437	164.1064	998.385	451.6052	1038.4436
691.2207	2741.2477	218.7546	632.747	164.1518	998.4126	467.8623	1038.5121
691.2931	2741.2561	218.86	632.7738	164.1855	998.4623	467.8928	1038.6199
691.4134	2741.3168	219.0371	632.7777	164.2198	998.5239	467.9249	1087.191
691.518	2758.4978	225.4299	632.8018	164.265	998.5571	467.9532	1087.1951
691.6468	2758.5042	225.4638	632.8435	171.269	998.6073	467.9804	1087.199
698.9169	2758.5152	225.4887	632.8835	171.3117	998.6548	468.0312	1087.3163
698.9898	2758.6557	225.5172	633.0968	171.3279	998.6934	468.0613	1087.3669
699.0881	2764.6714	225.5392	661.6081	171.3473	998.8114	468.1035	1087.5002
699.2206	2773.1012	225.5785	661.611	171.3613	1027.1393	468.5634	1087.505
699.3206	2773.305	225.7427	661.6143	171.3804	1027.1885	481.5867	1087.5312
699.405	2773.4143	233.1563	661.6493	171.4024	1027.2588	481.6454	1087.5654
711.7282	2793.3927	233.271	661.653	171.4118	1027.3226	481.7289	1088.0375
711.7665	2793.4208	233.4256	661.6846	171.4274	1027.4245	481.7745	1095.9778
711.7942	2793.5363	233.443	661.6892	171.4373	1027.462	481.8247	1096.0194
711.8186	2798.8912	233.464	661.6943	171.456	1027.4933	481.8727	1105.3113
711.9352	2798.9319	233.5967	661.7736	171.5013	1027.5207	481.9927	1105.3148
711.9954	2806.3016	233.8739	661.8101	171.524	1027.5468	487.7886	1105.3187
712.0887	2834.3934	239.8402	661.8555	171.7745	1027.5691	496.9053	1105.47
712.3804	2834.4395	239.8816	661.9071	171.7966	1027.595	496.937	1105.4738
730.7737	2835.0586	239.9019	676.8295	171.8129	1027.629	496.9542	1120.3511
730.8383	2835.0665	239.9335	676.8322	171.8441	1027.6842	496.9686	1120.3553
730.8982	2835.1016	239.9574	676.8353	171.8657	1027.736	496.9798	1120.3589
730.9913	2835.1292	239.9931	676.8718	171.8794	1027.7829	496.989	1120.5585
731.1503	2842.9909	240.0318	676.875	171.9072	1027.9787	497.0057	1120.5632
739.8597	2843.003	240.0745	676.9003	171.9292	1038.2587	497.0168	1120.5682
739.8777	2868.9483	240.1104	676.9291	171.9563	1038.2923	497.0276	1175.6013
739.9081	2878.5438	240.1635	677.0394	171.9712	1038.3154	497.0392	1175.6058
739.9373	2878.5517	240.2105	677.044	171.9996	1038.3388	497.0538	1175.6104
739.9753	2878.5766	240.2364	677.1139	172.0103	1038.3722	497.0803	1175.8061
740.0157	2878.6532	240.264	677.1516	172.0282	1038.435	497.0944	1175.8421
740.0769	2878.7798	240.3015	677.2499	172.0453	1038.5247	497.1132	1198.4128
740.1314	2883.009	240.3172	677.2935	172.0649	1056.1096	497.1366	1198.4165
740.2614	2883.094	240.3569	690.6291	172.0892	1056.182	500.0896	1198.4503
740.3557	2888.5781	240.3796	690.6321	172.1164	1056.251	500.1301	1198.4544
744.3726	2888.5843	240.4191	690.6356	172.2252	1087.4619	500.1726	1198.4606
744.4285	2894.0719	240.4396	690.6755	176.5301	1087.5215	500.2023	1198.5002
767.4198	2894.0793	240.5119	690.7	176.5449	1087.5876	500.2529	1198.5199
767.4436	2894.0929	240.5403	690.8027	176.5612	1087.614	500.3139	1198.5453
767.4688	2914.0581	240.5919	690.807	176.5736	1087.6458	500.3511	1198.5701
767.4758	2929.4159	240.6884	691.3247	176.6309	1087.6853	500.3946	1199.2189
767.488	2929.4451	249.5996	691.3446	176.6482	1087.7242	500.4426	1199.289
767.541	2929.4766	249.7048	691.3483	176.6692	1087.7693	500.4813	1207.3614
767.5899	2929.5169	249.7223	691.3525	176.6886	1087.8133	500.5501	1207.365
767.6226	2929.5763	249.7658	691.3727	176.7145	1087.8589	502.3188	1207.3693
768.2447	2929.6079	249.7722	691.3903	176.7289	1087.8937	502.407	1207.5814
768.3363	2929.6521	249.8001	697.9139	176.7454	1087.9777	519.9393	1224.8126
768.8197	2929.8779	249.8421	697.9174	176.7649	1088.0757	519.974	1224.8161
768.8804	2939.1433	249.8662	697.9207	176.7878	1088.3205	520.0472	1224.9583
768.9108	2939.1506	249.9003	697.9486	176.8022	1096.0602	520.0712	1224.9997
775.9238	3013.3312	249.9157	697.9524	176.8264	1096.0897	520.1166	1257.7341
775.973	3040.208	249.9952	697.9563	176.9	1120.7717	520.1347	1257.7378
776.0739	3040.2717	250.0326	697.9806	176.9858	1120.7981	520.1533	1257.7414
776.1212	3040.3528	250.0638	697.9875	177.0511	1120.8189	520.1816	1257.7744
776.1531	3048.7231	250.1094	698.0269	177.0796	1120.8427	520.2463	1257.7789
776.1954	3048.7459	250.1439	698.0501	177.1092	1120.8768	525.8694	1257.7839
776.2323	3048.7792	250.1907	698.1187	177.136	1120.9773	525.961	1257.8123
776.3618	3048.8475	250.2488	698.1238	177.174	1149.1768	546.2908	1257.8615
776.4611	3053.4416	250.3372	698.3562	177.203	1149.2217	546.3448	1257.9245
790.4232	3053.483	250.4226	738.5477	177.2296	1149.2894	546.3796	1258.0276
790.445	3053.5839	250.5407	738.5505	177.2895	1149.3306	546.4074	1258.0611
790.4831	3053.6803	262.1649	738.5536	192.0116	1149.3964	546.4332	1258.2074
790.5049	3056.9938	262.1778	738.5875	192.0222	1175.765	546.6603	1270.9748
790.5143	3057.0352	262.1925	738.6199	192.0844	1175.8172	546.689	1270.9789
790.5238	3057.045	262.2265	738.624	192.1133	1175.8727	546.724	1270.983
790.5337	3057.1056	262.2359	738.6599	192.1305	1175.8989	565.0065	1271.0928
790.5432	3057.168	262.2649	738.6645	192.1486	1175.9413	565.5892	1271.0974
790.5553	3061.879	262.2743	738.6986	192.1838	1175.9725	565.6193	1271.2854
790.5818	3061.8853	262.2828	738.7034	192.2004	1176.006	565.6457	1271.29
790.9385	3100.2631	262.2935	738.7283	192.2209	1176.034	565.6666	1297.5814
791.0387	3105.8814	262.3059	738.7331	192.2384	1176.0555	565.6842	1297.5847
794.6497	3105.8879	262.3605	738.7797	192.2595	1176.0811	565.7086	1297.5881
795.4051	3105.9552	262.3734	738.8303	192.2854	1176.101	565.7249	1297.7248
795.4217	3105.9901	262.3975	738.8361	192.3118	1176.1352	565.7506	1297.7608
795.4928	3106.087	262.4203	738.8535	192.3405	1176.1694	565.767	1297.7645
795.595	3122.8958	262.4516	738.8766	192.3623	1176.2906	565.7839	1297.8141
795.64	3122.9994	262.5548	738.9112	192.3827	1177.1726	565.7998	1305.5026
795.6884	3148.4847	262.585	739.0087	192.4054	1177.2351	565.8146	1305.5083
795.7586	3170.0855	262.6263	739.0151	192.4379	1177.3298	565.8424	1305.7526
795.8327	3170.0955	262.6474	739.0384	192.4524	1198.0503	565.8595	1305.7568
795.932	3178.1452	262.6656	739.0564	192.5055	1198.1285	565.8765	1305.8174
805.2929	3178.1583	262.6791	739.0693	192.5308	1198.167	565.8957	1305.9151
805.3675	0	262.688	739.0943	192.5541	1198.2059	565.9201	1305.9632
805.4178	0	262.7236	739.1861	192.6074	1198.2611	565.9538	1327.2334
805.6465	0	262.7533	739.2478	192.7103	1198.2944	572.1048	1327.2367
805.7478	0	262.7837	743.5483	192.7471	1198.4161	572.118	1327.2402
814.8405	0	262.8038	743.5518	192.7867	1198.44	572.1296	1327.2955
814.8871	0	262.838	743.5553	192.8113	1198.4758	572.1402	1327.3256
814.9173	0	262.8486	743.5776	192.8539	1198.5064	572.1672	1327.372
814.9484	0	262.8638	743.5961	192.89	1198.5353	572.1825	1327.411
814.9733	0	262.929	743.6003	200.7213	1199.1846	572.2002	1327.4642
814.9945	0	263.1016	743.6247	200.9939	1199.2601	572.2179	1327.5224
815.0343	0	277.6712	743.6533	203.5259	1199.3099	572.2363	1327.5593
815.1442	0	277.693	743.6872	203.5594	1199.3918	572.2581	1327.5984
815.2011	0	277.714	767.4843	203.6153	1224.1096	572.2824	1327.608
815.3384	0	277.7381	767.4871	203.6523	1224.1474	572.3038	1327.6527
835.2084	0	277.7543	767.4903	203.6655	1224.165	572.3278	1327.6978
842.7524	0	277.7927	767.5217	203.6887	1224.1794	572.3698	1327.8051
842.7705	0	277.812	767.5384	203.7528	1224.1999	572.4239	1327.8554
842.8792	0	277.8379	767.5431	203.8175	1224.2214	572.5705	1327.8818
842.945	0	277.86	767.5637	203.9018	1224.329	582.5268	1334.5937
843.0207	0	277.8872	767.5787	203.9296	1224.3473	582.5631	1334.5977
843.0883	0	277.9217	767.5999	204.0947	1224.4406	582.612	1334.6287
843.1518	0	277.9383	767.6083	204.1425	1224.5076	582.6437	1334.6637
843.2274	0	277.9557	767.6313	204.3129	1224.5482	582.682	1334.6681
864.9021	0	277.9788	767.6594	204.5736	1224.6122	582.6993	1334.6799
864.9556	0	277.9952	767.6667	214.5904	1224.6946	582.7144	1334.9389
865.0051	0	278.0091	767.6905	214.6311	1224.7318	582.7286	1387.2619
865.0296	0	278.03	767.7091	214.657	1224.7654	582.745	1387.271
865.0548	0	278.0505	767.7249	217.5559	1224.8126	582.7657	1387.2944
865.1154	0	278.0649	767.7419	217.7152	1224.9304	582.7819	1387.311
865.1576	0	278.1135	767.7473	218.3136	1249.7446	582.801	1387.3535
865.2034	0	278.1392	767.7678	218.3178	1249.8501	582.8332	1387.3592
865.2407	0	278.1688	767.7766	218.3314	1249.9844	582.8468	1387.3691
865.293	0	278.213	767.7998	218.3515	1250.0279	582.8672	1387.4018
865.3993	0	278.264	767.8059	218.3636	1250.0669	582.8884	1387.4172
865.4936	0	278.307	767.8171	218.3741	1250.0848	582.9214	1387.4307
881.72	0	278.3371	767.8411	218.3801	1250.1571	582.9485	1387.4393
881.7983	0	278.3804	767.8685	218.3887	1250.2985	583.0009	1387.4542
881.8244	0	278.4124	767.877	218.3987	1250.3289	590.6024	1387.4706
881.8498	0	288.7332	767.8923	218.413	1250.4069	590.6297	1387.498
881.9174	0	288.7591	767.9025	218.4253	1250.4394	590.6616	1387.537
881.9768	0	288.7901	767.9508	218.4402	1250.4692	590.6859	1387.5814
882.0187	0	288.8126	767.9741	218.451	1250.4971	590.7088	1393.827
882.0593	0	288.8292	767.9861	218.5194	1250.5219	590.7388	1393.8307
882.0985	0	288.8473	768.0538	218.5349	1250.551	590.7617	1393.9504
882.1433	0	288.8944	768.1121	218.5528	1250.588	590.788	1393.9549
882.1827	0	288.9084	768.5614	218.578	1250.6297	590.8084	1393.9594
882.2436	0	288.9246	768.6426	218.619	1250.6738	590.8286	1393.9979
882.3855	0	288.9399	768.6916	218.6483	1250.7521	590.865	1394.0349
888.3778	0	288.9537	804.4003	218.7011	1251.4327	590.8855	1394.0962
888.478	0	288.9585	804.4034	218.711	1257.6137	590.9153	1394.1335
888.6224	0	288.9888	804.4064	218.7516	1257.7043	590.9426	1394.17
888.7301	0	289.008	804.4109	218.8268	1257.907	590.9758	1394.2079
888.805	0	289.0299	804.4302	218.8565	1257.973	591.0256	1394.2379
888.8963	0	289.0512	804.435	218.8679	1258.041	591.0805	1394.2614
888.9988	0	289.1284	804.44	218.9258	1258.1238	591.149	1394.2802
894.9444	0	289.1517	804.4745	219.0006	1258.6252	591.2287	1394.3467
895.0203	0	289.1703	804.5804	219.0393	1259.2032	601.5446	1394.4449
895.1099	0	289.1878	814.2235	219.158	1271.6726	601.5658	1423.3958
895.1653	0	289.2059	814.2266	223.4269	1285.6142	601.597	1423.4001
895.2436	0	289.2323	814.2298	223.4413	1285.7325	601.6426	1423.481
895.3033	0	289.2589	814.2581	223.4552	1285.7706	601.7383	1423.4845
895.3675	0	289.2818	814.2641	223.4911	1285.8123	601.8389	1423.4896
895.4829	0	289.321	814.2874	223.5091	1285.8935	602.1152	1423.5468
904.458	0	289.3434	814.3331	223.5213	1285.9519	602.1801	1423.5844
904.558	0	289.3734	814.3383	223.5534	1285.9876	609.742	1423.5891
904.6705	0	289.428	814.3763	223.574	1286.0182	609.7624	1423.6261
912.8067	0	289.4734	814.4276	223.5966	1286.0495	609.7789	1423.6597
912.8577	0	289.5441	814.4748	223.6192	1286.0897	609.7973	1423.7142
912.9279	0	301.1389	814.6264	223.6418	1286.1615	609.808	1423.7443
912.9529	0	301.1663	841.6875	223.6738	1286.2197	609.8223	1423.7787
912.9809	0	301.2234	841.6907	223.7593	1327.7455	609.8356	1423.8305
913.0276	0	301.2766	841.6939	223.8614	1327.7885	609.8514	1423.8744
913.0796	0	301.3151	841.698	224.5334	1327.824	609.871	1423.99
913.1726	0	301.3452	841.7357	224.6631	1327.8628	609.8882	1442.1755
913.2355	0	301.3662	841.7395	224.712	1327.9312	609.9034	1442.179
913.2994	0	301.4408	863.8577	224.8216	1327.9841	609.947	1442.1827
913.3647	0	301.4653	863.8625	224.8535	1328.0317	627.3982	1442.3401
913.4289	0	301.4831	863.8657	224.9102	1328.0755	627.5832	1457.5903
918.513	0	301.5414	863.8696	224.9478	1328.1902	627.6536	1457.5942
918.5459	0	301.562	863.9402	232.6327	1335.2208	627.727	1457.5982
918.5847	0	301.5757	863.9861	232.6732	1335.3349	633.3934	1457.7168
918.6126	0	301.6275	864.0057	232.7025	1353.7807	633.5275	1465.292
918.6482	0	301.6515	864.0303	232.7528	1353.8219	633.5857	1465.2961
918.7138	0	301.7076	864.0583	232.8209	1353.8956	633.6529	1465.2998
918.7597	0	301.746	864.0906	239.3156	1353.9339	642.513	1465.3305
918.8077	0	301.8157	864.1184	239.3191	1353.9659	650.5448	1465.3656
918.8514	0	301.8565	864.1229	239.3628	1354.0081	650.6145	1465.4009
918.9156	0	301.9015	864.141	239.3708	1354.0694	650.6733	1465.4651
919.0184	0	301.9655	864.1608	239.3913	1354.1154	650.7239	1465.51
919.0843	0	309.3933	864.1706	239.4428	1354.1754	650.7476	1465.5612
919.1609	0	309.4799	864.218	239.4649	1354.2361	650.7706	1465.5948
927.8312	0	309.5208	864.2485	239.4988	1355.1218	650.7926	1465.6081
927.9276	0	309.5438	864.2828	239.5933	1387.3423	650.8133	1465.6252
927.9642	0	309.5732	864.3146	239.6661	1387.4761	650.8562	1465.6414
928.0131	0	309.6248	864.3314	239.7567	1387.5175	650.8941	1465.7039
928.0574	0	309.6964	864.3551	239.7776	1387.5537	650.9269	1465.762
928.1261	0	309.7527	864.3805	239.7966	1387.5819	650.976	1465.8121
928.265	0	309.8147	864.3939	239.8176	1387.6725	651.0151	1465.8905
934.3574	0	309.865	864.4069	239.8333	1388.3382	662.4109	1484.9818
934.4709	0	309.9395	864.4316	239.852	1388.3721	662.4481	1484.9854
934.6269	0	310.0126	864.4556	239.8658	1388.4034	662.475	1484.9892
951.3183	0	315.1052	864.4789	239.8939	1388.4425	662.5173	1485.0839
951.3921	0	315.1381	864.5229	239.9156	1388.4855	662.5684	1485.0881
951.4836	0	315.1704	864.5455	239.9306	1393.9966	662.6042	1485.132
951.5517	0	315.2263	864.5741	239.9589	1394.0996	662.6573	1485.1557
951.6194	0	315.2464	864.5895	239.9886	1394.1849	677.6227	1485.1737
951.7302	0	315.2836	864.638	240.0106	1394.2334	677.8245	1485.3966
975.7218	0	315.3281	864.6904	240.0285	1394.2746	677.8478	1485.4199
975.7587	0	315.4306	894.1996	240.0568	1394.3267	677.8933	1499.9177
975.7617	0	321.485	894.2027	240.0735	1394.4077	677.9184	1499.9224
975.7851	0	321.5149	894.2058	240.098	1394.5083	677.9529	1499.9265
975.8024	0	321.5489	894.2095	240.1256	1394.9178	677.9761	1516.4998
975.816	0	321.5589	894.2329	240.2154	1409.7893	678.0097	1516.5032
975.8479	0	321.5918	894.2367	240.257	1409.904	678.0463	1516.5069
975.8657	0	321.6137	894.2738	250.7342	1409.9654	678.0762	1516.5344
975.9106	0	321.6353	894.2977	250.9247	1409.9957	678.1263	1516.5383
975.9676	0	321.6682	894.3119	261.3218	1410.021	687.2573	1516.562
976.5995	0	321.6929	894.34	261.4779	1410.0478	691.1766	1516.5867
976.6665	0	321.715	894.3464	261.557	1410.1808	691.2108	1516.5913
976.7027	0	321.7273	894.3927	261.7689	1410.2452	691.2308	1516.6242
976.733	0	321.7752	894.5516	261.9804	1410.3237	691.2468	1516.6517
977.1827	0	321.8017	899.962	261.9844	1423.8657	691.276	1516.6609
984.939	0	321.9031	899.9655	262.0053	1423.9472	691.8416	1516.7022
985.2734	0	321.9373	899.9689	262.0317	1423.9924	698.7239	1516.7299
985.3133	0	321.9622	903.5657	262.0445	1424.0343	698.7835	1516.7549
985.3677	0	321.9817	903.5691	262.0564	1424.0682	698.8063	1516.773
999.1874	0	322.0123	903.5725	262.0757	1424.1208	698.8187	1516.7943
999.2621	0	322.0287	903.6625	262.0862	1424.2178	698.8628	1516.8195
999.301	0	322.0485	903.6661	262.0946	1425.167	698.9017	1516.8349
999.3307	0	322.064	903.7267	262.1146	1442.1104	698.9219	1516.869
999.3635	0	322.0792	903.7317	262.1239	1442.1433	698.9392	1516.8867
999.41	0	322.0991	911.862	262.135	1442.1674	698.9645	1516.9208
999.4321	0	322.1339	911.8656	262.1534	1442.1903	699.0136	1516.9463
999.4599	0	322.1697	911.8689	262.1687	1442.2236	711.5566	1516.9668
999.4921	0	322.2165	911.8733	262.2131	1442.2687	711.61	1517.0488
999.5285	0	333.1658	911.9074	262.2798	1442.3524	711.655	1517.0863
999.5778	0	333.2063	911.912	262.5386	1442.3895	711.6783	1517.1297
999.6481	0	333.2635	911.9488	262.5855	1442.4928	711.6964	1520.8967
999.7808	0	333.2872	912.0108	262.615	1442.6136	711.714	1520.9011
1007.0048	0	333.3107	912.0435	262.6368	1457.2715	711.7453	1520.9879
1007.0399	0	333.3967	912.0814	262.6629	1457.3308	711.7635	1520.9951
1007.0778	0	333.4504	912.1731	262.6822	1457.363	711.7847	1521.0311
1007.1245	0	333.4741	912.2185	262.7097	1457.4029	711.8054	1521.0632
1007.1754	0	333.5108	917.6195	262.7564	1457.4261	711.8246	1521.2188
1007.2209	0	333.5652	917.6231	262.8678	1457.5785	711.8531	1521.3187
1007.2719	0	333.6101	917.627	277.5673	1457.6781	711.888	1521.3449
1007.3247	0	333.674	917.6694	277.5718	1465.9836	711.9406	1575.0397
1007.3855	0	333.7077	917.6728	277.6171	1466.1491	716.0968	1575.0431
1007.4822	0	347.8941	917.6788	277.6401	1484.5736	716.1306	1575.0469
1012.9877	0	347.9273	917.8017	277.6645	1484.6014	716.1824	1575.1208
1013.1697	0	347.9474	917.8067	277.6917	1484.6749	716.2371	1575.1264
1013.2578	0	347.958	917.8111	277.7044	1484.7007	716.3841	1575.1783
1013.3376	0	347.9756	917.8809	277.7143	1484.7145	719.979	1575.1833
1013.4097	0	348.0055	927.3204	277.7292	1484.8331	730.6038	1575.1929
1013.4903	0	348.0138	927.3235	277.7392	1484.8634	730.6832	1575.2245
1013.5837	0	348.0397	927.3267	277.7517	1484.8984	730.7368	1575.2553
1027.2522	0	348.0554	927.3955	277.785	1484.9248	730.7999	1575.2849
1027.3036	0	348.072	927.3996	277.8058	1484.9577	730.8326	1575.343
1027.3275	0	348.1002	975.7055	277.8244	1484.9872	730.8678	1575.4019
1028.4503	0	348.1558	975.7086	277.8452	1485.0175	730.9032	1575.4367
1028.5411	0	348.1712	975.7118	277.8622	1485.0748	730.9611	1575.5379
1028.5976	0	348.2012	975.7318	277.9008	1485.1249	739.2466	1583.4926
1028.6364	0	348.2172	975.7358	277.9227	1485.1738	739.7837	1583.4974
1028.6701	0	348.2377	975.7433	277.9512	1485.2621	739.8185	1583.5017
1028.7084	0	348.2634	975.7745	277.9713	1490.8613	739.8307	1583.5624
1028.7685	0	348.2904	975.7982	277.9886	1490.8992	739.8411	1583.662
1028.8524	0	348.3117	975.8298	278.0083	1491.057	739.85	1583.6894
1038.8621	0	348.3411	975.8625	278.0355	1491.0969	739.8729	1608.985
1038.937	0	348.3997	975.8796	278.0527	1491.1514	739.8838	1608.9887
1039.0216	0	348.4385	975.89	278.0679	1491.2937	739.898	1609.0696
1039.089	0	355.1988	975.9122	278.1041	1510.0555	739.9156	1609.1003
1039.1386	0	355.2256	975.9516	278.1427	1510.1013	739.9479	1609.1169
1039.1897	0	355.2324	975.975	278.2019	1536.6926	739.9681	1609.123
1039.2211	0	355.2484	975.9842	278.2248	1536.7629	740.4075	1609.1463
1039.2576	0	355.2576	975.9975	278.2468	1536.8356	744.3545	1609.1742
1039.3352	0	355.2786	976.0074	278.2516	1536.8758	744.4077	1609.1792
1047.1068	0	355.2864	976.0496	278.3649	1537.0467	744.4352	1609.1977
1047.1747	0	355.2924	976.0786	288.6503	1537.1122	744.5111	1609.2432
1047.2314	0	355.3044	976.1103	288.6548	1537.2103	752.5855	1609.2695
1047.2642	0	355.3113	976.1156	288.6889	1537.2922	752.7063	1609.2873
1047.2962	0	355.3204	976.1345	288.7229	1537.3648	758.8814	1609.3138
1047.3318	0	355.3358	976.1421	288.7399	1563.3208	768.2588	1609.3544
1047.3631	0	355.3415	976.1719	288.7508	1563.4454	768.2837	1609.3714
1047.3883	0	355.3616	976.1974	288.8008	1563.5022	768.2975	1609.4156
1047.4078	0	355.3718	976.2113	288.8139	1574.6258	768.312	1609.4396
1047.4462	0	355.4136	976.2209	288.8302	1574.757	768.3254	1609.5073
1047.5526	0	355.432	976.2382	288.8456	1574.7881	768.3489	1609.5373
1047.6464	0	355.479	976.2664	288.8633	1574.8331	768.3576	1609.5686
1047.7387	0	355.496	976.2899	288.8757	1574.8544	768.3675	1609.657
1056.8213	0	355.5376	976.3439	288.8916	1574.8769	768.3794	1609.7264
1056.9249	0	355.5652	976.3791	288.9591	1574.9132	768.3906	1627.875
1087.4049	0	355.6157	976.4052	289.0181	1574.936	768.4	1627.8784
1088.32	0	355.6509	976.421	289.1488	1574.9747	768.4105	1627.8827
1088.6897	0	355.6779	976.5713	289.1792	1575.0255	768.4276	1627.9483
1088.7473	0	355.6976	976.6482	289.193	1575.1586	768.8752	1627.9805
1088.7851	0	355.7233	984.0155	289.216	1575.3242	768.9247	1627.9969
1088.8258	0	355.7565	984.0191	289.2409	1576.2942	775.8787	1628.03
1088.8717	0	355.7834	984.0225	289.2565	1597.5582	775.9223	1628.0379
1088.9186	0	355.8215	984.057	289.266	1597.5828	775.9634	1628.0808
1088.97	0	355.9005	984.061	289.275	1597.63	775.9784	1628.1374
1089.0334	0	355.955	998.7317	289.2933	1597.6515	775.995	1628.1779
1089.1221	0	367.2869	998.7347	289.3209	1597.6873	776.0365	1628.2043
1096.858	0	367.326	998.7379	289.3428	1597.7409	776.0549	1628.3039
1096.8825	0	367.3474	998.7428	289.3683	1597.7944	776.0798	1639.0335
1096.928	0	367.3606	1006.0802	289.4007	1597.8608	776.1015	1639.0372
1096.9691	0	367.3763	1006.0834	289.4369	1597.9966	776.1318	1639.0412
1096.9963	0	367.3921	1006.0867	300.8556	1608.5749	776.1741	1639.1003
1097.0214	0	367.4077	1006.1391	300.8603	1608.6266	776.1979	1639.1064
1097.0616	0	367.4207	1006.1427	300.8679	1608.7012	790.3719	1639.321
1097.1527	0	367.4454	1006.1468	300.878	1608.8669	790.3876	1676.3289
1097.2363	0	367.4827	1006.209	300.8874	1608.9115	790.4027	1676.3328
1097.3286	0	367.5119	1006.2133	300.8947	1608.9655	790.4194	1676.3594
1106.3177	0	367.5304	1006.286	300.912	1608.9968	790.4352	1676.3653
1106.3757	0	367.5392	1006.3598	300.9255	1609.0221	790.4474	1676.4138
1106.4308	0	367.5523	1006.5304	300.9653	1609.0561	790.4604	1676.424
1106.4874	0	367.5709	1012.3222	300.9948	1609.1046	790.4724	1676.4485
1106.5354	0	367.5933	1012.3254	301.0171	1609.1273	790.4868	1676.4919
1106.6027	0	367.6154	1012.3289	301.0656	1609.1531	790.4984	1676.5485
1106.6665	0	367.6438	1012.4784	301.0927	1609.184	790.5104	1676.5786
1106.7172	0	367.6702	1012.4822	301.1085	1609.2173	790.5221	1676.615
1106.776	0	367.7092	1012.4865	301.1399	1609.3402	790.5455	1676.6372
1106.8473	0	367.7351	1027.5239	301.1897	1616.2851	790.5695	1676.6924
1121.4694	0	367.7656	1027.5265	301.2331	1627.4159	790.6008	1676.719
1121.5565	0	367.797	1027.5296	301.2719	1627.4709	790.6424	1676.7415
1121.6657	0	367.9026	1027.5332	301.3246	1627.5179	790.8918	1676.7701
1121.7764	0	378.7648	1027.607	301.34	1627.5699	790.9436	1676.8143
1121.8776	0	378.8031	1027.6107	301.361	1627.6282	791.0161	1676.873
1121.939	0	378.831	1027.6151	301.3745	1627.7407	791.1405	1676.9418
1122.0054	0	378.8849	1027.659	301.3948	1627.7598	795.4163	1677.0047
1128.2695	0	382.5313	1027.7061	301.4132	1627.806	795.4533	1691.5586
1128.3706	0	382.7966	1027.849	301.4345	1627.8268	795.4903	1691.5636
1128.404	0	390.6649	1027.9419	301.4591	1627.9006	795.5157	1691.5686
1128.435	0	390.6708	1038.2471	301.4853	1627.9922	795.5531	1691.6071
1128.4726	0	391.1879	1038.2508	301.5247	1628.0238	795.6187	1691.6445
1128.5197	0	391.2069	1038.2541	301.5828	1628.0503	805.1581	1691.8479
1128.5598	0	391.224	1038.2963	309.2283	1628.1008	805.1824	1691.8527
1128.6073	0	391.248	1038.3	309.2642	1628.5061	805.2077	1700.0239
1128.6617	0	391.3007	1038.4069	309.2984	1654.9647	805.2358	1700.0275
1128.804	0	391.3226	1038.4127	309.3241	1654.9837	805.2562	1700.0315
1149.663	0	391.337	1038.4496	309.3736	1655.0012	805.2754	1700.0864
1149.7383	0	391.3588	1038.5047	309.4406	1655.043	805.2887	1700.1231
1149.7686	0	391.3869	1038.5409	309.4746	1655.0946	805.3076	1700.1711
1149.7908	0	391.4031	1038.546	309.5238	1655.1214	805.3321	1700.2175
1149.8889	0	391.6015	1038.5781	309.6158	1655.1905	805.3533	1700.2837
1149.9447	0	391.632	1038.6416	309.7577	1655.4377	805.378	1700.3258
1150.0013	0	391.6462	1055.6985	314.5028	1656.1788	805.4076	1707.6766
1150.0499	0	391.6623	1055.7014	314.5077	1663.4521	805.4312	1707.681
1150.1007	0	391.6798	1055.7043	314.5298	1677.031	805.4687	1707.6855
1150.1453	0	391.7043	1055.7094	314.5598	1677.1059	805.5513	1707.7654
1150.1836	0	391.722	1055.7341	314.6087	1699.5229	814.8719	1707.8207
1150.233	0	391.7263	1055.7382	314.6386	1699.5444	814.9262	1735.8533
1150.3026	0	391.7389	1055.7736	314.6595	1699.5595	814.9678	1735.8572
1150.3843	0	391.7764	1055.8234	314.6801	1699.5764	814.9909	1735.8613
1150.4787	0	391.7841	1055.8883	314.7292	1699.5969	815.0259	1736.0052
1156.8006	0	391.8107	1055.8933	314.8152	1699.6176	815.049	1736.0099
1156.8329	0	391.8646	1056.0541	314.8841	1699.6344	815.065	1736.0486
1156.8869	0	391.9641	1056.0863	314.9385	1699.6847	815.1046	1736.0797
1156.9474	0	392.0133	1056.199	314.989	1699.7155	815.1309	1736.0854
1156.9921	0	392.0817	1056.2048	315.0015	1699.7753	815.1613	1736.108
1157.0528	0	408.2062	1056.3	315.0198	1699.8304	815.1886	1736.1294
1157.0975	0	408.2469	1087.359	315.0527	1699.9109	815.2126	1736.1499
1157.1469	0	408.2703	1087.3621	315.0732	1699.9638	815.2417	1736.1831
1157.2099	0	408.2991	1087.3653	315.11	1700.0076	815.2824	1736.2717
1157.2685	0	408.3169	1087.3706	315.1247	1700.0286	815.3332	1743.0174
1157.3483	0	408.3582	1087.4439	315.1409	1700.0497	815.3742	1743.0216
1165.7669	0	408.3795	1087.4515	315.1633	1700.0757	820.3031	1743.0259
1165.8473	0	408.3975	1087.5077	315.194	1700.1271	820.4387	1743.0739
1165.9002	0	408.4325	1087.5308	315.2235	1700.1754	820.5536	1743.1087
1166.0236	0	408.4697	1087.5348	315.2816	1700.2192	834.6817	1743.1281
1175.5904	0	408.4929	1087.5709	315.3156	1701.1072	834.7224	1743.1826
1176.7465	0	408.5333	1087.5914	315.3493	1701.2714	834.7458	1743.2445
1176.8062	0	408.544	1087.6156	315.4257	1735.4947	834.7694	1743.3475
1176.8462	0	408.5692	1087.6771	320.6808	1735.5665	834.791	1743.4022
1176.9028	0	408.6025	1087.7313	320.7069	1735.6309	834.8158	1743.4371
1176.9571	0	408.6747	1087.7557	320.9159	1735.7684	834.8461	1743.551
1177.0515	0	408.7533	1087.8217	320.9471	1735.8036	834.865	1754.1407
1177.1529	0	408.7827	1087.8955	321.3304	1735.8297	834.8956	1754.1453
1177.2208	0	408.809	1087.9057	321.3723	1735.8958	834.9223	1754.1496
1177.3598	0	408.8986	1087.9392	321.394	1735.9253	834.945	1754.219
1198.0916	0	408.9765	1087.9794	321.4231	1735.9632	834.977	1754.2955
1198.1026	0	409.0367	1087.9996	321.4551	1736.0051	835.1133	1754.4369
1198.1152	0	409.2005	1088.0435	321.4766	1736.0465	842.5097	1754.5313
1198.2652	0	417.6699	1088.0681	321.491	1736.1075	842.5721	1776.0608
1198.796	0	417.6955	1088.1453	321.5131	1736.1744	842.5959	1776.0643
1198.8569	0	417.7241	1088.2013	321.5618	1743.5331	842.6117	1776.1669
1198.8877	0	417.7552	1096.0461	321.5779	1743.5983	842.6353	1776.1715
1198.9359	0	417.7738	1096.0495	321.6009	1743.6574	842.6643	1776.176
1198.9623	0	417.8031	1096.0535	321.6169	1743.7415	842.7204	1776.2088
1199.0191	0	417.8151	1096.0917	321.6332	1754.115	842.7689	1776.2408
1199.1888	0	417.833	1096.0951	321.6542	1754.1666	851.2032	1776.2866
1199.3156	0	417.8495	1096.1023	321.6708	1754.2121	851.2461	1784.3883
1224.187	0	417.8632	1096.1834	321.6898	1754.3331	851.2799	1784.3935
1225.1611	0	417.8808	1096.2144	321.7103	1775.8251	851.3131	1792.69
1225.2666	0	417.8916	1096.3049	321.7279	1775.8963	851.3539	1817.6678
1225.3052	0	417.9045	1096.3118	321.764	1775.9262	851.395	1817.6713
1225.358	0	417.9232	1096.3524	321.8056	1775.9757	851.456	1817.6751
1225.4512	0	417.9372	1105.2066	321.867	1776.0219	864.7016	1817.6799
1225.54	0	417.9543	1105.2099	321.9072	1776.0442	864.9305	1817.7492
1225.617	0	417.9758	1105.2132	321.9677	1776.0764	864.9591	1817.8142
1225.691	0	418.0201	1105.2171	322.0229	1776.1698	865.0139	1817.8423
1225.7698	0	418.0488	1105.2679	322.0585	1776.2222	865.0315	1817.9428
1225.8599	0	418.0624	1105.2721	322.1065	1776.2404	865.0499	1817.9753
1250.0785	0	418.0888	1105.4654	334.8797	1776.2786	865.0807	1818.0214
1250.1133	0	418.1134	1105.4975	347.2073	1776.3273	865.1063	1818.061
1251.0725	0	418.1473	1105.5425	347.2205	1776.4473	865.1379	1818.0923
1251.0972	0	418.4301	1120.5733	347.4426	1776.5019	865.1711	1833.046
1251.1457	0	418.6324	1120.5766	347.461	1784.3255	865.2115	1833.0495
1251.1701	0	425.2569	1120.5796	347.9604	1784.3514	865.246	1833.0533
1251.1973	0	438.901	1120.5836	347.9642	1784.3921	865.306	1833.0739
1251.2435	0	438.9697	1120.6152	348.0099	1784.4608	873.587	1833.1298
1251.2984	0	439.023	1120.6189	348.0242	1784.5635	881.564	1833.1777
1251.412	0	439.0427	1120.6911	348.0425	1784.6057	881.615	1833.2128
1251.4687	0	439.0676	1120.6947	348.069	1818.2877	881.6686	1833.2376
1251.5147	0	439.0929	1120.7319	348.0851	1818.3285	881.697	1833.2816
1251.6233	0	439.1087	1120.7369	348.0979	1818.3864	881.7204	1833.3275
1251.7391	0	439.1313	1120.7493	348.1083	1818.4232	881.7426	1833.3897
1258.6254	0	439.1496	1120.7555	348.1217	1818.4516	881.7768	1833.4332
1258.6333	0	439.1795	1120.7924	348.1507	1818.4909	881.8194	1833.4553
1258.6896	0	439.2198	1120.8144	348.1636	1818.5341	881.8457	1833.5352
1258.7312	0	439.2632	1120.8644	348.1896	1818.5841	881.877	1833.6003
1258.7819	0	439.2958	1120.9097	348.2057	1818.6575	881.9089	1859.1099
1259.1101	0	439.3393	1120.9202	348.2415	1818.8503	881.9367	1859.1134
1259.1453	0	439.4938	1120.9843	348.275	1833.1621	881.9833	1859.1177
1259.1944	0	451.1091	1121.0587	348.2905	1833.2149	882.043	1859.1978
1259.2376	0	451.1598	1121.1916	348.3116	1833.249	888.3022	1859.3265
1259.3306	0	451.1959	1127.6446	348.3317	1833.2956	888.327	1859.3598
1272.3113	0	451.2112	1127.648	348.3819	1833.3367	888.3546	1866.5929
1272.3974	0	451.2272	1127.6518	348.4015	1833.4011	888.3774	1866.5964
1272.4588	0	451.2506	1127.7112	348.5564	1833.446	888.3946	1866.6
1272.5063	0	451.2666	1127.715	348.6772	1833.6207	888.4141	1866.6595
1272.5537	0	451.2832	1127.7731	349.0549	1833.6783	888.4346	1866.7222
1272.6118	0	451.2997	1127.7767	349.0787	1848.5979	888.4568	1866.7517
1272.651	0	451.3184	1127.7969	349.0945	1858.4706	888.477	1866.8404
1286.437	0	451.3307	1127.8057	349.1193	1858.5192	888.4996	1883.2201
1286.4953	0	451.3493	1127.8422	354.6842	1858.6051	888.5284	1883.2242
1286.5686	0	451.3749	1127.8641	354.6881	1858.6416	888.574	1883.2782
1286.598	0	451.391	1127.8976	354.7155	1858.8375	888.598	1883.2961
1286.6501	0	451.3984	1128.0712	354.7311	1858.876	888.6901	1883.3222
1286.6807	0	451.422	1149.0656	354.7566	1859.0104	888.7542	1883.3276
1286.7544	0	451.4366	1149.0688	354.7747	1859.0439	888.8397	1883.3481
1286.8829	0	451.4529	1149.0719	354.7914	1859.1465	894.8953	1883.3739
1286.9639	0	451.4962	1149.1175	354.8129	1859.197	894.9224	1883.4307
1287.051	0	451.517	1175.5082	354.8339	1859.2808	894.9397	1883.4858
1293.693	0	451.5714	1175.5112	354.848	1866.7154	894.9605	1883.5113
1293.8276	0	451.598	1175.5143	354.875	1883.5478	894.982	1883.5235
1293.8826	0	451.6332	1175.5469	355.1654	1883.769	895.0096	1883.5745
1293.9344	0	451.7146	1175.5513	355.1935	1883.8338	895.0379	1883.5888
1294.0311	0	452.0428	1175.6094	355.2108	1883.9182	895.0757	1883.6074
1294.0729	0	467.1559	1175.6136	355.2502	1883.9854	895.1331	1883.6297
1294.1775	0	467.7016	1175.7666	355.2611	1884.8695	895.2163	1883.6646
1294.2395	0	467.725	1175.7911	355.271	1884.9935	900.6281	1883.6945
1294.2978	0	467.7448	1198.0302	355.281	1894.8152	900.6535	1883.7196
1294.3521	0	467.7495	1198.0331	355.2943	1894.9701	900.6811	1883.8354
1294.4573	0	467.7596	1198.0361	355.3273	1895.204	900.7234	1883.8583
1306.5541	0	467.7673	1198.0967	355.3592	1895.2769	900.7877	1883.9294
1306.6386	0	467.7826	1198.1003	355.3807	1896.591	900.8432	1891.3433
1327.4116	0	467.7953	1198.1046	355.3952	1925.2517	900.9412	1891.3489
1328.3389	0	467.8066	1198.1576	355.4225	1931.8891	904.1976	1911.84
1328.4016	0	467.8212	1198.1899	355.4392	1942.4733	904.2546	1911.8433
1328.4537	0	467.8353	1198.2755	355.4681	1942.5197	904.3577	1911.8473
1328.4961	0	467.8544	1198.3239	355.5089	1942.5683	904.4253	1911.9074
1328.5624	0	467.8702	1198.4951	355.5449	1942.585	904.5168	1911.9511
1328.6763	0	467.8899	1207.1713	355.6545	1942.6424	912.7494	1911.9552
1328.7726	0	467.9606	1207.1743	355.6936	1942.6727	912.7705	1912.0073
1328.8577	0	467.9842	1207.1775	355.7256	1942.7099	912.7801	1912.0466
1328.9038	0	468.009	1207.1836	355.7782	1942.7347	912.7899	1912.192
1328.9506	0	468.0535	1207.2359	366.7574	1942.7508	912.8014	1925.0627
1329.0138	0	468.3783	1207.2397	366.7616	1942.7678	912.8128	1925.0664
1335.6485	0	468.4267	1207.2884	366.8425	1942.7941	912.8259	1925.0708
1335.7125	0	468.4643	1207.3591	366.8749	1942.813	912.8385	1925.1327
1335.7486	0	468.4964	1207.4317	366.8837	1942.8971	912.8502	1925.1717
1335.7998	0	468.5197	1250.3626	366.9336	1942.9705	912.865	1925.1893
1335.8773	0	468.5537	1250.3655	366.9436	1943.0457	912.9126	1925.2287
1335.9697	0	468.6556	1250.3693	366.9546	1944.0083	912.9304	1925.2736
1336.0496	0	482.1963	1250.3734	366.9999	1971.6796	912.9507	1925.3425
1336.1125	0	496.1726	1250.3949	367.0161	1971.7267	918.3161	1925.4261
1336.1451	0	496.1907	1250.4109	367.0299	1971.8297	918.42	1925.47
1336.2228	0	496.2276	1250.4333	367.0705	1971.9052	918.4762	1930.8321
1347.5006	0	496.2361	1250.4466	367.102	1971.959	918.5059	1930.8684
1347.626	0	496.2549	1250.4511	367.117	1972.0313	918.5279	1930.8729
1347.7357	0	496.2696	1250.4774	367.1409	1972.1727	918.5485	1930.9192
1354.5714	0	496.2771	1250.4913	367.1782	1973.1861	918.568	1930.9941
1354.6644	0	496.2914	1250.5318	367.2584	1980.7823	918.5896	1930.9986
1354.7546	0	496.2984	1250.5609	367.3012	1980.8579	918.6617	1931.0512
1354.807	0	496.3363	1250.648	367.324	1980.8957	918.7053	1931.1557
1354.8639	0	496.3494	1250.6864	367.3599	1980.9428	918.735	1931.3165
1354.9212	0	496.3734	1250.7039	367.3937	1980.9947	918.7727	1942.6384
1361.893	0	496.406	1250.7401	367.422	1981.0378	918.8313	1942.6424
1361.9951	0	496.7637	1250.7832	367.4565	1981.1063	919.1371	1942.6474
1362.0707	0	496.7922	1250.7894	367.5118	1981.1751	927.7724	1980.4262
1362.1732	0	496.8099	1250.8358	367.5391	2018.3945	927.8314	1980.4297
1362.2496	0	496.8353	1257.7438	378.1502	2018.4334	927.8815	1980.4337
1362.3197	0	496.8505	1257.7468	378.1542	2018.4665	927.9359	1980.4957
1362.3804	0	496.8661	1257.7499	378.1832	2018.7333	927.971	1980.4996
1362.4579	0	496.8988	1257.776	378.2021	2018.7752	928.039	1980.5459
1362.5493	0	496.928	1257.7798	378.219	2018.8015	933.8978	1980.6419
1387.2041	0	496.9649	1257.7847	378.247	2018.833	933.9549	1980.67
1387.3095	0	496.9808	1257.8142	378.2657	2018.8788	934.0238	1980.6761
1387.3251	0	497.0004	1271.5037	378.299	2018.9364	934.0924	1980.7348
1387.3345	0	497.0234	1271.5065	378.3285	2018.9794	934.1832	1980.7771
1387.3475	0	497.0458	1271.5096	378.3682	2019.0157	934.2813	1980.8498
1387.3613	0	497.0994	1271.5406	378.3987	2019.0886	950.826	1980.8757
1388.0243	0	497.1246	1271.5446	378.4424	2019.1289	950.9226	1980.9463
1388.0934	0	497.1778	1271.5966	378.5276	2019.2334	951.0115	1981.0166
1388.1882	0	497.2044	1285.7596	378.767	2019.2849	976.1984	2018.8266
1394.6908	0	497.2635	1285.7626	390.2024	2019.8278	976.5741	2018.8301
1394.7667	0	497.3114	1285.7661	390.4192	2028.5526	976.706	2018.8335
1394.8291	0	497.3963	1285.853	390.6294	2028.5961	976.7386	2018.8865
1394.9114	0	497.4642	1285.8567	390.8947	2028.6634	976.7763	2018.8925
1394.9761	0	500.378	1305.5561	390.8981	2028.7924	976.8196	2018.9216
1395.1893	0	500.4617	1305.5592	390.9293	2028.8986	976.8796	2018.9536
1395.2622	0	501.3608	1305.5623	390.9556	2029.0055	976.9232	2018.9593
1395.4342	0	501.3718	1305.5675	390.9695	2059.0885	976.9739	2018.9968
1410.0097	0	501.3818	1305.6809	390.9886	2059.4367	977.0274	2019.029
1410.9372	0	501.3974	1305.6845	390.994	2059.4958	977.0537	2019.0363
1410.9986	0	501.411	1305.7896	391.0005	2059.5721	977.0791	2019.0477
1411.0752	0	501.4176	1305.7938	391.0153	2059.6008	977.1143	2019.0755
1411.1353	0	501.4293	1310.8944	391.0317	2059.6316	977.1726	2019.1018
1411.1663	0	501.439	1310.8976	391.0483	2059.6785	977.2429	2019.122
1411.2493	0	501.4505	1310.9008	391.0778	2059.7176	977.2965	2019.1506
1411.325	0	501.4733	1310.9351	391.0939	2059.782	984.6683	2019.1688
1411.391	0	501.4849	1310.9857	391.1112	2059.8448	984.7101	2019.1864
1411.4385	0	501.5045	1310.9897	391.1307	2059.9558	984.7416	2019.2189
1411.4843	0	501.5438	1311.0266	391.1699	2060.2643	984.7622	2019.2612
1411.5654	0	501.589	1311.0502	391.1836	2065.6578	984.7761	2019.295
1415.1913	0	501.9082	1311.0786	391.229	2076.0745	984.808	2019.3197
1415.2531	0	501.9497	1311.0845	391.2478	2076.2177	984.8265	2019.365
1415.3382	0	501.9688	1311.1311	391.2654	2086.6557	984.8427	2019.4525
1424.5666	0	501.9983	1311.2256	391.4096	2086.7362	984.8622	2037.0143
1424.6145	0	502.0234	1311.2652	391.582	2086.7954	984.8841	2037.0181
1424.6461	0	502.0473	1311.2926	391.6311	2086.8586	984.904	2037.0217
1424.7312	0	502.0974	1311.354	391.6677	2086.9092	984.9343	2059.0036
1424.8684	0	502.1305	1311.4092	391.7058	2086.9717	985.3094	2059.0072
1424.9519	0	502.2702	1327.3639	391.743	2087.0854	985.3791	2059.0111
1442.2838	0	502.4096	1327.3666	391.7869	2114.4757	999.112	2059.0419
1442.2867	0	519.8875	1327.3697	391.818	2115.0202	999.1802	2059.0584
1442.3029	0	519.9162	1327.4038	407.5242	2115.0745	999.2215	2059.1265
1442.3088	0	519.9358	1327.4081	407.5283	2115.13	999.2537	2059.1463
1442.3121	0	519.9588	1327.5503	407.6217	2115.1544	999.2778	2059.154
1442.3149	0	519.9783	1327.5542	407.6904	2115.2059	999.3023	2059.1605
1442.3361	0	520.0109	1327.5589	407.9126	2115.2546	999.3222	2059.1808
1442.358	0	520.0265	1327.6655	407.9391	2115.304	999.3836	2059.1952
1443.1386	0	520.0547	1334.5243	408.0287	2115.3387	999.4399	2059.2273
1443.203	0	520.0811	1334.5275	408.0696	2115.3749	999.4643	2059.2887
1443.2761	0	520.1015	1334.5309	408.1332	2115.4291	999.503	2059.303
1457.4526	0	520.1149	1334.5839	408.1728	2115.4627	999.5447	2059.3199
1457.4763	0	520.126	1334.5891	408.2181	2115.9614	999.6461	2059.3399
1457.4857	0	520.1355	1334.6216	408.25	2120.8318	1006.973	2059.3679
1457.4938	0	520.1485	1334.6279	408.2887	2120.8656	1007.0125	2059.3943
1457.5022	0	520.1618	1334.7231	408.3637	2120.9358	1007.05	2059.4231
1457.5107	0	520.2024	1334.727	408.3972	2120.9653	1007.0642	2059.441
1457.5241	0	520.2388	1335.0006	408.4348	2120.9967	1007.0773	2059.4561
1458.2727	0	520.2787	1335.0499	408.4972	2121.0289	1007.092	2059.4673
1458.2985	0	520.3109	1353.5527	408.5435	2121.061	1007.1144	2059.4903
1458.3383	0	520.3427	1353.5556	416.6923	2121.0902	1007.146	2059.5105
1458.3731	0	520.3694	1353.5589	416.8201	2121.1232	1007.1717	2059.5535
1458.4072	0	520.4268	1353.5837	417.0202	2121.1738	1007.1924	2059.606
1458.4499	0	520.4817	1353.6001	417.0913	2130.0162	1007.219	2059.6307
1458.481	0	520.5274	1353.6041	417.3071	2138.5969	1007.2616	2059.649
1458.5351	0	520.5567	1353.609	417.3108	2138.6709	1007.3205	2059.6632
1458.5963	0	520.7094	1387.3861	417.3533	2138.8192	1012.9935	2059.7018
1458.6493	0	535.391	1387.3892	417.3665	2138.8444	1013.0213	2059.7151
1458.7237	0	535.4366	1387.3924	417.3724	2138.8608	1013.047	2059.8221
1458.791	0	535.4807	1387.4188	417.3939	2138.8943	1013.0787	2064.8325
1466.3515	0	535.5167	1387.422	417.4067	2138.9387	1013.1183	2064.8387
1466.3891	0	535.5889	1387.462	417.4299	2139.0041	1013.1766	2064.9156
1466.4433	0	535.6173	1387.4915	417.4421	2139.0719	1028.2505	2075.4315
1466.4783	0	535.6409	1387.4965	417.4533	2139.1283	1028.2936	2075.4353
1466.5071	0	535.6661	1387.5277	417.4628	2139.1785	1028.3305	2075.4407
1466.5331	0	535.6811	1387.5429	417.4782	2152.0438	1028.3461	2075.4833
1466.5805	0	535.7066	1387.5566	417.7831	2152.0818	1028.3681	2075.5249
1466.6777	0	535.7261	1387.5885	417.7945	2152.1688	1028.3814	2075.5293
1466.8021	0	535.7464	1387.626	417.8056	2152.2527	1028.3972	2075.6909
1467.0064	0	535.7773	1387.6451	417.8177	2152.5593	1028.4154	2075.7281
1484.6476	0	535.7982	1387.6787	417.8326	2152.5969	1028.4318	2086.3954
1484.6664	0	535.8164	1387.6988	417.849	2152.6898	1028.4564	2086.3993
1484.6741	0	535.8323	1387.7391	417.8644	2152.7445	1028.4813	2086.4029
1484.6982	0	535.8516	1387.7829	417.8749	2152.7988	1028.5096	2086.6486
1484.7235	0	535.8756	1387.8029	417.8915	2152.8744	1028.5507	2086.6528
1485.8304	0	535.8907	1387.8171	417.9051	2177.2997	1028.587	2086.6585
1485.8863	0	535.9367	1387.8931	417.9172	2177.363	1028.6598	2114.6326
1485.9107	0	535.9708	1388.2903	417.98	2177.3941	1028.6987	2114.6364
1485.9527	0	536.002	1388.3141	418.0087	2177.4656	1028.7525	2114.6406
1485.99	0	536.0969	1388.3391	418.0492	2177.5051	1028.9289	2114.689
1486.0374	0	536.1488	1388.3451	418.2161	2177.5377	1038.8735	2114.6935
1486.0807	0	536.2033	1388.3663	418.248	2177.5662	1038.9269	2114.7361
1486.2041	0	546.3079	1388.383	425.0908	2177.598	1038.9667	2114.7576
1491.803	0	546.3126	1388.4384	425.1405	2177.6365	1039.0062	2114.7975
1491.9008	0	546.3202	1388.4776	425.1888	2177.67	1039.026	2114.8385
1491.9301	0	546.3473	1388.5121	425.2605	2177.7037	1039.0538	2114.8788
1491.9547	0	546.3685	1388.5619	425.2941	2177.7403	1039.1347	2115.0323
1491.9859	0	546.4156	1388.6082	431.6617	2177.86	1039.2805	2115.1317
1492.0155	0	546.4318	1388.6787	431.6661	2178.1013	1046.9923	2115.1843
1492.0612	0	546.4395	1393.393	431.6913	2195.6286	1047.0412	2115.2259
1492.2296	0	546.5197	1393.3969	431.7102	2221.3482	1047.0976	2120.6138
1492.3125	0	546.5783	1393.4004	431.7284	2221.4354	1047.1237	2120.6183
1492.3592	0	546.5962	1393.428	431.7642	2228.7414	1047.1624	2120.6227
1492.408	0	546.628	1393.4317	431.8133	2228.7775	1047.2224	2120.6464
1492.4721	0	546.6481	1393.4642	431.8354	2228.8806	1047.2725	2120.6508
1500.8686	0	546.6691	1393.4966	431.8592	2228.9419	1047.3262	2120.6808
1500.9282	0	546.6877	1393.5435	431.8959	2228.9831	1047.3753	2120.6963
1500.9795	0	546.7002	1393.6276	431.9196	2229.035	1047.4067	2120.7058
1501.0362	0	546.7186	1393.6609	431.9319	2229.1725	1047.4535	2120.7165
1501.0962	0	546.745	1393.6664	431.9667	2235.5274	1047.5455	2120.7269
1501.1462	0	546.7557	1393.6912	431.9956	2258.7606	1047.655	2120.7428
1501.2101	0	546.7764	1393.7286	432.019	2258.8008	1056.5102	2120.7734
1501.2804	0	546.7907	1393.7469	432.0626	2258.8404	1056.5648	2120.7851
1501.398	0	546.8139	1393.7666	432.1409	2258.8643	1056.6229	2120.8286
1511.1122	0	546.8348	1393.7796	432.459	2258.9636	1056.6619	2120.8438
1511.1571	0	546.8623	1393.7971	450.4605	2259.0113	1056.6908	2120.8595
1511.2046	0	546.883	1393.8328	450.7276	2259.0364	1056.7221	2120.8949
1511.2847	0	546.924	1393.8748	450.779	2259.074	1056.7559	2120.9475
1511.3526	0	546.9527	1393.9132	450.8096	2259.0984	1056.7902	2120.9746
1511.4464	0	547.0082	1393.9364	450.8125	2259.1282	1056.8401	2121.0173
1517.7268	0	547.1566	1393.9501	450.8222	2259.1618	1067.5036	2121.0361
1517.7855	0	547.2281	1393.9882	450.853	2259.2347	1067.5291	2121.0599
1517.8662	0	565.4306	1394.2257	450.8939	2259.2953	1067.5741	2121.0896
1517.9308	0	565.4639	1394.35	450.9285	2267.562	1067.6227	2121.2082
1518.0266	0	565.4838	1410.0341	451.1783	2267.5954	1067.7349	2121.25
1536.5176	0	565.5079	1410.0372	451.1996	2267.6199	1067.8448	2121.2957
1537.8355	0	565.5364	1410.0403	451.2132	2267.6478	1067.9479	2138.4777
1537.9029	0	565.5432	1410.0444	451.2312	2267.6899	1072.4936	2138.485
1537.9631	0	565.5555	1410.0856	451.2443	2267.7174	1072.6938	2138.521
1538.0374	0	565.5984	1410.0896	451.2631	2267.7481	1072.8846	2138.645
1538.0767	0	565.6132	1410.2307	451.2766	2267.8273	1088.3635	2138.6499
1538.1295	0	565.6538	1410.2691	451.2909	2267.9472	1088.3832	2138.8216
1538.1954	0	565.6714	1423.5717	451.3069	2267.9938	1088.3981	2138.8582
1538.297	0	565.6945	1423.575	451.3164	2284.7086	1088.4207	2138.9629
1575.6501	0	565.741	1423.5783	451.3355	2284.7861	1088.434	2139.1078
1575.6585	0	565.7563	1423.5827	451.3479	2284.8125	1088.4531	2152.5599
1575.6759	0	565.8104	1423.6295	451.4039	2284.8466	1088.4639	2152.5634
1575.697	0	565.8541	1423.634	451.4355	2284.9555	1088.4755	2152.5671
1575.768	0	565.8937	1423.8353	451.524	2285.0944	1088.4949	2152.6365
1575.7886	0	565.9163	1423.8394	451.5459	2285.1322	1088.5141	2152.6602
1575.8417	0	565.9452	1423.888	451.6012	2285.1588	1088.5417	2152.6935
1575.9038	0	565.9751	1442.3185	451.6447	2285.2307	1088.5713	2152.7769
1575.986	0	566.0065	1442.3216	451.7597	2285.4217	1088.6095	2152.8086
1576.0948	0	566.0335	1442.3246	451.8438	2293.4681	1088.6781	2152.8438
1576.1563	0	566.0895	1442.3289	467.3626	2293.5099	1088.7266	2152.8913
1576.1993	0	566.1877	1442.3846	467.8285	2293.5583	1088.7727	2152.9486
1576.2394	0	566.2567	1442.3882	467.8734	2293.6523	1088.8025	2153.0211
1576.2844	0	566.3676	1442.4516	467.8849	2293.7251	1088.8307	2153.0698
1576.3552	0	572.0958	1442.4965	467.9028	2293.7857	1088.8684	2176.7735
1584.1124	0	572.1191	1442.5002	467.9224	2293.848	1096.675	2176.7778
1584.2118	0	572.1312	1442.505	467.9499	2293.8788	1096.7253	2176.7821
1584.241	0	572.1445	1442.778	467.9632	2293.916	1096.7869	2176.9129
1584.2803	0	572.174	1442.7823	467.9772	2293.9735	1096.8283	2177.0488
1584.3228	0	572.2018	1457.5995	467.9966	2294.0425	1096.8473	2177.093
1584.3642	0	572.2255	1457.6024	468.0151	2294.6262	1096.8614	2177.114
1584.4151	0	572.2519	1457.6052	468.031	2314.1373	1096.8737	2177.1424
1584.4752	0	572.2684	1457.6503	468.0518	2314.1918	1096.8877	2177.2156
1584.538	0	572.3013	1457.6555	468.0838	2314.2355	1096.9037	2195.1888
1584.5982	0	572.3197	1457.6609	468.3708	2314.263	1096.9162	2195.2572
1584.6758	0	572.3551	1457.7081	468.3926	2314.2845	1096.9339	2195.2605
1584.7366	0	572.3911	1457.7787	468.4104	2314.3086	1096.956	2195.2642
1597.4332	0	572.4298	1457.7832	468.4252	2314.3338	1096.9789	2195.268
1597.4516	0	572.456	1465.257	468.4466	2314.3811	1097.0064	2195.3053
1598.2127	0	572.4922	1465.2604	468.4665	2314.42	1097.0388	2195.3398
1598.2581	0	572.528	1465.2637	468.4756	2314.4506	1106.1315	2195.3441
1598.284	0	572.5608	1465.3141	468.4939	2314.5062	1106.1593	2195.3741
1598.4416	0	572.5912	1465.3173	468.5066	2314.5513	1106.182	2195.4024
1598.5277	0	572.6854	1465.3209	468.5241	2314.6347	1106.2012	2195.5065
1598.6348	0	572.751	1465.3438	468.5517	2328.9783	1106.2216	2200.8695
1598.7659	0	572.7994	1465.3793	468.5802	2329.042	1106.2358	2200.8763
1609.6274	0	572.8368	1465.5052	468.618	2329.0881	1106.2553	2200.9308
1609.7047	0	572.9007	1465.5355	468.6621	2329.1215	1106.2741	2200.9345
1609.7625	0	573.0052	1465.5981	481.2021	2329.1598	1106.2913	2200.9786
1609.8026	0	582.3078	1484.7457	481.2061	2336.7898	1106.3089	2200.9843
1609.8367	0	582.3434	1484.7488	481.2335	2337.1785	1106.3289	2201.0043
1609.939	0	582.389	1484.752	481.2563	2338.1455	1106.3499	2201.0305
1609.9993	0	582.4276	1484.853	481.2846	2356.6406	1106.3835	2201.0695
1610.0504	0	582.4528	1484.8563	481.3247	2357.3906	1106.5115	2201.0767
1610.1199	0	582.4916	1484.8604	481.3711	2371.8415	1113.7368	2201.0983
1616.0857	0	582.5148	1484.8905	481.4149	2371.9805	1113.8377	2201.1499
1616.1468	0	582.5919	1484.895	481.4369	2372.0073	1121.4203	2201.1785
1616.1621	0	582.6155	1484.9495	481.4712	2372.025	1121.4538	2201.2219
1616.1856	0	582.6564	1484.9534	481.5046	2372.053	1121.5187	2201.2481
1616.2162	0	582.6787	1484.9619	481.5352	2372.0819	1121.5493	2201.2662
1616.2393	0	582.695	1484.9916	481.5524	2372.173	1121.5763	2201.2752
1616.2672	0	582.72	1485.0376	481.5893	2372.2085	1121.6022	2201.3043
1616.2851	0	582.738	1485.0719	481.619	2372.2493	1121.6801	2201.335
1616.3177	0	582.7709	1485.1212	481.6458	2372.2762	1121.9191	2201.3749
1616.3604	0	582.803	1485.1671	481.6652	2372.3032	1128.2751	2201.3928
1616.494	0	582.8326	1485.2124	481.6914	2372.3265	1128.3573	2201.4527
1627.556	0	582.853	1485.2597	481.719	2372.378	1128.3969	2201.4861
1628.3388	0	582.8709	1485.3144	481.8113	2372.4474	1128.4177	2201.5475
1628.4169	0	582.9176	1485.4021	481.863	2393.5371	1128.4463	2201.6441
1628.4446	0	582.9442	1490.5831	481.9599	2393.5986	1128.4699	2201.7111
1628.4675	0	582.9959	1490.5867	482.1269	2393.6324	1128.4939	2201.9688
1628.5061	0	583.0421	1490.59	486.4582	2393.6481	1128.5163	2228.6778
1628.5508	0	583.1087	1490.6208	486.465	2393.6753	1128.5396	2228.6815
1628.6468	0	590.773	1490.6244	486.496	2393.8014	1128.5625	2228.6852
1628.7067	0	590.8022	1490.6644	486.5116	2393.8483	1128.5877	2228.741
1628.7607	0	590.8433	1490.669	486.5438	2393.9867	1128.6275	2228.7454
1628.8267	0	590.9103	1490.6935	486.5846	2394.0153	1128.6717	2228.781
1628.9139	0	590.9652	1490.7166	486.6125	2394.0442	1149.0662	2234.859
1628.9832	0	591.0849	1490.722	486.633	2394.1002	1149.5832	2234.863
1639.5356	0	591.1314	1490.7376	486.6924	2394.1506	1149.6233	2234.8989
1639.5992	0	591.1625	1490.7661	486.7307	2394.2107	1149.6431	2235.0436
1639.6526	0	591.2445	1490.8103	486.7455	2394.7517	1149.6775	2235.0658
1639.6834	0	601.1454	1490.9166	486.7702	2409.946	1149.6909	2235.071
1639.7147	0	601.1675	1490.9728	486.7978	2410.0267	1149.7239	2235.126
1639.7685	0	601.1871	1491.0872	486.8185	2427.0025	1149.7373	2235.1787
1639.8199	0	601.2161	1516.8694	486.9061	2427.4613	1149.7547	2235.2119
1639.9093	0	601.2374	1516.8725	486.9391	2427.4954	1149.7824	2235.2368
1639.9968	0	601.2517	1516.8757	486.9956	2427.5203	1149.8066	2235.2593
1655.0099	0	601.2657	1516.9151	487.0436	2427.5912	1149.904	2235.3547
1655.0462	0	601.2736	1516.9198	487.5804	2427.7002	1149.9966	2235.3966
1655.7612	0	601.2841	1516.9554	495.9884	2427.7605	1150.1893	2235.4143
1656.0279	0	601.3006	1516.96	496.2257	2427.8496	1156.7587	2235.4527
1656.1076	0	601.3181	1516.9853	496.4423	2427.9645	1156.7965	2235.5024
1656.1543	0	601.3332	1517.0714	496.6818	2428.0471	1156.8252	2244.072
1656.193	0	601.3508	1517.0766	496.6857	2428.4703	1156.8526	2244.0761
1656.2289	0	601.3683	1517.1074	496.7029	2428.4908	1156.8842	2258.643
1656.2842	0	601.3955	1517.1203	496.7129	2437.0965	1156.9408	2258.6467
1656.3741	0	601.4146	1517.1413	496.7249	2437.2993	1156.9761	2258.6505
1664.188	0	601.4311	1517.1671	496.7353	2437.3936	1157.0096	2258.7488
1664.2705	0	601.4542	1517.1745	496.7543	2448.1111	1157.0494	2258.755
1664.3206	0	601.4866	1517.2001	496.7666	2448.1371	1157.0962	2258.813
1664.3665	0	601.5523	1517.2311	496.7819	2448.1688	1157.1296	2258.8839
1664.4174	0	601.5741	1517.2521	496.7912	2448.3753	1157.1691	2258.9167
1664.462	0	601.5988	1517.2995	496.8015	2448.4816	1165.5442	2258.9485
1664.5236	0	601.6352	1517.3522	496.817	2448.5809	1165.5949	2267.2989
1664.5672	0	601.6685	1517.4392	496.8329	2448.6483	1165.6452	2267.3582
1664.7597	0	601.7313	1518.1133	496.8466	2448.6986	1165.6859	2267.362
1676.379	0	601.7855	1521.2945	496.867	2448.75	1165.7119	2267.3665
1677.5248	0	602.1214	1521.2992	496.8926	2473.7024	1165.7455	2267.4254
1677.6092	0	602.1748	1521.3027	497.0046	2473.7796	1165.7674	2267.4535
1677.6672	0	609.806	1521.3068	497.0267	2473.9353	1165.7925	2267.4588
1677.6992	0	609.8458	1521.3305	497.0561	2473.9966	1165.8204	2267.4698
1677.7455	0	609.8899	1521.3419	497.0807	2474.8813	1165.8463	2267.4962
1677.7874	0	609.9167	1521.3622	497.0963	2480.9958	1165.874	2267.5389
1677.8662	0	609.9366	1562.6121	497.1097	2481.1212	1165.91	2267.5696
1678.0036	0	609.9512	1562.6152	497.1297	2481.1964	1165.9512	2267.653
1692.9335	0	609.9624	1562.6183	497.1688	2481.2321	1166.0113	2267.6874
1693.0532	0	609.9758	1562.6491	497.1787	2481.263	1176.4426	2267.7259
1699.5784	0	609.9962	1562.6535	497.1992	2481.2914	1176.4647	2267.8082
1699.6493	0	610.0139	1562.6991	497.2272	2481.3483	1176.4834	2293.6465
1699.6965	0	610.0337	1562.7038	497.2427	2495.9295	1176.5056	2293.6498
1699.7043	0	610.2046	1562.7174	497.2601	2495.9848	1176.5304	2293.6534
1700.5549	0	610.2386	1562.7765	497.2893	2496.0325	1176.553	2293.6802
1700.6223	0	610.2616	1562.7922	497.3098	2496.1023	1176.5735	2293.7152
1700.6715	0	610.2786	1562.8026	497.3346	2496.1656	1176.5912	2293.7569
1700.7357	0	610.2952	1562.8428	497.3621	2496.2257	1176.6135	2293.7921
1700.7924	0	610.3103	1562.878	497.3893	2508.3582	1176.6443	2293.7976
1700.8723	0	610.3216	1562.9201	497.3944	2508.4253	1176.6738	2293.8371
1700.9379	0	610.3399	1562.9706	497.4262	2508.4958	1176.6973	2293.8443
1700.9949	0	610.3553	1563.0072	497.4609	2508.5528	1176.7439	2293.8746
1701.0655	0	610.3724	1563.0758	497.5091	2508.6261	1176.7959	2293.9066
1701.1805	0	610.4131	1574.8404	497.6673	2508.884	1176.8707	2293.9431
1708.0757	0	610.4507	1574.8435	501.3501	2508.9196	1181.8264	2293.9669
1708.1493	0	610.4729	1574.8468	501.3548	2520.153	1198.7572	2293.9888
1708.242	0	610.5165	1574.8517	501.3761	2520.1826	1198.7729	2294.0051
1708.3016	0	610.5613	1574.8794	501.3982	2520.2428	1198.7834	2294.0322
1708.4807	0	610.7499	1574.8984	501.4162	2520.2618	1198.7909	2294.1031
1715.1323	0	626.3185	1574.9179	501.4488	2520.2842	1198.7996	2294.1518
1715.2363	0	626.3447	1575.0616	501.4658	2520.3138	1198.8091	2294.2037
1715.305	0	626.373	1575.0653	501.4779	2520.4646	1198.8217	2294.2457
1723.736	0	626.3816	1575.1383	501.4951	2520.5153	1198.8374	2294.3483
1723.8762	0	626.4069	1575.2384	501.5156	2520.5569	1198.8652	2301.3484
1723.9265	0	626.4305	1575.2833	501.5409	2520.6042	1198.885	2301.3538
1723.9902	0	626.4504	1583.0778	501.5746	2520.6458	1198.9113	2301.3584
1724.0488	0	626.4633	1583.0823	501.591	2520.6976	1198.9418	2301.3916
1724.1672	0	626.4912	1583.086	501.8667	2520.7524	1198.9812	2301.4339
1736.7364	0	626.5082	1583.1131	501.9095	2520.817	1208.0226	2301.4725
1736.8125	0	626.5255	1583.117	501.9337	2520.8736	1208.045	2301.5229
1736.8612	0	626.5594	1583.1595	501.965	2542.3964	1208.0731	2301.5471
1736.8904	0	626.5858	1583.1646	502.0045	2542.4852	1208.0988	2301.573
1736.9374	0	626.622	1583.2569	502.0362	2542.5043	1208.1188	2301.5971
1736.9868	0	626.6454	1583.3059	502.0994	2542.5342	1208.1398	2301.7099
1737.0444	0	626.6759	1583.3285	502.2205	2542.5977	1224.9975	2301.7598
1737.2027	0	626.7227	1583.3661	502.2819	2542.6275	1225.0778	2301.8013
1744.0501	0	627.1012	1583.403	519.3185	2542.7184	1225.1155	2301.8924
1744.199	0	633.6341	1583.4821	519.5485	2542.7827	1225.1519	2313.7364
1744.3278	0	641.6683	1608.8804	519.5531	2542.8113	1225.1728	2313.7404
1744.413	0	641.7839	1608.8834	519.5929	2542.9099	1225.2072	2313.7441
1744.512	0	641.8224	1608.8866	519.6532	2542.9423	1225.2575	2313.7961
1754.8263	0	641.8496	1608.8903	519.6746	2543.0076	1225.2902	2313.8106
1754.8919	0	641.8704	1608.9487	519.6943	2543.0302	1225.3124	2313.8577
1754.9354	0	641.8901	1608.9523	519.7235	2543.1363	1225.3435	2314.0081
1754.9728	0	641.9209	1608.973	519.7386	2543.1932	1225.4615	2314.0395
1755.0163	0	641.9529	1609.0135	519.7718	2543.2746	1237.1413	2314.1009
1755.0595	0	641.9881	1609.0671	519.7851	2543.3756	1237.1599	2314.2056
1755.1011	0	642.0257	1609.0716	519.8047	2543.7252	1237.1757	2314.2517
1755.1398	0	642.0725	1609.1097	519.8223	2544.0484	1237.192	2328.4373
1755.1926	0	642.1774	1609.1368	519.8411	2544.1646	1237.2106	2328.476
1755.4086	0	650.6472	1609.1764	519.8633	2563.1276	1237.2374	2328.4798
1775.6832	0	650.6792	1609.307	519.8796	2563.1694	1237.2551	2328.4843
1775.6912	0	650.7134	1627.7319	519.8945	2563.2082	1237.2821	2328.5363
1776.6795	0	650.7274	1627.7349	519.9172	2563.2335	1237.3277	2328.5618
1776.7455	0	650.7498	1627.7379	519.9395	2563.2532	1237.3724	2328.5915
1776.7986	0	650.776	1627.7861	519.9615	2563.3899	1237.4278	2328.6218
1776.8748	0	650.7962	1627.7894	519.986	2563.4681	1237.4783	2328.6426
1776.9348	0	650.8265	1627.7937	520.009	2563.6358	1251.0037	2328.6719
1776.9855	0	650.8595	1627.8532	520.0375	2572.8966	1251.0472	2328.6906
1777.0456	0	650.8715	1627.9457	520.0575	2581.6347	1251.0673	2328.7117
1777.0772	0	650.9006	1627.9514	520.0935	2581.666	1251.0837	2328.7316
1777.1303	0	650.9239	1627.9791	520.1147	2581.7697	1251.1102	2328.7597
1777.1789	0	650.939	1628.0404	520.1465	2581.9075	1251.1254	2328.7663
1777.2569	0	650.9558	1628.1025	520.1795	2581.9374	1251.1665	2328.7826
1777.3519	0	650.9909	1655.1536	520.2047	2582.0031	1251.1954	2328.7935
1785.0597	0	651.0024	1655.1573	520.222	2582.0815	1251.6879	2328.8315
1785.1512	0	651.0737	1655.1605	520.3287	2582.94	1258.5415	2328.8641
1785.2255	0	651.096	1655.1931	520.5603	2597.0879	1258.6013	2328.8916
1785.2697	0	651.1244	1655.1969	520.6908	2606.8826	1258.6389	2328.9314
1785.3243	0	651.1454	1655.2012	525.8247	2606.9788	1258.6544	2328.9776
1785.3818	0	651.1918	1655.2196	525.8966	2607.9055	1258.6665	2337.0235
1785.4852	0	651.2828	1655.2455	525.9697	2617.5028	1258.6812	2337.0287
1785.5654	0	651.3708	1655.2801	526.0093	2617.5538	1258.7036	2337.0577
1793.5906	0	651.4184	1655.2848	534.8983	2617.8084	1258.7334	2337.0753
1793.83	0	651.4542	1655.3186	534.9901	2617.8443	1258.7656	2337.0839
1793.9042	0	664.4707	1655.3465	535.0618	2617.9211	1258.7927	2337.1213
1793.9535	0	677.4009	1655.3773	535.1028	2618.0366	1258.8224	2337.1625
1794.0223	0	677.405	1655.4176	535.1334	2651.0949	1259.1595	2337.1683
1794.0909	0	677.4513	1663.1528	535.1662	2651.368	1272.1637	2337.219
1794.1846	0	677.4668	1663.1563	535.1885	2659.9047	1272.2925	2337.2902
1817.968	0	677.4833	1663.1598	535.2206	2667.5828	1272.3285	2337.3145
1818.0702	0	677.4983	1663.2075	535.2518	2667.7133	1272.3531	2337.3425
1818.115	0	677.5276	1663.2116	535.2819	2667.7703	1272.3761	2337.4321
1818.1198	0	677.5486	1663.2385	535.3265	2667.8022	1272.4064	2356.5944
1818.9666	0	677.5568	1663.2436	535.3631	2667.8252	1272.436	2356.5987
1819.0007	0	677.5686	1663.317	535.3961	2667.8518	1272.4689	2356.6025
1819.0303	0	677.5898	1663.3533	535.438	2667.8776	1272.5098	2356.6521
1819.0853	0	677.6024	1663.3757	535.4843	2667.9319	1272.5395	2356.7428
1819.1157	0	677.6397	1663.3802	535.5618	2667.9911	1272.6046	2356.7973
1819.1704	0	677.6711	1663.4157	535.691	2668.0846	1286.3633	2356.8295
1819.2931	0	677.7187	1663.4466	546.6525	2669.0291	1286.3801	2371.6738
1819.5513	0	677.7909	1663.4785	546.6562	2669.0815	1286.4044	2371.6783
1834.0149	0	677.8287	1663.508	546.687	2683.7237	1286.4236	2371.8808
1834.0717	0	677.8947	1663.5566	546.701	2683.7598	1286.4501	2371.8848
1834.083	0	677.9205	1663.5903	546.7118	2683.7938	1286.4628	2371.9191
1834.1001	0	677.9422	1663.645	546.7312	2683.8392	1286.4762	2371.9744
1834.1603	0	677.9604	1676.2726	546.7459	2683.8849	1286.4901	2371.9919
1834.21	0	677.9812	1676.2756	546.7574	2683.9366	1286.5031	2372.0058
1834.2938	0	677.9988	1676.279	546.7969	2684.0228	1286.5178	2372.0271
1834.3711	0	678.02	1676.3432	546.8124	2684.21	1286.5301	2372.1529
1834.4558	0	678.0846	1676.3467	546.8333	2698.0691	1286.5438	2372.3227
1847.9837	0	678.2502	1676.3807	546.8586	2698.1711	1286.5591	2378.664
1848.0761	0	684.4578	1676.385	546.8639	2698.2764	1286.5719	2378.6689
1848.1289	0	684.5468	1676.4518	546.8758	2698.7732	1286.5886	2400.8736
1848.1627	0	684.5752	1676.5561	546.8921	2702.943	1286.641	2400.8767
1848.1936	0	684.6387	1676.5613	546.909	2703.0213	1293.6424	2400.88
1848.2574	0	690.7201	1699.8635	546.9278	2703.0944	1293.6615	2400.9263
1848.3076	0	690.7466	1699.8667	546.96	2703.1577	1293.6878	2400.9964
1848.3608	0	690.7678	1699.8697	546.9779	2703.2152	1293.7153	2401.0498
1848.4181	0	690.7885	1699.8999	546.9992	2721.1564	1293.7398	2401.1362
1848.4971	0	690.8376	1699.9044	547.0375	2721.1714	1293.7706	2427.1626
1848.5704	0	690.8767	1699.9088	547.0754	2721.2138	1293.8006	2427.1663
1848.6689	0	690.9019	1707.3849	547.0842	2721.2749	1293.8253	2427.1697
1859.645	0	690.9431	1707.3878	547.1048	2721.3245	1293.8533	2427.1738
1859.6794	0	690.9644	1707.3917	547.1238	2721.3785	1293.8856	2427.2161
1859.7149	0	690.9999	1707.4498	547.1535	2721.4502	1293.9265	2427.2417
1859.7396	0	691.0226	1707.4558	547.1723	2721.4917	1293.9654	2427.2522
1859.768	0	691.042	1707.485	547.1886	2721.5827	1294.0343	2427.2712
1859.7954	0	691.08	1707.5013	547.2358	2721.6335	1294.1493	2427.2943
1859.8342	0	691.093	1707.5469	547.2958	2721.7133	1294.2884	2427.2994
1859.8654	0	691.1126	1707.5518	547.4943	2721.7719	1298.4146	2427.3184
1859.914	0	691.1578	1707.6071	547.6026	2721.8246	1298.4456	2427.3377
1859.9664	0	691.1813	1707.6963	565.1426	2721.8919	1298.4757	2427.3536
1860.0852	0	691.2104	1707.7684	565.2184	2733.0735	1298.4934	2427.3628
1860.1349	0	691.2261	1713.6497	565.2622	2733.1159	1298.5124	2427.38
1860.196	0	691.2441	1713.6533	565.4336	2733.153	1298.5308	2427.3969
1860.2845	0	691.2693	1713.6568	565.4374	2733.1879	1298.5496	2427.4098
1867.7104	0	691.3037	1713.7996	565.4576	2733.3116	1298.5668	2427.4301
1867.8092	0	691.7004	1713.8033	565.4659	2733.4337	1298.5836	2427.4455
1867.8687	0	691.7842	1713.8527	565.4843	2733.4895	1298.6005	2427.4541
1868.0225	0	698.8197	1713.8568	565.4981	2733.5306	1298.6169	2427.4696
1884.3594	0	698.8708	1713.9086	565.5136	2733.5608	1298.6383	2427.4898
1884.4573	0	698.8995	1713.9387	565.5311	2733.6504	1298.6587	2427.4972
1884.5121	0	698.9204	1713.945	565.5438	2733.7953	1298.6923	2427.5221
1884.56	0	698.9494	1713.9863	565.5552	2763.8677	1298.7304	2427.5423
1884.6303	0	698.9782	1714.0234	565.5706	2763.9293	1299.0152	2427.5715
1884.6873	0	699.0572	1714.0448	565.5843	2763.9562	1301.6674	2427.5992
1884.7335	0	699.1206	1714.0853	565.5956	2764.0309	1301.892	2427.6177
1884.7802	0	699.1527	1714.1282	565.6152	2764.0733	1306.2544	2427.641
1884.8228	0	699.1867	1722.7074	565.6332	2764.1587	1306.2765	2427.6619
1884.867	0	699.2192	1722.7105	565.8959	2764.2736	1306.3076	2427.6874
1884.9175	0	699.2451	1722.7139	565.9259	2764.4048	1306.3392	2427.7177
1885.0044	0	699.2748	1722.8214	565.9697	2772.7251	1306.3809	2427.7405
1885.1451	0	699.2955	1722.8251	565.9901	2772.7935	1306.4177	2427.7795
1892.6455	0	699.3115	1722.8298	566.0036	2792.6621	1306.4546	2427.7988
1896.1354	0	699.3447	1722.8804	566.0223	2792.7451	1306.4983	2427.842
1896.1548	0	699.3594	1722.9653	566.0472	2792.799	1306.5457	2427.8669
1896.2137	0	699.3911	1735.84	566.0733	2792.825	1306.628	2427.8849
1896.3008	0	699.4045	1735.8432	566.0875	2792.8499	1311.7977	2428.0005
1896.7146	0	699.4236	1735.8466	566.1209	2792.8859	1311.8684	2428.0945
1911.8195	0	699.4742	1735.8513	566.1405	2792.9483	1311.9335	2436.651
1911.8275	0	699.5043	1735.8738	566.1616	2793.052	1312.0184	2436.6554
1911.8545	0	699.5496	1735.8785	566.2062	2793.7505	1312.1059	2436.6606
1911.8724	0	699.5877	1735.9209	566.229	2793.8168	1312.2562	2436.6952
1912.6351	0	699.6437	1735.9589	566.253	2805.0968	1328.2373	2436.6999
1912.6968	0	699.6915	1736.0168	566.2896	2805.383	1328.265	2436.7368
1912.8676	0	699.7413	1736.0211	566.3524	2834.7297	1328.2925	2436.8324
1912.969	0	711.4534	1736.0526	566.3864	2834.793	1328.3097	2436.8546
1913.0746	0	711.5035	1736.057	572.0741	2834.8219	1328.3269	2436.8603
1913.1722	0	711.5211	1736.0838	572.0844	2834.8497	1328.3471	2436.8879
1926.3272	0	711.5515	1736.1161	572.0953	2834.8688	1328.3659	2436.9166
1926.4372	0	711.5753	1736.1214	572.1117	2834.9326	1328.3828	2436.9649
1926.5405	0	711.614	1736.3363	572.1223	2835.0244	1328.3992	2437.0301
1931.7262	0	711.6303	1736.4237	572.1406	2842.1331	1328.414	2437.1083
1931.7798	0	711.6501	1742.9496	572.1569	2842.2681	1328.4334	2437.3794
1931.8727	0	711.681	1742.953	572.1954	2842.3536	1328.449	2448.5449
1931.913	0	711.7329	1742.9563	572.2234	2842.4284	1328.4714	2448.549
1931.9501	0	711.7493	1742.9943	572.2627	2842.6049	1328.5613	2448.6626
1931.9943	0	711.7689	1742.9986	572.2885	2846.0216	1335.5634	2448.6667
1932.0296	0	711.8073	1743.0228	572.3084	2846.0888	1335.5951	2448.6881
1932.1079	0	711.8218	1743.0455	572.3173	2846.1236	1335.6148	2448.7165
1932.1975	0	711.8557	1743.0808	572.5764	2846.2784	1335.6317	2448.7571
1932.2917	0	711.8778	1743.1407	572.599	2846.307	1335.6562	2448.887
1942.5228	0	711.8924	1743.1851	572.6285	2846.34	1335.6762	2448.9381
1942.5419	0	711.9141	1743.2527	572.6536	2846.3758	1335.7154	2473.1913
1942.5818	0	711.933	1743.4058	572.6826	2846.4952	1335.7385	2473.195
1943.6514	0	711.9831	1743.4851	572.698	2846.5869	1335.7647	2473.1991
1943.7303	0	712.0039	1754.0997	572.7218	2846.671	1336.1535	2473.3001
1943.7812	0	712.0367	1754.1029	572.7552	2854.2264	1340.8435	2473.3047
1943.8277	0	712.0767	1754.1061	572.7978	2854.4004	1340.888	2473.3894
1943.8707	0	712.1184	1754.1314	572.8338	2854.4651	1340.9339	2473.4206
1943.9358	0	712.1651	1754.1456	572.9021	2854.5613	1347.3194	2473.5017
1944.0103	0	712.2627	1754.1496	582.6687	2854.6484	1347.3706	2473.5332
1952.8057	0	712.3072	1754.1934	582.6976	2867.7573	1347.4037	2473.566
1952.9043	0	719.8394	1754.1985	582.7173	2867.7982	1347.4312	2473.5894
1961.0831	0	719.8929	1775.5901	582.7433	2867.9904	1347.4597	2473.6062
1961.2684	0	719.9335	1775.5933	582.7625	2868.0729	1347.4848	2473.6184
1961.4056	0	719.977	1775.5965	582.7824	2868.9482	1347.5095	2473.6407
1972.5685	0	720.0184	1775.6452	582.8048	2873.0958	1347.5345	2473.6683
1972.6447	0	720.1717	1775.6487	582.8364	2877.8734	1347.5712	2473.7343
1972.681	0	720.2091	1775.6837	582.8681	2877.9745	1347.6	2473.786
1972.7408	0	720.3073	1775.6887	582.8924	2882.1241	1347.645	2480.6996
1972.8086	0	720.3611	1775.7302	582.919	2882.1872	1347.6979	2480.7045
1972.8438	0	729.9014	1775.7377	582.9463	2882.2381	1347.8565	2480.7945
1972.8815	0	730.4838	1775.784	582.9767	2882.2903	1354.2259	2480.7984
1972.9379	0	730.4968	1775.8115	583.0092	2882.3462	1354.28	2480.8309
1973.0304	0	730.6016	1775.8841	583.0412	2882.3731	1354.3629	2480.8355
1973.1038	0	730.7132	1775.9358	583.1114	2882.4042	1354.4125	2480.8821
1973.1674	0	730.7555	1775.9926	583.3015	2882.4682	1354.461	2480.9426
1973.3488	0	730.776	1776.0526	583.5088	2882.5582	1354.4885	2480.9796
1981.6083	0	730.8461	1776.0926	590.7268	2882.6206	1354.6308	2481.0198
1981.6494	0	730.8851	1776.1581	590.765	2882.7017	1361.7042	2481.06
1981.7323	0	730.9471	1776.1961	590.7919	2887.6388	1361.7724	2481.1051
1981.7974	0	731.0229	1783.8576	590.8189	2887.7008	1361.805	2507.6036
1981.9254	0	739.8468	1783.861	590.8888	2887.7991	1361.8417	2507.6078
1982.0151	0	739.8514	1783.8643	590.9367	2887.847	1361.9061	2507.6129
1982.0892	0	739.8917	1783.8691	590.9762	2887.9668	1361.9397	2507.6755
1982.1573	0	739.9324	1783.8953	591.0612	2888.0509	1361.963	2507.7064
1982.3438	0	739.946	1783.8999	591.5629	2888.6783	1361.9977	2507.7657
1993.6378	0	739.9595	1783.9723	600.7291	2893.3865	1362.0288	2507.8973
1993.748	0	739.9787	1784.138	600.7398	2893.5308	1362.0658	2507.9028
1993.8269	0	740.003	1784.1431	600.943	2899.1698	1362.1199	2507.9322
1993.8873	0	740.0539	1792.7196	601.2304	2899.1855	1362.2462	2507.9488
1993.9629	0	740.0845	1792.7228	601.3577	2899.2193	1372.432	2507.9812
1994.0249	0	740.108	1792.7262	601.3686	2899.326	1372.4689	2508.1284
1994.0909	0	740.1115	1818.0712	601.4707	2899.4629	1372.5128	2520.8486
1994.1917	0	740.1486	1818.0743	601.4945	2899.5023	1372.586	2520.8525
2001.4329	0	740.2882	1818.0774	601.506	2899.561	1372.6538	2520.9758
2009.9748	0	740.3163	1818.1199	601.5202	2900.4133	1387.3861	2520.9797
2018.9628	0	740.3402	1818.2092	601.5314	2903.3099	1387.9624	2521.039
2019.8278	0	740.3547	1818.2131	601.5438	2903.3643	1388.0083	2521.1212
2019.9594	0	740.3659	1818.402	601.5653	2903.4751	1388.0348	2531.7903
2020.0274	0	740.4167	1833.06	601.5767	2903.6469	1388.0741	2531.7939
2020.1011	0	740.4542	1833.0635	601.5923	2904.0635	1388.0988	2531.7983
2020.2023	0	740.4698	1833.0666	601.6093	2912.9799	1388.1181	2543.0096
2020.4523	0	740.4875	1833.1269	601.6402	2913.2274	1388.1559	2543.0139
2029.6012	0	740.501	1833.132	601.6842	2928.6232	1388.952	2543.0181
2029.7463	0	740.5209	1833.1999	601.7341	2928.6896	1388.9907	2543.0964
2029.8549	0	740.5725	1833.2055	601.8178	2929.0491	1389.0242	2543.1963
2029.9084	0	740.6091	1833.21	602.0631	2929.0758	1389.1194	2543.2555
2029.9445	0	740.6819	1833.2444	602.0837	2929.1208	1394.6485	2543.3181
2030.0001	0	740.7392	1833.3835	602.097	2929.1381	1394.6698	2543.3232
2038.1005	0	740.7789	1833.4887	602.1178	2929.1846	1394.7197	2543.3897
2038.1935	0	744.3634	1837.721	602.1292	2929.2195	1394.7447	2543.4189
2048.0288	0	744.4344	1837.7244	602.1412	2929.3263	1394.7913	2543.4542
2048.1358	0	744.5241	1837.7289	602.1517	2929.3588	1394.8184	2543.5903
2048.2478	0	757.5773	1858.9222	602.2316	2929.3996	1394.8371	2543.6213
2059.0858	0	757.6129	1858.9251	602.2505	2929.4317	1394.8625	2563.2047
2060.1371	0	757.6445	1858.9279	602.4943	2929.4545	1394.8878	2563.2088
2060.1639	0	757.6572	1858.9725	602.7676	2938.212	1394.9447	2563.2121
2060.2134	0	757.6942	1858.9761	602.8862	2938.4875	1395.238	2563.2505
2060.2619	0	757.7281	1866.2317	602.9572	2943.8348	1410.7465	2563.2808
2060.3012	0	757.746	1866.2351	609.7101	2943.9828	1410.7921	2563.3382
2060.3762	0	757.7737	1866.2386	609.714	2978.3002	1410.8336	2563.4096
2060.4655	0	757.7985	1866.3031	609.7605	2978.3706	1410.869	2563.4892
2060.5255	0	757.8161	1866.3066	609.7791	2978.4173	1410.8877	2571.1946
2060.6267	0	757.846	1866.3298	609.798	2978.6044	1410.9151	2571.1987
2060.6583	0	757.8687	1866.3474	609.8257	3011.7993	1410.944	2571.2033
2060.7319	0	757.8855	1866.3654	609.8452	3011.8175	1410.9714	2571.2446
2065.5392	0	757.9349	1866.3806	609.8694	3011.8448	1410.9968	2571.269
2065.5924	0	757.9852	1866.4069	609.8922	3011.8639	1411.024	2571.3291
2065.6204	0	758.0249	1866.4644	609.9183	3011.9718	1411.0591	2571.3369
2065.6331	0	768.1885	1866.5072	609.9426	3012.2668	1415.1774	2571.4325
2065.648	0	768.1949	1866.5996	609.96	3012.3406	1415.2211	2571.4657
2065.6579	0	768.2608	1866.6935	609.9808	3012.381	1415.2599	2571.5537
2065.6692	0	768.2748	1866.753	610.013	3012.4584	1415.3219	2571.5933
2065.6905	0	768.2881	1866.7959	610.2746	3012.4928	1415.4005	2571.6293
2065.7284	0	768.2946	1872.1174	610.3239	3012.5197	1424.3553	2571.6998
2065.7985	0	768.3118	1872.1207	610.3577	3012.5554	1424.3739	2571.7194
2076.374	0	768.329	1872.1243	610.4118	3012.5815	1424.3951	2571.7482
2076.4275	0	768.3464	1872.1673	610.4576	3012.5996	1424.4163	2571.7639
2076.5199	0	768.3661	1872.1718	610.5752	3012.6323	1424.4435	2571.7893
2076.5789	0	768.3785	1872.2022	610.6867	3012.7728	1424.462	2571.8065
2076.646	0	768.4023	1872.2069	625.8358	3012.8299	1424.4853	2571.8265
2076.682	0	768.4243	1872.266	625.8402	3012.9544	1424.5208	2581.6597
2076.7199	0	768.4599	1872.3106	625.8786	3029.1161	1424.5575	2581.688
2076.7719	0	768.5233	1872.4048	625.9245	3029.2363	1424.6917	2581.6918
2076.8085	0	768.7756	1872.4566	625.9856	3029.266	1443.0267	2581.7361
2076.8442	0	768.7963	1872.5564	626.0409	3029.2913	1443.0774	2581.7439
2076.9076	0	768.8156	1883.624	626.0864	3029.3154	1443.1131	2581.7887
2086.4035	0	768.8406	1883.6273	626.1115	3029.3556	1443.1606	2581.8087
2086.4128	0	768.8561	1883.6305	626.1283	3029.411	1443.1827	2581.8174
2086.4244	0	768.8776	1883.6883	626.1439	3029.4597	1443.2005	2581.844
2086.7032	0	768.8902	1883.6919	626.1712	3029.5038	1443.2252	2581.878
2087.356	0	768.9074	1883.7115	626.2053	3029.5504	1443.2613	2581.9359
2087.424	0	768.9287	1883.7173	626.2219	3029.6047	1458.1701	2581.9816
2087.5013	0	768.9594	1883.778	626.2444	3029.7064	1458.235	2582.0585
2087.5605	0	768.9776	1883.7826	626.2707	3029.7917	1458.2832	2585.2098
2087.6134	0	769.0078	1883.9571	626.2916	3048.3589	1458.2978	2585.2691
2087.6974	0	769.0338	1884.0699	626.3217	3048.3999	1458.3149	2585.4976
2087.7764	0	769.0662	1911.7797	626.3495	3048.4349	1458.3294	2585.619
2093.4721	0	769.1097	1911.7827	626.3788	3048.6153	1458.3493	2585.6724
2093.5801	0	775.885	1911.7858	626.4022	3052.5663	1458.4037	2585.6933
2114.5545	0	775.96	1911.8342	626.4513	3052.6082	1458.4529	2596.5524
2114.5867	0	775.9776	1911.8379	626.5021	3052.6362	1458.4963	2596.558
2114.617	0	776.0206	1911.8781	626.5253	3052.6577	1458.5918	2596.6226
2114.6573	0	776.0482	1911.932	626.8027	3052.6782	1466.2303	2596.6862
2114.6657	0	776.0689	1911.9565	632.8259	3052.7299	1466.2721	2596.691
2114.681	0	776.0914	1925.6386	632.8414	3052.7618	1466.307	2606.3004
2114.6985	0	776.1097	1925.6417	632.8651	3052.7896	1466.3317	2606.304
2114.7102	0	776.1264	1925.6453	632.9237	3052.8145	1466.3686	2606.308
2114.7411	0	776.1463	1942.7593	632.96	3052.846	1466.3885	2606.4363
2114.7748	0	776.1562	1942.7623	632.9814	3052.8978	1466.42	2606.4919
2129.4903	0	776.1734	1942.7658	633.0223	3052.9421	1466.4415	2606.5358
2129.5072	0	776.1878	1951.8014	633.0607	3053.0022	1466.4646	2606.5686
2129.5362	0	776.2359	1951.8043	633.1314	3053.0838	1466.4944	2606.6244
2129.5678	0	776.2521	1951.8076	633.1703	3056.1003	1466.5275	2606.6423
2129.5999	0	776.3057	1951.9049	633.2051	3056.1519	1466.6259	2606.6794
2129.6546	0	776.3296	1951.9086	633.2494	3056.2111	1485.8422	2606.7108
2139.4909	0	776.3469	1980.3793	633.273	3056.2506	1485.8676	2606.7303
2139.5673	0	776.3737	1980.3822	633.3384	3056.307	1485.8979	2617.6015
2139.7715	0	776.4029	1980.3856	633.3865	3056.3495	1485.9241	2617.6055
2139.9392	0	776.4244	1980.407	633.4161	3056.4203	1485.9411	2617.6097
2152.0462	0	776.4479	1980.4115	633.4367	3056.5049	1485.956	2617.6453
2153.2454	0	776.4676	1980.4331	633.4837	3056.5747	1485.9698	2617.6499
2153.3067	0	776.5006	1980.4597	633.5171	3056.7032	1485.9874	2617.7574
2153.4105	0	776.5328	1980.4773	633.5533	3057.0248	1486.0286	2617.8146
2153.4411	0	776.573	1980.4854	633.5951	3061.073	1486.0549	2617.8331
2153.4993	0	776.6248	1980.5054	633.6315	3061.1117	1491.8121	2617.8382
2153.5741	0	776.7696	1980.5808	634.0958	3061.1564	1491.8372	2617.8885
2153.6546	0	790.3854	1980.66	641.1001	3061.2194	1491.8605	2617.9459
2153.7084	0	790.4441	1980.6927	641.1367	3061.2623	1491.8788	2628.5148
2153.7902	0	790.4685	1980.7136	641.1743	3061.3113	1491.9046	2628.5187
2178.066	0	790.519	1980.746	641.1863	3061.4928	1491.9274	2628.5221
2178.0813	0	790.5384	1980.9043	641.2071	3065.7624	1491.9503	2628.5806
2178.13	0	790.5783	1980.9366	641.2398	3065.9171	1491.9729	2628.629
2178.2118	0	790.6099	1980.9838	641.2603	3066.0251	1491.9965	2628.6347
2178.2626	0	790.6382	1981.0093	641.291	3066.0541	1492.0262	2628.7285
2178.3503	0	790.6671	1981.045	641.3256	3066.0785	1492.0675	2628.7785
2178.4731	0	790.6952	1993.1376	641.3544	3066.1318	1492.1452	2628.8173
2178.5396	0	790.7537	1993.1406	641.3857	3066.1621	1492.3497	2628.8438
2178.5997	0	790.8202	1993.1437	641.4237	3066.3279	1492.4439	2628.9048
2178.6692	0	790.8655	1993.1952	641.475	3066.439	1500.7393	2628.9371
2195.185	0	790.9224	1993.1986	641.5859	3071.6617	1500.7834	2629.0934
2195.1931	0	790.9894	2018.9601	641.6366	3071.7039	1500.8177	2629.1262
2195.203	0	791.0235	2018.963	641.71	3071.8791	1500.8418	2660.2201
2195.2072	0	791.1445	2018.9664	641.7798	3071.9022	1500.8812	2660.2237
2195.2267	0	795.1717	2018.9704	650.7625	3071.9439	1500.9091	2660.2274
2195.2395	0	795.178	2018.9936	650.7915	3072.0085	1500.9389	2660.2956
2195.2738	0	795.211	2019.0402	650.7984	3072.0838	1500.9733	2660.957
2195.294	0	795.2304	2019.045	650.8166	3072.1736	1501.0051	2667.7049
2196.3408	0	795.276	2019.0933	650.8347	3072.286	1501.0595	2667.7087
2196.4218	0	795.2914	2019.1329	650.8504	3077.4644	1501.1128	2683.9044
2196.4519	0	795.3029	2019.1388	650.8893	3077.5376	1501.2182	2683.909
2196.5089	0	795.3214	2019.1677	650.906	3077.5815	1510.6676	2683.9528
2196.624	0	795.3842	2019.1913	650.932	3085.279	1510.7341	2683.958
2202.793	0	795.4152	2019.2155	650.9797	3094.2321	1510.7811	2697.6697
2202.9327	0	795.4831	2019.2353	651.0051	3094.312	1510.8553	2697.6741
2208.9564	0	795.4957	2019.2483	651.0246	3094.3587	1510.8994	2697.7066
2209.0111	0	795.5124	2019.2672	651.0373	3094.39	1510.9877	2697.7483
2209.0708	0	795.5393	2019.2744	651.095	3094.4478	1511.0959	2697.8759
2209.0932	0	795.5671	2019.2938	651.117	3099.0436	1511.289	2697.9135
2209.1442	0	795.5984	2019.3403	651.1553	3099.1034	1517.6798	2697.9337
2209.2058	0	795.6871	2019.3627	651.2611	3099.1531	1517.7476	2697.962
2209.3054	0	795.7248	2019.3803	651.3149	3099.2041	1517.7771	2698.0668
2209.3824	0	795.7536	2019.4097	651.3578	3099.2505	1517.8074	2703.5076
2209.4508	0	795.8502	2019.4299	651.3937	3099.3355	1517.8351	2703.551
2209.534	0	805.0975	2019.4432	651.4236	3099.4208	1517.8967	2703.5564
2209.6223	0	805.1358	2019.4635	651.4663	3099.4861	1517.9207	2703.592
2222.3824	0	805.1589	2019.4765	661.7523	3104.8645	1517.944	2703.6477
2222.4277	0	805.1737	2019.4829	661.773	3104.9195	1517.9699	2703.672
2222.5342	0	805.1943	2019.5013	661.9143	3104.9768	1517.9993	2703.7538
2222.6503	0	805.2083	2019.512	662.5066	3105.0248	1518.0465	2703.8371
2222.8528	0	805.2529	2019.5341	662.5579	3105.0837	1522.0773	2714.6474
2229.6212	0	805.2733	2019.5888	662.5912	3105.1393	1537.4389	2714.6518
2229.6839	0	805.289	2019.6057	662.6541	3105.1906	1537.5462	2714.6566
2229.7594	0	805.307	2019.6311	662.703	3105.2336	1537.6165	2721.4668
2229.8119	0	805.3302	2019.6597	662.738	3121.4239	1537.658	2721.4705
2229.8806	0	805.3549	2019.7037	662.8195	3121.488	1537.7014	2721.4743
2229.9807	0	805.3825	2019.7527	662.8926	3121.616	1537.865	2721.5821
2235.9408	0	805.3987	2020.0707	662.9208	3121.7238	1538.0233	2721.5859
2236.0091	0	805.4172	2020.0914	662.9585	3121.7545	1543.4078	2721.6385
2236.0789	0	805.4381	2020.1057	663.0322	3121.8155	1543.4476	2721.6441
2236.1212	0	805.4572	2020.1203	663.065	3122.0055	1543.5101	2721.6567
2236.1716	0	805.5062	2020.1461	663.1309	3122.0688	1543.6356	2721.6681
2236.2307	0	805.5353	2020.6638	663.1806	3122.1465	1561.9056	2721.691
2236.2915	0	805.5608	2020.6768	663.2122	3122.777	1563.6213	2721.7302
2236.3623	0	805.5851	2020.6909	663.2246	3132.5204	1563.7198	2721.8472
2236.4367	0	805.5977	2020.7107	663.2543	3132.5702	1575.6241	2721.9189
2236.5178	0	805.6304	2020.7281	663.2879	3132.6429	1575.6554	2721.9531
2244.2432	0	805.6624	2020.7454	663.335	3132.7039	1575.6735	2733.4497
2244.3074	0	805.6912	2020.7616	663.3526	3132.8053	1575.6891	2733.453
2244.3248	0	805.7421	2020.7835	663.3926	3132.9037	1575.7036	2733.4576
2244.3587	0	814.6453	2028.567	663.457	3136.3251	1575.7146	2733.5215
2244.3742	0	814.6681	2028.5705	663.5162	3136.4695	1575.726	2733.5882
2244.4276	0	814.7208	2028.574	677.2213	3136.4954	1575.7391	2733.7148
2258.9121	0	814.7498	2028.6184	677.2411	3136.6184	1575.7516	2733.7608
2259.6907	0	814.7684	2028.6232	677.2547	3136.6438	1575.7661	2733.7662
2259.7321	0	814.7875	2028.6773	677.2824	3136.6812	1575.7789	2740.6398
2259.7698	0	814.8143	2028.6833	677.2995	3136.7181	1575.7944	2740.6436
2259.8212	0	814.8291	2028.7522	677.3253	3136.7405	1575.8119	2740.6475
2259.86	0	814.8424	2028.8272	677.3452	3136.7612	1575.8284	2757.5427
2259.903	0	814.8523	2028.8477	677.3755	3136.8111	1575.858	2757.5513
2259.9732	0	814.8871	2028.8759	677.3972	3136.8327	1575.8859	2757.5756
2260.0804	0	814.8992	2028.8921	677.4082	3136.8594	1576.1919	2757.5805
2268.4753	0	814.9237	2028.9129	677.4528	3136.8975	1576.2707	2757.5852
2268.4944	0	814.9361	2028.9408	677.4733	3136.9423	1584.0197	2757.5948
2268.9097	0	814.9675	2028.9663	677.515	3136.9819	1584.0564	2757.6268
2269.0108	0	814.9886	2029.0413	677.5366	3137.0185	1584.0841	2757.6623
2269.1087	0	815.0164	2029.218	677.5717	3137.0871	1584.1325	2757.7061
2286.473	0	815.0319	2029.292	677.6083	3137.1958	1584.1495	2757.8062
2286.5356	0	815.0465	2029.3614	677.6415	3137.6827	1584.1662	2757.844
2286.6548	0	815.0733	2036.6878	677.6752	3141.4615	1584.1833	2757.8637
2293.5653	0	815.0984	2036.6915	677.7124	3141.5913	1584.1995	2757.9217
2294.569	0	815.126	2036.6949	677.7421	3141.6109	1584.2202	2758.0505
2294.5817	0	815.1644	2036.6996	677.791	3141.6549	1584.2382	2758.0858
2294.6536	0	815.2052	2036.7553	677.8188	3141.7153	1584.262	2758.1554
2294.682	0	815.2484	2036.7595	677.8488	3141.7517	1584.293	2763.356
2294.7398	0	815.2804	2058.9221	677.8984	3141.7883	1584.3659	2763.3596
2294.828	0	815.3174	2058.9253	677.939	3141.8287	1598.1377	2763.3635
2295.0953	0	815.3506	2058.9284	677.9862	3141.8779	1598.1764	2763.41
2302.0709	0	815.4196	2058.9597	678.0235	3141.9331	1598.2008	2763.4357
2302.1455	0	815.4699	2058.9635	690.7489	3141.9871	1598.2367	2763.4799
2302.189	0	819.9674	2059.0021	690.7526	3142.0589	1598.2519	2763.5075
2302.2391	0	820.0043	2059.0059	690.9506	3147.4952	1598.2675	2763.5588
2302.3304	0	820.0235	2059.0312	690.9602	3154.0005	1598.2876	2763.5644
2302.437	0	820.0444	2059.0371	690.9774	3154.0601	1598.3202	2763.6002
2302.5077	0	820.0628	2059.0669	691.0049	3154.0946	1598.3921	2763.6188
2302.5925	0	820.0995	2059.0833	691.0176	3154.1556	1609.6083	2763.6416
2302.6615	0	820.1277	2059.1212	691.0292	3154.2044	1609.6518	2763.6502
2313.7346	0	820.1489	2059.1397	691.0496	3154.2702	1609.6879	2763.7027
2313.7669	0	820.1708	2059.1595	691.0598	3154.3473	1609.7255	2763.7366
2314.8674	0	820.1964	2059.2007	691.0819	3154.417	1609.7524	2763.8446
2314.943	0	820.2284	2059.2405	691.099	3168.9263	1609.7927	2772.3977
2314.9636	0	820.2727	2059.2608	691.1101	3169.0723	1609.8373	2772.4016
2314.9855	0	820.307	2059.302	691.1497	3169.1728	1609.9342	2772.4061
2315.0043	0	820.367	2059.326	691.1611	3169.2659	1610.0467	2772.465
2315.0503	0	820.3996	2059.3621	691.18	3169.3161	1616.0667	2772.5243
2315.0967	0	820.4252	2059.3991	691.3544	3177.3719	1616.0924	2772.5538
2315.1603	0	820.461	2059.4503	691.6545	3177.4403	1616.1257	2772.5823
2315.2289	0	820.5207	2059.615	691.6849	3177.5045	1616.1541	2772.7874
2315.3378	0	820.6098	2059.6482	691.7292	3177.565	1616.1874	2772.8336
2315.4016	0	825.5462	2065.8583	691.7633	3177.5994	1616.2201	2792.1796
2321.2849	0	825.6463	2065.8622	691.789	3177.7698	1616.2574	2792.1839
2321.3388	0	834.7518	2065.8665	691.8159	0	1616.3142	2792.1885
2321.3687	0	834.8288	2075.396	691.8498	0	1616.3586	2792.2823
2321.3931	0	834.9084	2075.3994	691.8874	0	1616.4287	2792.2875
2321.4044	0	834.9387	2075.403	691.9054	0	1616.5519	2792.346
2321.423	0	835.1276	2086.3132	691.9365	0	1627.9523	2792.3951
2321.4444	0	842.5181	2086.3164	692.308	0	1628.3302	2792.4208
2321.5078	0	842.5452	2086.3197	698.7572	0	1628.373	2792.4501
2321.7367	0	842.5749	2086.3427	698.7608	0	1628.437	2792.502
2321.8056	0	842.5923	2086.3712	698.8203	0	1628.4735	2792.6375
2329.5246	0	842.6124	2086.3766	698.8356	0	1628.5377	2797.6173
2329.6018	0	842.6434	2086.3932	698.8518	0	1628.5809	2797.622
2329.6753	0	842.6641	2086.3988	698.8891	0	1628.6426	2797.6494
2329.7851	0	842.6814	2086.4275	698.9206	0	1628.6807	2797.6559
2329.8226	0	842.7137	2086.4573	698.9337	0	1628.7432	2797.6844
2329.9055	0	842.7354	2086.5977	698.9579	0	1634.0414	2797.7639
2330.0397	0	842.7765	2086.6283	698.9817	0	1634.145	2797.803
2336.686	0	842.8034	2086.6396	699.0014	0	1634.2951	2797.8323
2337.7241	0	842.8255	2086.645	699.0279	0	1639.3915	2797.8563
2337.8005	0	842.8535	2086.6662	699.0447	0	1639.4345	2797.9353
2337.8466	0	842.8991	2086.671	699.0791	0	1639.4661	2797.9746
2337.8828	0	842.9655	2086.6883	699.1099	0	1639.4998	2798.0107
2337.9307	0	842.9892	2086.7036	699.1645	0	1639.5325	2798.0266
2337.9951	0	843.0328	2086.7415	699.2774	0	1639.5639	2798.0846
2338.0622	0	843.066	2092.1617	699.3023	0	1639.64	2798.1203
2338.119	0	843.0933	2092.1652	699.3195	0	1639.6683	2827.8154
2346.5002	0	843.1604	2092.1689	699.3482	0	1639.6936	2827.8191
2346.6158	0	843.2477	2092.2062	699.3754	0	1639.7409	2827.9601
2346.7818	0	853.2722	2092.2103	699.4192	0	1639.8074	2827.9645
2357.1311	0	853.2895	2092.2917	699.4446	0	1639.9291	2828.0348
2357.1716	0	853.3003	2092.3714	699.4721	0	1655.7733	2834.288
2357.2025	0	853.3262	2092.4414	699.5209	0	1656.1203	2834.2919
2357.2352	0	853.3507	2092.4469	699.5599	0	1656.1472	2834.2962
2357.2707	0	853.3697	2114.7749	699.604	0	1656.1675	2834.3306
2357.3409	0	853.3887	2114.7783	711.7147	0	1656.19	2834.3347
2357.4299	0	853.4042	2114.7814	711.7185	0	1656.2154	2834.3487
2357.4783	0	853.4261	2114.8184	711.7615	0	1656.273	2834.3643
2357.5254	0	853.4416	2114.822	711.7738	0	1656.3	2834.3737
2357.5757	0	853.4559	2114.8662	711.8057	0	1656.3386	2834.3987
2357.6406	0	853.4737	2114.8702	711.8564	0	1660.5723	2834.4044
2372.5953	0	853.4949	2114.9792	711.8763	0	1660.6205	2834.4175
2372.6417	0	853.5189	2114.9839	711.9025	0	1660.6847	2834.4443
2372.6764	0	853.566	2115.0351	711.9153	0	1660.8119	2834.4599
2372.7407	0	853.6428	2115.0399	711.9336	0	1664.0472	2834.493
2372.7935	0	864.4289	2115.0765	711.9576	0	1664.1042	2834.5165
2372.8507	0	864.4567	2115.0895	711.9751	0	1664.1364	2834.5403
2372.9026	0	864.497	2115.115	711.9841	0	1664.1674	2834.5801
2372.9498	0	864.5087	2115.1433	712.016	0	1664.2056	2834.6094
2373.0518	0	864.53	2115.1666	712.0359	0	1664.2433	2834.6407
2379.4893	0	864.5646	2115.2185	712.0466	0	1664.282	2834.655
2379.6095	0	864.5904	2115.2591	712.0719	0	1664.3734	2834.6754
2379.7378	0	864.6031	2115.2909	712.0964	0	1664.4299	2835.4238
2393.643	0	864.6989	2115.3154	712.121	0	1677.4001	2835.4821
2393.6816	0	864.8437	2115.3795	712.1407	0	1677.4495	2841.9493
2394.664	0	864.863	2115.4114	712.162	0	1677.4826	2841.9539
2394.7516	0	864.8792	2115.5481	712.2137	0	1677.5139	2842.0177
2394.8289	0	864.9028	2115.8497	712.2454	0	1677.535	2842.0224
2394.8768	0	864.9194	2115.8787	712.258	0	1677.5555	2842.0609
2394.9067	0	864.9329	2115.8969	712.2811	0	1677.5815	2842.0659
2395.108	0	864.9615	2115.9022	712.3005	0	1677.6414	2842.0907
2395.1727	0	864.9835	2115.9173	712.3219	0	1677.6729	2842.1891
2395.2287	0	865.0005	2115.934	712.3511	0	1677.7052	2842.2191
2395.2782	0	865.0388	2115.9419	712.3831	0	1677.746	2842.2477
2395.4882	0	865.0594	2115.9662	712.411	0	1685.5513	2842.2716
2401.5142	0	865.1813	2115.9948	712.4336	0	1685.5829	2842.2977
2401.659	0	865.2188	2120.6938	712.4593	0	1685.6273	2842.326
2401.7286	0	865.2623	2120.7441	712.5091	0	1685.662	2842.3634
2401.7958	0	865.4031	2120.7481	712.5676	0	1685.6904	2842.4013
2401.8973	0	873.3919	2120.7931	712.6005	0	1685.7186	2842.4583
2410.7779	0	873.4279	2120.7982	716.1066	0	1685.7602	2842.5059
2410.888	0	873.4572	2120.8175	716.2451	0	1685.8162	2846.826
2410.9721	0	873.4859	2120.8396	719.5996	0	1685.975	2846.9006
2411.0317	0	873.5066	2120.8691	719.6484	0	1692.595	2846.9614
2411.0757	0	873.5268	2120.9076	719.6863	0	1692.7334	2846.9918
2411.1173	0	873.545	2120.9669	719.7159	0	1692.7709	2847.0153
2411.1977	0	873.5701	2120.9751	719.7323	0	1692.8185	2847.0221
2411.3239	0	873.5891	2121.009	719.7547	0	1692.866	2853.7466
2417.3516	0	873.6465	2121.0365	719.7774	0	1692.9151	2853.7517
2417.4509	0	873.7088	2121.0566	719.7946	0	1692.9631	2853.8044
2417.53	0	873.749	2121.0646	719.8325	0	1693.0457	2853.8088
2417.622	0	873.8003	2121.1025	719.8469	0	1700.5135	2853.8923
2427.1063	0	873.8212	2121.1496	719.8718	0	1700.5401	2853.9243
2427.2089	0	873.862	2121.2011	719.8931	0	1700.5586	2853.9573
2427.2481	0	873.9867	2121.2086	719.9194	0	1700.5719	2853.9798
2428.226	0	881.6133	2121.2699	719.9349	0	1700.5864	2867.2436
2428.2905	0	881.6302	2121.3479	719.955	0	1700.6038	2867.248
2428.3236	0	881.6399	2121.9059	720.0085	0	1700.6367	2867.2523
2428.404	0	881.6769	2138.1766	720.0329	0	1700.651	2867.2954
2428.4307	0	881.685	2138.1798	720.1019	0	1700.6666	2867.3135
2428.4702	0	881.7058	2138.1831	720.1675	0	1700.6843	2867.3182
2428.5244	0	881.7513	2138.2138	720.2082	0	1700.7031	2867.382
2428.6296	0	881.7644	2138.2181	720.2515	0	1700.7533	2867.4161
2437.9279	0	881.7972	2138.2222	728.9277	0	1700.8293	2867.4569
2437.9939	0	881.8098	2138.2481	728.9317	0	1708.0394	2867.475
2438.0526	0	881.8455	2138.2538	728.9726	0	1708.0702	2867.5326
2438.1889	0	881.8551	2138.2919	729.0047	0	1708.1047	2867.5998
2438.2673	0	881.8728	2138.3198	729.0598	0	1708.1469	2867.9427
2438.3269	0	881.8974	2138.3464	729.1122	0	1708.1828	2867.9739
2438.4415	0	881.9157	2138.3662	729.1885	0	1708.2138	2872.4381
2448.166	0	881.9346	2138.3842	729.2113	0	1708.2481	2872.444
2449.2877	0	881.9639	2138.3974	729.2481	0	1708.2864	2872.4494
2449.3235	0	881.9843	2138.4115	729.2879	0	1708.3331	2872.5131
2449.3823	0	882.015	2138.434	729.3269	0	1708.3765	2872.5173
2449.4489	0	882.0417	2138.4469	729.3657	0	1708.4617	2872.5695
2449.5208	0	882.0731	2138.4698	729.4142	0	1714.6602	2872.6161
2449.5886	0	882.0912	2138.4888	729.4388	0	1714.6831	2872.6363
2449.6474	0	882.1098	2138.5109	729.5491	0	1714.6979	2872.6514
2457.8552	0	882.1921	2138.5287	738.6138	0	1714.7182	2872.6629
2457.9311	0	882.2794	2138.561	738.8374	0	1714.7361	2872.686
2458.0744	0	888.3791	2138.6115	738.9043	0	1714.7644	2872.7311
2474.4393	0	888.4012	2138.7396	739.0721	0	1714.787	2872.7478
2474.5022	0	888.4404	2138.8125	739.7456	0	1714.8157	2872.7733
2474.5997	0	888.4642	2138.8576	739.7491	0	1714.8539	2872.8091
2474.7435	0	888.4904	2152.1236	739.8092	0	1723.5217	2872.8824
2474.8413	0	888.5279	2152.1269	739.8264	0	1723.557	2872.9095
2474.9331	0	888.5897	2152.1301	739.8543	0	1723.6015	2873.8683
2480.7483	0	888.6173	2152.1614	739.8702	0	1723.6276	2877.6866
2481.7351	0	888.6822	2152.1658	739.885	0	1723.6557	2877.8211
2481.9535	0	888.7282	2152.2053	739.9014	0	1723.7105	2877.8598
2482.0022	0	888.7553	2152.2284	739.926	0	1723.8093	2877.8648
2482.0511	0	888.7805	2152.2337	739.9563	0	1723.9033	2877.9365
2482.1236	0	888.8044	2152.2558	739.9711	0	1735.85	2878.027
2482.24	0	888.85	2152.3209	739.9954	0	1736.7253	2882.0463
2496.7648	0	888.8844	2152.3505	740.0253	0	1736.7436	2882.051
2496.8408	0	888.9178	2152.3685	740.3018	0	1736.7576	2882.0554
2496.9224	0	888.9365	2152.3847	740.3188	0	1736.774	2882.0608
2497.0373	0	888.9733	2152.3963	740.3356	0	1736.7886	2882.0886
2497.0769	0	888.9969	2152.4028	740.3569	0	1736.8077	2882.1082
2497.1156	0	889.0172	2152.4301	740.3681	0	1736.8196	2882.1334
2497.1533	0	889.048	2152.5036	740.3842	0	1736.8364	2882.1398
2497.2398	0	889.0949	2152.5338	740.3986	0	1736.855	2882.1544
2497.2977	0	889.1623	2152.54	740.4176	0	1736.877	2882.1793
2497.3799	0	889.2025	2152.5535	740.4351	0	1736.9	2882.212
2497.4918	0	894.8007	2152.5686	740.4561	0	1736.9292	2882.2615
2508.8288	0	894.8436	2152.5791	740.4726	0	1736.966	2882.2895
2508.9196	0	894.861	2152.6048	740.4929	0	1743.8935	2882.3037
2508.9791	0	894.8811	2152.6514	740.5248	0	1743.91	2882.3357
2509.0345	0	894.8931	2152.6985	740.5314	0	1743.9306	2882.3537
2509.0793	0	894.9164	2152.7406	740.5703	0	1743.9513	2882.3744
2509.1236	0	894.9346	2152.8154	740.6129	0	1743.9716	2882.406
2509.1566	0	894.9477	2152.8784	740.6511	0	1744.0165	2882.4326
2509.1832	0	894.9582	2152.9055	740.7529	0	1744.0865	2882.4743
2509.229	0	894.9765	2152.9465	743.6085	0	1744.1223	2882.5211
2509.2984	0	894.9891	2152.9798	743.6342	0	1744.1728	2882.5691
2509.3733	0	895.012	2176.7738	744.3077	0	1754.6986	2882.6061
2509.4828	0	895.0329	2176.7771	744.3115	0	1754.7703	2882.6173
2509.6157	0	895.0488	2176.7804	744.3236	0	1754.8207	2882.6341
2520.2142	0	895.0957	2176.8174	744.3427	0	1754.8725	2882.6821
2521.229	0	895.1143	2176.8505	744.3666	0	1754.8955	2882.7196
2521.3008	0	895.136	2177.0881	744.3861	0	1754.939	2887.5651
2521.3429	0	895.1493	2177.0927	744.4321	0	1754.9575	2887.6458
2521.3922	0	895.1755	2177.1254	744.4658	0	1754.9798	2887.7737
2521.4392	0	895.1937	2194.9162	744.9806	0	1755.0078	2887.825
2521.4962	0	895.2185	2194.9195	757.6333	0	1755.0321	2887.8634
2521.5446	0	895.2535	2194.9229	757.6958	0	1755.0856	2893.3053
2521.5944	0	895.2892	2194.9543	757.7303	0	1755.1247	2893.3098
2521.6487	0	895.3237	2194.9582	757.7698	0	1755.1841	2893.3534
2521.6931	0	895.3525	2195.0081	757.8089	0	1755.2392	2893.3773
2521.8386	0	895.4683	2195.0841	757.8561	0	1763.4397	2893.3835
2522.0536	0	900.8033	2195.0888	757.876	0	1763.4838	2893.4175
2542.5862	0	903.7629	2195.0933	757.9245	0	1763.5435	2893.4582
2542.6006	0	903.8143	2195.1306	758.02	0	1763.6035	2893.4959
2542.6184	0	903.8515	2195.1601	767.5081	0	1763.6515	2893.5281
2542.6364	0	903.8852	2195.1789	767.5252	0	1763.7245	2893.5553
2542.664	0	903.9248	2195.2152	767.6156	0	1776.1995	2893.6028
2542.68	0	903.9703	2195.2636	767.6341	0	1776.6031	2903.8439
2542.6908	0	904.0211	2195.3105	767.7144	0	1776.6218	2903.8475
2542.7092	0	904.0466	2195.4991	767.7368	0	1776.6416	2903.8514
2542.725	0	904.0716	2201.2219	767.7832	0	1776.6587	2903.8814
2542.7719	0	904.0953	2201.2257	767.829	0	1776.6775	2903.8858
2543.902	0	904.1283	2201.2289	767.8684	0	1776.7032	2903.9142
2544.0729	0	904.1467	2201.2597	767.9466	0	1776.7196	2903.939
2544.2595	0	904.1664	2201.3247	768.0512	0	1776.7418	2903.9677
2549.6347	0	904.1861	2201.328	768.3729	0	1776.7716	2904.028
2549.8323	0	904.2169	2201.3319	768.377	0	1776.8032	2904.0576
2563.3299	0	904.2526	2201.3569	768.4118	0	1776.829	2904.0636
2563.9518	0	904.4421	2201.3708	768.4576	0	1776.9285	2904.0742
2564.0276	0	912.7603	2201.3797	768.4923	0	1776.9753	2904.1025
2564.6151	0	912.8086	2201.3985	768.8596	0	1777.0302	2904.1155
2572.6291	0	912.8238	2201.4145	768.8874	0	1777.1104	2904.1481
2572.6818	0	912.8366	2201.4293	768.9081	0	1784.8076	2904.1811
2572.7212	0	912.8605	2201.4489	768.9238	0	1784.8528	2904.2037
2572.7663	0	912.8728	2201.4769	768.9342	0	1784.8959	2904.2275
2572.8191	0	912.9327	2201.5093	768.9491	0	1784.9514	2904.2602
2572.8851	0	912.951	2201.5314	768.9592	0	1785.0419	2904.2894
2573.0484	0	912.9684	2201.566	768.967	0	1785.0848	2904.3335
2582.5901	0	912.9899	2201.6026	768.975	0	1785.1329	2904.3498
2582.7307	0	913.016	2201.6273	768.9992	0	1785.1881	2904.3822
2582.7928	0	913.0264	2201.6462	769.0112	0	1793.3351	2904.4233
2582.8758	0	913.0386	2201.6998	769.0289	0	1793.3668	2904.4452
2583.0239	0	913.063	2201.7296	769.042	0	1793.4097	2904.4665
2597.628	0	913.0847	2201.7626	769.0549	0	1793.441	2904.4925
2597.715	0	913.1058	2201.8167	769.0685	0	1793.4753	2904.5141
2597.7698	0	913.1277	2201.8962	769.0713	0	1793.5152	2904.6682
2597.8468	0	913.1543	2207.9848	769.086	0	1793.547	2905.2029
2597.8857	0	913.2083	2207.9888	769.1115	0	1793.5981	2905.2311
2597.9272	0	913.2339	2207.9926	769.1332	0	1793.6665	2905.2375
2598.0469	0	913.2501	2208.0268	769.1546	0	1801.8587	2905.2629
2598.1847	0	913.276	2208.0309	769.1874	0	1801.9376	2905.2775
2607.3652	0	913.3081	2208.0676	769.4124	0	1802.2494	2905.2848
2607.4468	0	913.345	2208.1197	769.8629	0	1807.8998	2905.297
2607.4868	0	913.3705	2208.1573	769.8928	0	1818.8686	2905.3277
2607.5194	0	913.3883	2208.1843	769.929	0	1818.8984	2905.3539
2607.5723	0	913.4173	2208.1918	769.9627	0	1818.9247	2905.4261
2607.6317	0	913.4365	2208.2515	770.0085	0	1818.9547	2918.6647
2607.7443	0	913.4719	2208.3002	776.0579	0	1818.9769	2918.6708
2607.7955	0	913.5064	2208.3351	776.0617	0	1818.9928	2918.7824
2607.8356	0	913.5617	2208.3595	776.1146	0	1819.0065	2918.7874
2607.9016	0	913.6059	2208.3956	776.1598	0	1819.0244	2918.931
2607.9773	0	918.3154	2208.4272	776.1949	0	1819.0432	2928.7465
2608.1232	0	918.3952	2208.5786	776.2302	0	1819.0592	2928.7502
2618.3105	0	918.4018	2221.6315	776.2504	0	1819.0735	2928.7544
2618.4309	0	918.4391	2221.6354	776.2912	0	1819.0883	2928.7836
2618.5745	0	918.4633	2221.6391	776.3385	0	1819.114	2928.7984
2618.7066	0	918.4789	2221.6932	776.3531	0	1819.1253	2928.8048
2618.8547	0	918.5032	2221.7012	776.3752	0	1819.1406	2928.8131
2618.9489	0	918.517	2221.7695	776.3893	0	1819.1582	2928.8204
2629.825	0	918.5307	2221.7738	776.4165	0	1819.1843	2928.8677
2629.9526	0	918.5444	2221.8202	776.4287	0	1819.2073	2928.8765
2642.168	0	918.5561	2221.8702	776.4497	0	1819.2313	2928.8982
2642.2949	0	918.5754	2228.7842	776.4778	0	1819.2606	2928.9174
2651.1447	0	918.5918	2228.7873	776.49	0	1833.9318	2928.9358
2651.1829	0	918.6355	2228.791	776.5121	0	1833.9468	2928.9588
2651.864	0	918.6998	2228.8574	776.536	0	1833.9631	2928.972
2651.9602	0	918.7302	2228.8614	776.5534	0	1833.9799	2928.99
2652.0685	0	918.7494	2228.9909	776.5821	0	1833.9965	2929.0247
2652.1604	0	918.8248	2228.9958	776.6237	0	1834.0102	2929.0547
2652.225	0	918.8568	2229.0317	776.6493	0	1834.023	2929.0614
2652.3043	0	918.8969	2229.0695	776.8114	0	1834.0522	2929.0868
2652.3801	0	918.998	2229.1452	776.8358	0	1834.0954	2929.1045
2652.5528	0	919.0295	2234.7604	776.8629	0	1834.1305	2929.1212
2660.9583	0	919.0656	2234.7635	776.8754	0	1834.1658	2929.1369
2660.9975	0	919.1145	2234.7672	776.8907	0	1838.5206	2929.1587
2661.0306	0	927.4166	2234.8017	776.9124	0	1838.5437	2929.1824
2661.0729	0	927.4268	2234.8066	776.9881	0	1838.5796	2929.2078
2661.1115	0	927.461	2234.8121	790.4305	0	1838.6297	2929.2358
2661.1413	0	927.4775	2234.8389	790.4343	0	1838.6729	2929.2892
2661.1745	0	927.5058	2234.8917	790.4626	0	1839.0801	2929.2965
2661.2322	0	927.5352	2234.8962	790.4847	0	1847.9127	2929.3597
2661.2916	0	927.5512	2234.9605	790.5067	0	1848.1195	2929.4284
2661.3978	0	927.5645	2234.9655	790.5432	0	1848.1486	2929.4539
2661.4584	0	927.5867	2235.0247	790.5787	0	1848.192	2929.5336
2661.5634	0	927.6139	2235.1973	790.6352	0	1848.2645	2929.7793
2668.5409	0	927.6353	2235.2366	790.8672	0	1859.512	2938.2057
2668.5843	0	927.7033	2235.2844	790.8985	0	1859.5525	2938.2351
2668.6145	0	927.7232	2243.6987	790.9296	0	1859.5751	2938.2437
2668.6568	0	927.7523	2243.7016	790.9694	0	1859.6059	2938.2617
2668.6899	0	927.7802	2243.7055	791.0273	0	1859.6299	2938.2672
2668.7337	0	927.8579	2250.3405	791.2372	0	1859.6588	2938.3092
2668.7929	0	927.8787	2250.3437	791.2819	0	1859.6972	2938.3593
2668.8547	0	927.8922	2250.3475	791.3326	0	1859.7247	2938.4759
2668.8983	0	927.9156	2258.5143	791.4035	0	1859.7455	2938.5006
2668.9584	0	927.9639	2258.5177	791.563	0	1859.7737	2938.5059
2669.0207	0	927.9909	2258.5211	795.1249	0	1859.7923	2938.521
2669.1254	0	928.0311	2258.5617	795.1741	0	1859.8169	2938.5513
2684.7418	0	928.0781	2258.5655	795.227	0	1859.8576	2938.5861
2684.843	0	928.3264	2258.6108	795.2801	0	1860.0064	2938.6122
2684.9072	0	933.9279	2258.8257	795.379	0	1860.103	2944.6984
2684.9894	0	933.9806	2258.9257	795.403	0	1867.198	2944.7875
2685.0674	0	934.0163	2267.5158	795.4219	0	1867.219	2944.8419
2698.9193	0	934.0379	2267.5193	795.4403	0	1867.2509	2944.8466
2698.9442	0	934.0696	2267.5229	795.4726	0	1867.2825	2948.3695
2699.0127	0	934.096	2267.624	795.5295	0	1867.3135	2948.4031
2699.0902	0	934.1216	2267.6286	795.5958	0	1872.9232	2948.4424
2699.1712	0	934.1575	2267.6847	795.6913	0	1872.9676	2948.4466
2699.2813	0	934.1899	2267.6887	804.9343	0	1873.0022	2948.5078
2699.3542	0	934.2149	2267.7403	804.9536	0	1873.062	2948.5493
2699.4099	0	934.242	2267.7778	804.9707	0	1873.1296	2948.605
2699.4685	0	934.2779	2267.8027	804.9862	0	1873.2049	2948.6597
2699.5534	0	934.3039	2267.8319	805.0126	0	1884.373	2948.7263
2704.0124	0	934.3213	2267.8571	805.0284	0	1884.3932	2948.7575
2704.0461	0	934.3476	2267.8763	805.0467	0	1884.4187	2948.7852
2704.0784	0	934.3661	2267.8954	805.0587	0	1884.4299	2948.8023
2704.1376	0	934.3891	2267.9215	805.0756	0	1884.441	2949.0612
2704.1727	0	934.4063	2267.9672	805.098	0	1884.4536	2956.5757
2704.2119	0	934.4263	2268.0637	805.1123	0	1884.4678	2956.5807
2704.2997	0	934.4501	2268.0978	805.1202	0	1884.4856	2956.6097
2704.4118	0	934.4733	2268.1435	805.1365	0	1884.5017	2956.6497
2704.4478	0	934.5343	2268.2088	805.1555	0	1884.5446	2956.6552
2704.5019	0	934.6918	2273.8603	805.1715	0	1884.5916	2956.6849
2704.6434	0	950.9735	2273.8638	805.4189	0	1884.6137	2956.7094
2721.1808	0	950.9978	2273.8673	805.4347	0	1884.671	2956.7219
2721.202	0	951.0183	2273.9014	805.4721	0	1884.7127	2956.7306
2721.2045	0	951.0454	2273.9049	805.4921	0	1884.7645	2956.7434
2721.2161	0	951.0689	2273.9388	805.5118	0	1884.843	2956.7627
2721.4335	0	951.0923	2274.0484	805.5462	0	1892.1764	2956.7772
2722.1339	0	951.1067	2274.0727	805.5638	0	1892.3136	2956.7923
2722.3222	0	951.125	2274.0772	805.5909	0	1892.3586	2956.8094
2722.3733	0	951.149	2274.1073	805.6134	0	1892.4086	2956.8533
2722.4225	0	951.1649	2293.4005	805.6352	0	1892.4483	2956.8748
2722.5307	0	951.1764	2293.4038	805.6573	0	1892.5131	2956.9103
2722.753	0	951.2084	2293.4071	805.6882	0	1892.5573	2956.9416
2734.0286	0	951.246	2293.4792	805.7069	0	1896.0605	2956.964
2734.1221	0	951.261	2293.4829	805.7423	0	1896.0937	2956.9793
2734.1727	0	951.3075	2293.5439	805.8916	0	1896.1529	2957.0204
2734.2452	0	951.3498	2293.5477	814.2802	0	1896.1902	2957.0602
2734.2997	0	951.4379	2293.5629	814.2964	0	1896.2208	2957.0877
2734.3444	0	951.4678	2293.5946	814.3654	0	1896.2544	2957.1146
2734.3975	0	951.5214	2293.6339	814.8061	0	1896.3105	2957.1471
2734.4408	0	951.5817	2293.6666	814.8111	0	1896.3868	2957.202
2734.4952	0	951.6371	2293.6926	814.8489	0	1896.4915	2957.2455
2734.5541	0	955.8644	2293.8035	814.8904	0	1902.5761	2957.298
2734.6264	0	955.8776	2293.9199	814.9207	0	1912.6308	2957.3559
2734.7033	0	955.9351	2294.1065	814.9538	0	1924.6572	2962.8529
2741.1334	0	955.979	2301.1476	814.9642	0	1926.0665	2962.8577
2741.1716	0	956.0147	2301.1513	814.9859	0	1926.1201	2962.8637
2741.2175	0	956.0574	2301.1548	815.0075	0	1926.1504	2962.8944
2741.2586	0	956.1367	2301.1841	815.0316	0	1926.1701	2962.9498
2741.2888	0	956.2125	2301.1879	815.0548	0	1926.2032	2962.9917
2741.3306	0	956.2455	2301.2204	815.0981	0	1926.2428	2963.018
2741.3874	0	956.3922	2301.2265	815.1215	0	1926.3	2963.0354
2741.4344	0	960.8602	2301.2742	815.1752	0	1926.3332	2963.0452
2741.5097	0	960.8907	2301.3568	815.1892	0	1926.3848	2963.0691
2741.6305	0	960.9158	2301.3926	815.2065	0	1926.4316	2963.1455
2757.5645	0	960.9537	2301.4185	815.2208	0	1926.496	2963.1801
2757.6074	0	960.992	2313.6868	815.239	0	1931.7096	2963.226
2758.5401	0	961.0214	2313.69	815.2506	0	1931.7413	2963.3072
2758.576	0	961.04	2313.6932	815.2784	0	1931.7615	2969.0494
2758.6104	0	961.0657	2313.7171	815.2958	0	1931.7967	2969.0551
2758.681	0	961.1329	2313.7208	815.3155	0	1931.8155	2969.1028
2758.7707	0	961.2194	2313.7389	815.3486	0	1931.836	2969.1088
2759.0203	0	976.6152	2313.7446	815.3524	0	1931.8637	2969.1657
2759.1081	0	976.6913	2313.7663	815.3766	0	1931.9178	2969.2489
2759.1615	0	976.773	2313.7896	815.4029	0	1931.9604	2969.2741
2759.2088	0	976.8393	2313.8098	815.4267	0	1932.0202	2969.2824
2759.2894	0	977.0282	2313.8397	815.4814	0	1943.322	2969.2946
2764.6555	0	977.0532	2313.8909	815.5365	0	1943.4003	2969.3028
2764.7195	0	977.0638	2313.9671	815.7126	0	1943.4363	2969.3259
2764.7629	0	977.0743	2314.013	815.7605	0	1943.4764	2969.3488
2764.9056	0	977.0865	2314.0173	819.9822	0	1943.5082	2969.4118
2764.9696	0	977.0998	2314.045	819.9863	0	1943.5359	2969.5525
2765.0345	0	977.1161	2314.0675	820.0152	0	1943.5658	2969.6412
2765.0843	0	977.1284	2314.0754	820.0296	0	1943.6275	2969.7009
2765.1327	0	977.1391	2314.1044	820.0646	0	1943.6928	2969.785
2765.1793	0	977.1583	2314.1428	820.094	0	1943.7738	2969.8339
2765.2479	0	977.1717	2314.5012	820.13	0	1943.8126	2969.8877
2765.3603	0	977.2456	2314.5496	820.1606	0	1943.869	2970.4829
2773.4107	0	977.2979	2320.6652	820.1936	0	1952.4152	2976.9166
2773.56	0	977.3194	2320.67	820.215	0	1952.5812	2976.9215
2773.6969	0	977.3472	2328.784	820.2335	0	1952.6445	2976.9254
2792.5025	0	977.3725	2328.7872	820.2841	0	1952.6837	2976.9404
2793.3049	0	977.431	2328.7906	820.3102	0	1952.7295	2976.9463
2793.4245	0	977.5002	2328.8232	820.3388	0	1952.7707	2976.9701
2793.4781	0	977.689	2328.8269	820.3763	0	1952.8251	2976.9903
2793.5393	0	984.7174	2328.8439	820.3996	0	1960.8576	2977.2561
2793.6333	0	984.7525	2328.8484	820.4244	0	1960.9363	2977.3678
2798.57	0	984.794	2328.8674	820.4416	0	1961.0155	2977.4092
2798.6507	0	984.863	2328.8729	820.4892	0	1961.1941	2977.452
2798.8431	0	984.8985	2328.8787	820.5171	0	1972.3212	2977.4725
2798.9215	0	985.2302	2328.889	820.539	0	1972.3504	2977.4802
2806.1415	0	985.2616	2328.9439	820.5641	0	1972.3861	2977.5215
2806.2007	0	985.2805	2328.9681	820.5967	0	1972.4181	2977.5556
2806.2192	0	985.2919	2328.9925	820.7018	0	1972.5489	2978.0976
2806.2589	0	985.3095	2329.022	820.761	0	1972.6092	2978.1273
2806.3096	0	985.3248	2329.0573	820.802	0	1972.6532	2978.1633
2806.3591	0	985.3371	2329.0789	829.2285	0	1972.6967	2978.1879
2806.4231	0	985.3521	2336.8538	829.2842	0	1972.7834	2978.2303
2806.4848	0	985.397	2336.857	829.3146	0	1972.8497	2978.2832
2829.0774	0	985.4177	2336.86	829.4313	0	1981.4502	3010.7993
2829.1948	0	985.4414	2336.8644	829.5141	0	1981.4731	3010.8028
2834.3684	0	985.4722	2336.8843	829.5704	0	1981.4895	3010.8065
2834.3819	0	985.4924	2336.8967	829.6903	0	1981.5086	3010.9064
2834.458	0	985.5194	2336.9039	829.7695	0	1981.5285	3010.9108
2834.4733	0	985.5488	2336.97	829.951	0	1981.5448	3010.9784
2834.4893	0	985.598	2336.9746	835.4355	0	1981.5709	3010.9949
2834.5119	0	985.661	2337.0085	835.4537	0	1981.6371	3011.0213
2834.5751	0	985.7281	2337.0195	835.4887	0	1981.6632	3011.062
2842.9583	0	985.7849	2337.026	835.519	0	1986.8421	3011.1497
2843.0232	0	985.8818	2337.0464	835.5455	0	1986.8606	3012.0252
2843.1079	0	998.87	2337.0619	835.5801	0	1986.8924	3012.0478
2843.2174	0	998.9116	2337.0861	835.5996	0	1986.9247	3012.0647
2843.2903	0	998.9228	2337.1738	835.6307	0	1986.9579	3012.0684
2843.3714	0	998.9321	2337.2463	835.6696	0	1986.9931	3012.0737
2846.0564	0	998.9475	2337.2759	835.6897	0	1987.0484	3012.0949
2846.0735	0	998.9642	2356.2642	835.71	0	1987.1099	3012.1094
2846.1033	0	998.9755	2356.2671	835.7796	0	1987.226	3012.1236
2846.1119	0	998.9975	2356.2704	835.8004	0	1987.3859	3012.1427
2846.1267	0	999.0187	2356.275	835.8554	0	1993.6102	3012.1608
2846.1329	0	999.041	2356.3142	835.9199	0	1993.7002	3012.1723
2846.1607	0	999.0554	2356.3319	835.9762	0	1993.7373	3012.1841
2846.1887	0	999.0792	2356.3731	842.3867	0	1993.7814	3012.1907
2847.0534	0	999.1206	2356.377	842.3906	0	1993.8433	3012.2001
2847.3528	0	999.1436	2356.4168	842.4095	0	2009.2208	3012.2131
2847.4987	0	999.183	2356.4358	842.433	0	2009.3312	3012.2314
2847.5814	0	999.2063	2356.4537	842.451	0	2009.4267	3012.2454
2847.623	0	999.2588	2356.498	842.4652	0	2009.5577	3012.2825
2847.6845	0	999.2845	2356.5286	842.4824	0	2019.795	3012.3049
2855.3685	0	999.3169	2356.5918	842.4938	0	2019.8645	3012.3157
2855.4456	0	999.3535	2356.622	842.5063	0	2019.8768	3012.3319
2855.6242	0	999.3933	2356.8014	842.5199	0	2019.891	3012.3491
2855.7093	0	999.3987	2356.8283	842.5317	0	2019.9511	3012.3597
2868.4196	0	999.4131	2371.5534	842.5457	0	2019.9732	3012.3665
2868.4532	0	999.4412	2371.5566	842.5672	0	2019.9975	3012.3809
2868.4848	0	999.4585	2371.5601	842.5991	0	2020.4409	3012.4028
2868.5733	0	999.4864	2371.5905	842.6188	0	2029.5981	3012.4268
2868.7121	0	999.5401	2371.6348	842.645	0	2029.6227	3012.4578
2868.8323	0	999.6043	2371.6393	842.6663	0	2029.6416	3012.4731
2868.9145	0	999.8375	2371.6691	842.7378	0	2029.6603	3012.4951
2873.6723	0	1006.5367	2371.7118	842.7584	0	2029.6797	3012.5234
2873.6955	0	1006.6132	2371.8541	842.7953	0	2029.7002	3012.5506
2873.8408	0	1006.6726	2371.8585	842.8403	0	2029.7226	3012.5795
2873.9554	0	1006.6968	2371.9505	842.9343	0	2029.7495	3012.6216
2878.9503	0	1006.7352	2371.9553	843.0355	0	2029.8099	3012.6432
2879.0859	0	1006.7729	2371.9644	843.1316	0	2029.8723	3012.6671
2883.069	0	1006.8119	2372.0113	851.2454	0	2037.4764	3012.7174
2883.4942	0	1006.843	2378.1224	851.3303	0	2037.5919	3012.7537
2883.5762	0	1006.8797	2378.1262	851.3678	0	2047.494	3012.7811
2888.5629	0	1006.909	2378.1299	852.6308	0	2047.5607	3012.8283
2888.6379	0	1006.9277	2378.2615	852.6356	0	2047.6688	3012.858
2888.6782	0	1006.9484	2378.2648	852.6704	0	2047.8976	3012.9502
2888.7677	0	1006.9674	2378.3229	852.7391	0	2054.6185	3013.3928
2888.8599	0	1007.0062	2378.3285	852.7738	0	2060.0176	3013.4202
2888.9547	0	1007.0277	2378.3643	852.8039	0	2060.0375	3013.4455
2889.0365	0	1007.0448	2393.9192	852.8537	0	2060.0551	3013.471
2889.0951	0	1007.0665	2393.9223	852.8866	0	2060.0706	3013.494
2889.189	0	1007.1093	2393.9254	852.9556	0	2060.0959	3013.5053
2889.2897	0	1007.1469	2393.9671	853.1333	0	2060.1171	3013.5259
2894.043	0	1007.2556	2393.9706	853.1727	0	2060.1347	3013.5595
2894.0556	0	1007.3035	2393.9779	853.2763	0	2060.1522	3013.5965
2894.1346	0	1007.3478	2394.0117	853.3639	0	2060.1857	3013.6376
2894.2359	0	1012.8534	2394.0497	863.9201	0	2060.2074	3013.6657
2894.6896	0	1012.8762	2394.2487	864.1146	0	2065.5334	3013.6983
2894.7797	0	1012.8953	2400.3803	864.1344	0	2065.5506	3013.7263
2899.1808	0	1012.9286	2400.3837	864.232	0	2065.5679	3013.7508
2899.2125	0	1012.951	2400.3871	864.3526	0	2065.5872	3013.7694
2899.2261	0	1012.9692	2400.4395	864.4113	0	2065.6076	3013.7934
2899.2443	0	1012.9803	2400.4933	864.5105	0	2065.6256	3013.8576
2900.1431	0	1013.0055	2400.4972	864.5138	0	2065.6408	3013.8855
2900.2054	0	1013.0233	2400.502	864.5405	0	2065.6952	3014.5841
2900.24	0	1013.0497	2400.5308	864.5535	0	2065.7197	3014.62
2900.2823	0	1013.0732	2400.5361	864.5613	0	2076.2312	3014.6479
2900.3179	0	1013.1042	2400.635	864.5788	0	2076.2579	3014.6862
[truncated: 6,837 more rows]
