# Supplementary material for: Burst-Time-Dependent Plasticity Robustly Guides ON/OFF Segregation in the Lateral Geniculate Nucleus
Source: PLoS Comput Biol. 2009 Dec 24;5(12):e1000618. doi: 10.1371/journal.pcbi.1000618 (PMC2790088; doi:10.1371/journal.pcbi.1000618)
Supplement: Protocol S1 — C code for implementing STDP and BTDP. (0.07 MB ZIP) [file pcbi.1000618.s005.zip]

Archive with 8 entries (5 files):
- ProtocolS1/
- ProtocolS1/BTDP.c
- __MACOSX/
- __MACOSX/ProtocolS1/
- __MACOSX/ProtocolS1/._BTDP.c
- ProtocolS1/README_code.pdf
- ProtocolS1/STDP.c
- __MACOSX/ProtocolS1/._STDP.c
