# Supplementary material for: Burst-Time-Dependent Plasticity Robustly Guides ON/OFF Segregation in the Lateral Geniculate Nucleus
Source: PLoS Comput Biol. 2009 Dec 24;5(12):e1000618. doi: 10.1371/journal.pcbi.1000618 (PMC2790088; doi:10.1371/journal.pcbi.1000618)
Supplement: Protocol S1 — C code for implementing STDP and BTDP. (0.07 MB ZIP) [file pcbi.1000618.s005.zip › ProtocolS1/BTDP.c]

/*Code to run BTDP.
  Written by J. Gjorgjieva in April 2008, finalized in September 2009.*/
#include <stdio.h>
#include <stdlib.h>
#include <math.h>
#include <time.h>

/*Define some parameters for running each data set. 
  These pertain to the particular data set used in this code. */

#define total_time 4100    //the time of the presynaptic input in sec
#define dt 0.0001          //time step in sec
#define ex 6               //total number of excitatory neurons
#define spike_l 12749      //number of spikes in the data set
#define max_repeats 50     //maximum number of repeats of the data sets
#define min_spikes 4       //minimum number of spikes in a burst
#define max_ISI 0.4        //maximum ISI allowed within a burst


/*Define the parameters for the integrate-and-fire model*/
#define a 0.02
#define b 0.2
#define c -50
#define d 2
#define Vth 30.0

#define max(x,y) ( ((x) > (y)) ? (x) : (y))

int num_repeats = 0;
int N = ex;                //total number of neurons

/*Declare the variables to change synaptic weights with BTDP*/ 
double M = 0;
double P[ex];
double prev_M = 0;
double prev_P[ex];

/*spike counters within a burst for each presnaptic cell
  and for the postsynaptc cell*/
int not_yet_burst [ex];
int not_yet_burst_LGN;

/*Declare peak synaptic conductance values for all exctitatory neurons,
  and the initial values for the conductances in the I&F model */
double g[ex];
double g_ex = 0;

double spike_times_pre[ex];

/*burst counters for the presynaptic cells*/
double burst_times_ex[ex];
double prev_burst_ex[ex];
double start_burst[ex];
double end_burst[ex];
int burst_count[ex];

/*burst counters for the postsynaptic cell*/
double burst_times_LGN;
double prev_burst_LGN;
double start_burst_LGN;
double end_burst_LGN;
int burst_count_LGN;

double spike_times_LGN;

/*Define variables for the threshold variables V and the membrane recovery 
  variables U in the integrate-and-fire model*/
double V;
double U;

/*The array of excitatory neurons. 
  It consists of a total of ex columns, each representing a spike train*/
double neurons[spike_l][ex]; 

void read_neurons(FILE *nfile)
{ 
  /*Read in spike times from a file provided.*/
 double neur = 1.0;

 for (int ii=0;ii<spike_l;ii++)
   {
     for (int jj=0;jj<ex;jj++)
       {	 
	 fscanf(nfile,"%lf \t",&neur);	  
	 neurons[ii][jj] = neur;	  
       }
   }
 return;
}

double find_min(int neuron_counter[ex], int cell_num[ex])
{
  /* Returns the minimal spike time in all the neurons which still have 
     spikes times to be read from them. 
     This spike time will next be used to compare it with the current run time.

    - neuron_counter is the vector of the current cell (row) readings 
    in each column of neuron, and when that cell has been thrown out
    the entry is -1, then no more readings left from that cell;
    - cell_num keeps an array of the cells currently spiking
    of size ex, where non-spiking is denoted by -1 
    e.g. [0 1 -1 -1 4 -1] would mean that neurons with index 0, 1 and 4 
    are currently spiking, while neurons with index 2, 3 and 5 are not.*/
  
  double min_neur;
  int count_m = 0;
  int min_count[ex+1];
  int mm = 0;
  
  /*sets as minimum a very large number */
  min_neur = total_time*2;
  
  for (int ll=0;ll<ex+1;ll++)
    {
      min_count[ll] = -1;
    }

  for (int ii=0;ii<ex;ii++)
    {
      /*if a new (nonzero) minimum is found, reset min_count, else add to it */
      
      if (neuron_counter[ii] != -1)
	{
	  if ((neurons[neuron_counter[ii]][ii] < min_neur) && (neurons[neuron_counter[ii]][ii] > dt/2))
	    {
	      min_neur = neurons[neuron_counter[ii]][ii];	  
	      count_m = 0;
	      min_count[count_m] = ii;
	      for (int jj=1;jj<ex;jj++)
		{
		  min_count[jj] = -1;
		}

	    }
	  else if (fabs(neurons[neuron_counter[ii]][ii]-min_neur) < dt/2)
	    {
	      count_m++;
	      min_count[count_m] = ii;
	    }
	}
    } 
 
  /*record all the new currently spiking cells into cell_num*/

    while (min_count[mm] != -1)
      {	
	cell_num[min_count[mm]] = min_count[mm];
	mm++;	 
      }

    /*it should never get to satisfy this if loop, as that would be 
      the case of N=0 in read_new_spike */

     if (min_neur == total_time*2)
       {	
	 min_neur = -1;
       }
 return min_neur;
}

double read_new_spike(int cell_num[ex],  int neuron_counter[ex])
{

  /* Returns the new spiking time, and changes 
    cell_num: the array containing all the cells currently spiking 
    - and the rest -1, e.g. [0 1 -1 -1 4 -1]
   
    neuron_counter: the array containing the order of the current 
    spiking time in each cell, if done with that cell, reset to -1
    and no longer read from that cell, e.g. [10 15 -1 3 1 20] 
    
    This means that cells 0 1 3 4 and 5 are all still currently in game,
    but at this time only 0 1   4       are spiking.*/

  double spiking_time = 0;
  int current_cell;
  int ii = 0;
  
  /* move the cursor further down the arrays of the currently spiking cells to 
     be ready for the next reading */

  while (ii < ex)
    {
      current_cell = cell_num[ii];
      if (current_cell != -1)
	{	 
	  neuron_counter[current_cell]++;
 
	  if (neuron_counter[current_cell] == spike_l || neurons[neuron_counter[current_cell]][current_cell] < dt/2)
	    {
	      neuron_counter[current_cell] = -1;
	      N--;
	    }
	}
      ii++;
    }
  /*reset cell_num before calling find_min for the new spiking neurons*/
  for (int kk=0;kk<ex;kk++)
    {
      cell_num[kk] = -1;
    }
  /*read the next spiking time if still neurons left to read */
  if (N > 0)
    {
      spiking_time = find_min(neuron_counter, cell_num);
    }
  else
    {
      spiking_time = -1;
    }
  
  return spiking_time;
}


void presynaptic(int cell_num[ex], double spiking_time, FILE *pre_file)
{  
  double ISI;
  /*go through all the cells currently spiking*/
  
  for (int ii=0;ii<ex;ii++)
    {
      if (cell_num[ii] != -1)
	{
	  /*increase the cumulative excitatory conductance 
	    (spikewise) to drive the postsynaptic neuron */
	  
          g_ex = g_ex + g[cell_num[ii]];
	  
	  ISI = spiking_time - spike_times_pre[cell_num[ii]];
	  
	  /*if the ISI was exceeded (or we're at the start of the simulation 
	    when spike_times_pre[] = 0) start a new burst*/
	  if ((ISI > max_ISI) || (fabs(ISI-spiking_time) < dt/2))
	    {	     
	      /*record the end of the previous burst only if it was 
		verified as a burst*/
	      if (not_yet_burst[cell_num[ii]] == 1) 
		{
		  end_burst[cell_num[ii]] = spike_times_pre[cell_num[ii]];
		  
		  fprintf(pre_file,"%d \t %f \t %f \t %d \n",cell_num[ii], start_burst[cell_num[ii]], end_burst[cell_num[ii]], burst_count[cell_num[ii]]);
		}

	      /* start of a potential new burst if the 
		 new ISI is larger than required */
	      start_burst[cell_num[ii]] = spiking_time;
	      burst_count[cell_num[ii]] = 1;	    
	      not_yet_burst[cell_num[ii]] = 0; 
	    }
	  else
	    {
	      /* a continuation of a previous burst */
	      burst_count[cell_num[ii]]++;
	    }
	  
	  /*keeps the last time the presynaptic cell spiked*/
	  spike_times_pre[cell_num[ii]] = spiking_time;
	}
    }
  return;
}

void after_pre(double spiking_time, double w_max, double A_p, double tau_p, double I, double since_start)
{
  double IBI;
  double x, y, z;
  double MM, PP;
  
  for (int ii=0;ii<ex;ii++)
    {
      /* if the minimum spikes per burst has been exceeded, 
	 verify that this a burst, can apply plasticity rules to it. 
	 Apply only once, at the moment when 
	 min_spikes is exceeded, and when since_start time has passed 
	 from the start of the burst (which is often set to 0)*/
      
      if ((burst_count[ii] >= min_spikes) && (not_yet_burst[ii] == 0) && ((spiking_time-start_burst[ii]) >= since_start))
	{
	  /*verify it as a burst*/
	  not_yet_burst[ii] = 1;
	  
	  /*allow the burst to change synaptic strength 
	    using the inter-burst interval from the previous presynaptic
	    burst, to the current one*/	     
	  IBI = burst_times_ex[ii] - start_burst[ii];
	  z = 1000*IBI;
	  
	  /*record the new burst time, but keep the old one
	    in case there is a burst within a burst */
	  prev_burst_ex[ii] = burst_times_ex[ii];
	  burst_times_ex[ii] = start_burst[ii];
	  
	  /*let P decays since the last time there was a
	    presynaptic burst and increment, but keep the last
	    one in case there is a burst within a burst*/
	  prev_P[ii] = P[ii];
	  P[ii] = P[ii]*exp(z/tau_p) + A_p;
	  
	  x = burst_times_LGN - burst_times_ex[ii];
	  
	  if (x > 0)
	    {
	      /*In this case, the presynaptic burst started before
		the postsynaptic burst, but it was validated after the 
		postsynaptic burst. Therefore, use the previous time 
		for LGN burst to depress and the new LGN time to potentiate */

	      /*Depress using the previous LGN burst, post within pre*/
	      y = prev_burst_LGN - burst_times_ex[ii];
	      MM  = prev_M * exp(1000*y/tau_p);
	      g[ii] = g[ii] + (MM - I)*w_max;
	      
	      if (g[ii] < 0)
		{
		  g[ii] = 0;
		}  
	      if (g[ii] > w_max)
		{
		  g[ii] = w_max;
		} 
	      
	      /*Potentiate! The input burst was just validated: 
		LGN falls inside the input burst.*/
		  PP  = P[ii] * exp(-1000*x/tau_p);		 
		  g[ii] = g[ii] + (PP - I)*w_max;
		  
	    }
	  else
	    {
	      /* Don't worry about the above. 
		 There was no LGN burst within an input burst.*/
	      MM  = M * exp(1000*x/tau_p);
	      g[ii] = g[ii] + (MM - I)*w_max;
	    }
	  
	  /* allow for both clippings because now the BTDP rule
	     takes into account symmetric scenarios */	      
	  if (g[ii] < 0)
	    {
	      g[ii] = 0;
	    }  
	  if (g[ii] > w_max)
	    {
	      g[ii] = w_max;
	    }
	}
    }
  return; 
}

void postsynaptic(double spiking_time, FILE *rfile, FILE *post_file)
{
  double ISI;
  double time_step = 1000*dt;

  double Vprev = V; 
  double Uprev = U;

  /*Solve integrate-and-fire equations using first order Euler scheme*/
  V = Vprev + time_step*(0.04*Vprev*Vprev + 5*Vprev + 140 - Uprev + g_ex);
  U = Uprev + time_step*a*(b*V - Uprev);

  /*if the postsynaptic neurons spikes...*/
  if (V > Vth)
    {
      V = c;
      U += d;
      
      fprintf(rfile,"%f \t", spiking_time);
      
      /*ISI from the last spiking event */
      ISI =  spiking_time - spike_times_LGN; 
      
      if ((ISI > max_ISI) || fabs(ISI-spiking_time) < dt/2)
	{
	  /*record the end of the previous burst only if it was 
	    verified as a burst*/
	  if (not_yet_burst_LGN == 1) 
	    {
	      end_burst_LGN = spike_times_LGN;
	      fprintf(post_file,"%f \t %f \t %d \n",start_burst_LGN, end_burst_LGN, burst_count_LGN);
	    }
	  
	  /*start of a new postsynaptic burst*/
	  start_burst_LGN = spiking_time;
	  burst_count_LGN = 1;
	  not_yet_burst_LGN = 0;
	}
      else
	{
	  /*a continuation of an old burst*/
	  burst_count_LGN++;
	}
      spike_times_LGN = spiking_time;
    }
     
  return;
}

void after_post(double spiking_time, double w_max, double A_p, double tau_p, double I, double since_start)
{
  double x, y, z, IBI;
  double PP, MM;
  
  /*if the postsynaptic burst has been validated...*/
  if ((burst_count_LGN >= min_spikes) && (not_yet_burst_LGN == 0) && ((spiking_time-start_burst_LGN) > since_start))
	{
	  /*verify it as a burst*/
	  not_yet_burst_LGN = 1;
	  
	  /*allow the burst to change synaptic strength 
	    using the inter-burst interval from the previous postsynaptic
	    burst, to the current one*/	 
	  IBI = burst_times_LGN - start_burst_LGN;	 
	  z = 1000*IBI;
	  
	  /*record the new burst time, but keep the old one
	    in case there is a burst within a burst */
	  prev_burst_LGN = burst_times_LGN;
	  burst_times_LGN = start_burst_LGN;
	
	  /* change M so that it can be used 
	     for synaptic modification later but also keep the old
	     in case there is a burst within a burst*/
	  prev_M = M;
	  M = M*exp(z/tau_p) + A_p;
	  
	  /* all synaptic conductances change*/
	  for (int ii=0;ii<ex;ii++)
	    {
	      x = burst_times_ex[ii] - burst_times_LGN;
	      if (x > 0)
		{
		  /*In this case, the postsynaptic burst started before
		    the presynaptic burst, but it was validated after the 
		    presynaptic burst. Therefore, use the previous time 
		    for the presynaptic burst to potentiate
		    and the new presynaptic time to depress */
		  
		  /*Potentiate using the previous input spike */
		  y = prev_burst_ex[ii] - burst_times_LGN;
		  PP  = prev_P[ii] * exp(1000*y/tau_p);

		  g[ii] = g[ii] + (PP - I)*w_max;
		  
		  if (g[ii] < 0)
		    {
		      g[ii] = 0;
		    }  
		  if (g[ii] > w_max)
		    {
		      g[ii] = w_max;
		    } 
		  
		  /*Depress! The LGN burst was just validated: 
		    input falls inside the LGN burst.*/
		  MM  = M * exp(-1000*x/tau_p);
		  g[ii] = g[ii] + (MM - I)*w_max;		  
		}
	      else
		{
		  /* Don't worry about the above. 
		     There was no input burst within the LGN burst.*/
		  PP  = P[ii] * exp(1000*x/tau_p);
		  g[ii] = g[ii] + (PP - I)*w_max;
		}
	      
	      /* allow for both clippings because now the BTDP rule
		 takes into account symmetric scenarios */
	      if (g[ii] < 0)
		{
		  g[ii] = 0;
		}  
	      if (g[ii] > w_max)
		{
		  g[ii] = w_max;
		} 
	    }
	}
  return;
}

void transfer(int *mat1, int *mat2)
{
  /*mat1 becomes mat2*/
  for (int ii=0;ii<ex;ii++)
    {
      mat1[ii] = mat2[ii];
    }
}

void reset_neurons(int *neuron_counter, int *cell_num, int *new_cell_num, int *time_counter)
{
  /* reset all the properties of neurons etc when the spike times from the
     same data set are presented again*/  
  burst_count_LGN = 0;
  burst_times_LGN = 0.0;
  prev_burst_LGN = 0.0;
  start_burst_LGN = 0.0;
  end_burst_LGN = 0.0;
  spike_times_LGN = 0.0;
  not_yet_burst_LGN = 0;
    
  for (int nn=0;nn<ex;nn++)
    {
      neuron_counter[nn] = 0;
      cell_num[nn] = -1; 
      new_cell_num[nn] = -1; 
      spike_times_pre[nn] = 0.0; 
      start_burst[nn] = 0.0;
      end_burst[nn] = 0.0;
      burst_times_ex[nn] = 0.0;
      prev_burst_ex[nn] = 0.0;
      burst_count[nn] = 0;
      not_yet_burst[nn] = 0;
    }
  N = ex;
  *time_counter = 1;
  return;
}

int main(int argc, char *argv[])
{
  double spiking_time;
  int cell_num[ex];
  int new_cell_num[ex];
  int neuron_counter[ex];
  int time_counter = 1;
  double current_time;
  double x; 
  double tau_ex = 10.0; //ms
  /*user inputs*/
  double tau_p = atof(argv[1]);     //ms, timescale of BTDP
  double A_p = atof(argv[2]);       //potentiation magnitude of BTDP
  double I = atof(argv[3]);         //depression magnitude of BTDP
  double w_max = atof(argv[4]);     //maximum synaptic weight
  double ON = atof(argv[5]);        //initial condition for all ON weights
  double OFF = atof(argv[6]);       //initial condition for all OFF weights
  
  double since_start = 0.0;         //time since the start of a burst to validate it as a burst, in addition to min number of spikes and max_ISI

  A_p = A_p + I;                    //BTDP is implemented as an exponential

  /*open files where the time evolution of the weights will be recorded, 
    and the spike times of the postsynaptic neuron*/
  char gt_file [999]; 
  char rr_file [999];
  
  sprintf (gt_file, "BTDP_weights_tp_%f_Ap_%f_I_%f_wmax_%f_ON_%f_OFF_%f.txt",tau_p, A_p-I, I, w_max, ON, OFF);
  sprintf (rr_file, "BTDP_spikes_tp_%f_Ap_%f_I_%f_wmax_%f_ON_%f_OFF_%f.txt",tau_p, A_p-I, I, w_max, ON, OFF);
   
  FILE *gtfile;
  gtfile = fopen(gt_file,"w");
  FILE *rfile;
  rfile = fopen(rr_file,"w");
  FILE *nfile;
  /*open file for reading presynaptic spike times*/
  nfile = fopen("mouse_set1.txt","r"); 
  read_neurons(nfile);
  fclose(nfile); 

  /*open files to record presynaptic bursts and postsynaptic bursts*/
  FILE *pre_file;
  pre_file = fopen("pre_file.txt","w");

  FILE *post_file;
  post_file = fopen("post_file.txt","w");

  /*set initial conditions; 
    need to know which columns correspond to ON and which to OFF RGCs*/
  for (int qq=0;qq<ex;qq++)
    {
      P[qq] = 0;
      prev_P[qq] = 0.0;
      g[qq] = ON;     
    }
  g[1] = OFF;
  g[2] = OFF;
  g[4] = OFF;
  
  reset_neurons(neuron_counter, cell_num, new_cell_num, &time_counter);
  V = c;
  U = b*V;

 spiking_time = find_min(neuron_counter, cell_num); 
 transfer(new_cell_num,cell_num);

 int repeats = 1;
 int saturated = 0;

 /*repeat data set*/
 while (num_repeats < repeats && num_repeats < max_repeats)
   {       
     current_time = time_counter*dt;

     /*record the conductances (weights) every 1 second*/
     if (fmod((current_time-dt),1) < dt/2)
       {
	 for (int dd=0;dd<ex;dd++)
	   {		  
	     fprintf(gtfile,"%f \t", g[dd]);
	   }
	 fprintf(gtfile,"\n");
       }
     /*if a presynaptic neuron is currently spiking, then...*/
      if (fabs(current_time-spiking_time)<dt/2)
	{
          transfer(cell_num, new_cell_num);  
	  presynaptic(cell_num, spiking_time, pre_file); 
	}
      after_pre(spiking_time, w_max, A_p, tau_p, I, since_start);
      /*check if the postsynaptic neuron is spiking*/
      postsynaptic(current_time, rfile, post_file);
      after_post(current_time, w_max, A_p, tau_p, I, since_start);

      time_counter++;
      
      /*quantities decay exponentially */      
      x = -dt*1000/tau_ex;
      g_ex = g_ex*exp(x);   
      
      if (fabs(current_time-spiking_time) < dt/2)
	{ 
	  spiking_time = read_new_spike(new_cell_num,neuron_counter);  	 
	}
     
      /*The data sets will be repeated either max_repeats number of times,
	or the code will stop when the weights are 1% within w_max or 0*/
      if (fabs(spiking_time+1.0) < dt/2)
	{     	 
	  num_repeats++;
	  printf("Currently at repeat %d \n",num_repeats);	
	  reset_neurons(neuron_counter, cell_num, new_cell_num, &time_counter);
	  spiking_time = find_min(neuron_counter, cell_num); 
	  transfer(new_cell_num,cell_num);
	  
	  saturated = 0;
	  for (int kk=0; kk<ex; kk++)
	    {
	      if ((g[kk] < w_max+0.01*w_max && g[kk] > w_max-0.01*w_max) || (g[kk] >= 0 && g[kk] < 0.01))
		{
		  saturated++;
		}
	    }
	  if (saturated < ex)
	    {
	      repeats++;
	    }
	}
      
   }
 
 fclose(rfile);
 fclose(gtfile);
 fclose(pre_file);
 fclose(post_file);
 return 0;
}


  
