# Supplementary material for: Burst-Time-Dependent Plasticity Robustly Guides ON/OFF Segregation in the Lateral Geniculate Nucleus
Source: PLoS Comput Biol. 2009 Dec 24;5(12):e1000618. doi: 10.1371/journal.pcbi.1000618 (PMC2790088; doi:10.1371/journal.pcbi.1000618)
Supplement: Protocol S1 — C code for implementing STDP and BTDP. (0.07 MB ZIP) [file pcbi.1000618.s005.zip › ProtocolS1/STDP.c]

/*Code to run STDP with or without normalization.
  Written by J. Gjorgjieva in January 2008, finalized in September 2009.*/
#include <stdio.h>
#include <stdlib.h>
#include <math.h>
#include <time.h>

/*Define some parameters for running each data set. 
  These pertain to the particular data set used in this code. */

#define total_time 4100    //the time of the presynaptic input in sec
#define dt 0.0001          //time step in sec
#define ex 6               //total number of excitatory neurons
#define spike_l 12749      //number of spikes in the data set
#define max_repeats 50     //maximum number of repeats of the data sets

/*Define the parameters for the integrate-and-fire model*/
#define a 0.02
#define b 0.2
#define c -50
#define d 2
#define Vth 30.0

#define max(x,y) ( ((x) > (y)) ? (x) : (y))

int num_repeats = 0;
int N = ex;                //total number of neurons

/*Declare the variables to change synaptic weights with STDP*/ 
double M = 0;
double P[ex];

/*Declare peak synaptic conductance values for all exctitatory neurons,
  and the initial values for the conductances in the I&F model */
double g[ex];
double g_ex = 0;

double spike_times_ex[ex];

/*Define variables for the threshold variables V and the membrane recovery 
  variables U in the integrate-and-fire model*/
double V;
double U;

/*The array of excitatory neurons. 
  It consists of a total of ex columns, each representing a spike train*/
double neurons[spike_l][ex]; 

void read_neurons(FILE *nfile)
{ 
  /*Read in spike times from a file provided.*/
 double neur = 1.0;

 for (int ii=0;ii<spike_l;ii++)
   {
     for (int jj=0;jj<ex;jj++)
       {	 
	 fscanf(nfile,"%lf \t",&neur);	  
	 neurons[ii][jj] = neur;	  
       }
   }
 return;
}

double find_min(int neuron_counter[ex], int cell_num[ex])
{
  /* Returns the minimal spike time in all the neurons which still have 
     spikes times to be read from them. 
     This spike time will next be used to compare it with the current run time.

    - neuron_counter is the vector of the current cell (row) readings 
    in each column of neuron, and when that cell has been thrown out
    the entry is -1, then no more readings left from that cell;
    - cell_num keeps an array of the cells currently spiking
    of size ex, where non-spiking is denoted by -1 
    e.g. [0 1 -1 -1 4 -1] would mean that neurons with index 0, 1 and 4 
    are currently spiking, while neurons with index 2, 3 and 5 are not.*/
  
  double min_neur;
  int count_m = 0;
  int min_count[ex+1];
  int mm = 0;
  
  /*sets as minimum a very large number */
  min_neur = total_time*2;
  
  for (int ll=0;ll<ex+1;ll++)
    {
      min_count[ll] = -1;
    }

  for (int ii=0;ii<ex;ii++)
    {
      /*if a new (nonzero) minimum is found, reset min_count, else add to it */
      
      if (neuron_counter[ii] != -1)
	{
	  if ((neurons[neuron_counter[ii]][ii] < min_neur) && (neurons[neuron_counter[ii]][ii] > dt/2))
	    {
	      min_neur = neurons[neuron_counter[ii]][ii];	  
	      count_m = 0;
	      min_count[count_m] = ii;
	      for (int jj=1;jj<ex;jj++)
		{
		  min_count[jj] = -1;
		}

	    }
	  else if (fabs(neurons[neuron_counter[ii]][ii]-min_neur) < dt/2)
	    {
	      count_m++;
	      min_count[count_m] = ii;
	    }
	}
    } 
 
  /*record all the new currently spiking cells into cell_num*/

    while (min_count[mm] != -1)
      {	
	cell_num[min_count[mm]] = min_count[mm];
	mm++;	 
      }

    /*it should never get to satisfy this if loop, as that would be 
      the case of N=0 in read_new_spike */

     if (min_neur == total_time*2)
       {	
	 min_neur = -1;
       }
 return min_neur;
}

double read_new_spike(int cell_num[ex],  int neuron_counter[ex])
{

  /* Returns the new spiking time, and changes 
    cell_num: the array containing all the cells currently spiking 
    - and the rest -1, e.g. [0 1 -1 -1 4 -1]
   
    neuron_counter: the array containing the order of the current 
    spiking time in each cell, if done with that cell, reset to -1
    and no longer read from that cell, e.g. [10 15 -1 3 1 20] 
    
    This means that cells 0 1 3 4 and 5 are all still currently in game,
    but at this time only 0 1   4       are spiking.*/

  double spiking_time = 0;
  int current_cell;
  int ii = 0;
  
  /* move the cursor further down the arrays of the currently spiking cells to 
     be ready for the next reading */

  while (ii < ex)
    {
      current_cell = cell_num[ii];
      if (current_cell != -1)
	{	 
	  neuron_counter[current_cell]++;
 
	  if (neuron_counter[current_cell] == spike_l || neurons[neuron_counter[current_cell]][current_cell] < dt/2)
	    {
	      neuron_counter[current_cell] = -1;
	      N--;
	    }
	}
      ii++;
    }
  /*reset cell_num before calling find_min for the new spiking neurons*/
  for (int kk=0;kk<ex;kk++)
    {
      cell_num[kk] = -1;
    }
  /*read the next spiking time if still neurons left to read */
  if (N > 0)
    {
      spiking_time = find_min(neuron_counter, cell_num);
    }
  else
    {
      spiking_time = -1;
    }
  
  return spiking_time;
}

void div_normalise_pot(double w_max, double unity)
{
  /* DIVISIVE NORMALISATON following potentiation.
     If the new sum is larger than the activity to be maintained,
     (because some synapses got potentiated by STDP: pre then post),
     then should decrease ALL the synapses proportionally to their weight
     to achieve the maintained acitivity.*/
  double sum_g = 0.0; 
  
  for (int ii=0;ii<ex;ii++)
    {
      sum_g = sum_g + g[ii]; 
    } 
  
  /*unity is a variable which contains the amount of total synaptic weight
    to be maintained by the postsynaptic neuron. the extra weight above unity
    is to be divided out from all the weights proportional to their size*/
  for (int jj=0;jj<ex;jj++)
    {
      g[jj] = g[jj]*unity/sum_g;
    }
  return;
}

void sub_normalise_pot(double w_max, double unity)
{
  /* SUBTRACTIVE NORMALISATON following potentiation.
     If the new sum is larger than the activity to be maintained,
     (because some synapses got potentiated by STDP: pre then post),
     then should decrease ALL the synapses by subtracting the same amount
     (the total extra divided by the number of unsaturated weights)
     from each weight to achieve the maintained acitivity.*/

  double sum_g = 0.0;
  double num_syn = 0.0; //number of nonsaturated synapses
  double new_num_syn = 0.0;

  for (int ii=0;ii<ex;ii++)
    {
      sum_g = sum_g + g[ii]; 
      if (g[ii] > 0)
	{
	  num_syn++;
	}
    }  
 
  double to_be_distributed = sum_g - unity;
  double increment = 0.001*to_be_distributed;

  while (to_be_distributed > dt/2)
    {
      new_num_syn = 0.0;
      for (int jj=0;jj<ex;jj++)
	{
	  if (g[jj] > 0)
	    {
	      g[jj] = g[jj] - increment/num_syn;
	      /*only add to the new N if weight not saturated*/
	      if (g[jj] > 0)
		{
		  new_num_syn++;
		}
	    }	      
	}
      num_syn = new_num_syn;
      to_be_distributed -= increment;
    }
  return;
}

void div_normalise_dep(double w_max, double unity)
{
  /* DIVISIVE NORMALISATON following depression.
     If the new sum is smaller than the activity to be maintained,
     (because some synapses got depressed by STDP: post then pre),
     then should increase ALL the synapses proportionally to their weight
     to achieve the maintained acitivity. But be careful because cannot
     increase a weight beyond w_max, so increase the weights in steps of 1%
     of the total increase for the new sum to reach the required 
     level of activity.*/

  double sum_g = 0.0;
  double new_sum_g = 0.0; 

  for (int ii=0;ii<ex;ii++)
    {
      sum_g = sum_g + g[ii]; 
    }  
  
  double to_be_distributed = unity - sum_g;
  double increment = 0.001*to_be_distributed;
  
  while (to_be_distributed > dt/2)
    {
      new_sum_g = 0.0;
      for (int jj=0;jj<ex;jj++)
	{
	  if (g[jj] < w_max)
	    {
	      g[jj] = g[jj] + increment*g[jj]/sum_g;
	      /*only add to the new sum if not saturated*/
	      if (g[jj] < w_max)
		{
		  new_sum_g += g[jj];
		}
	    }	      
	}
      sum_g = new_sum_g;
      to_be_distributed -= increment;
    }
  return;
}

void sub_normalise_dep(double w_max, double unity)
{
  /* SUBTRACTIVE NORMALISATON following depression.
     If the new sum is smaller than the activity to be maintained,
     (because some synapses got depressed by STDP: post then pre),
     then should increase ALL the synapses by adding the same amount
     (the total extra divided by the number of unsaturated weights)
     from each weight to achieve the maintained acitivity.*/

  double sum_g = 0.0;
  double num_syn = 0.0; //number of nonsaturated synapses
  double new_num_syn = 0.0;

  for (int ii=0;ii<ex;ii++)
    {
      sum_g = sum_g + g[ii]; 
      if (g[ii] > 0)
	{
	  num_syn++;
	}
    }  
  
  double to_be_distributed = unity - sum_g;
  double increment = 0.001*to_be_distributed;

  while (to_be_distributed > dt/2)
    {
      new_num_syn = 0.0;
      for (int jj=0;jj<ex;jj++)
	{
	  if (g[jj] < w_max)
	    {
	      g[jj] = g[jj] + increment/num_syn;
	      /*only add to the new N if weight not saturated*/
	      if (g[jj] < w_max)
		{
		  new_num_syn++;
		}
	    }	      
	}
      num_syn = new_num_syn;
      to_be_distributed -= increment;
    }
  return;
}

void presynaptic(int cell_num[ex], double spiking_time, double w_max, double A_p, double tau_p, int norm_type, double unity)
{  
  /*Run when a presynaptic spike in any of the presynaptic neurons has ocurred*/
  
  double z;  
  /*go through all the cells currently spiking*/
  for (int ii=0;ii<ex;ii++)
    {
      if (cell_num[ii] != -1)
	{  
	  g_ex = g_ex + g[cell_num[ii]];
	  
	  //convert to msec
	  z = 1000*(spike_times_ex[cell_num[ii]] - spiking_time);
	  P[cell_num[ii]] = P[cell_num[ii]]*exp(z/tau_p) + A_p;	            
	  g[cell_num[ii]] = g[cell_num[ii]] + M*w_max;
	  if (g[cell_num[ii]] < 0)
	    {
	      g[cell_num[ii]] = 0;
	    }
	  spike_times_ex[cell_num[ii]] = spiking_time;    
	}
    }
  /*norm_type = 0 if no normalization, norm_type > 0 if divisive normalization, 
    and norm_type < 0 if subtractive normsalization*/
  if (norm_type < 0)
    {
      sub_normalise_dep(w_max, unity);
    }
  if (norm_type > 0)
    {
      div_normalise_dep(w_max, unity);
    } 
  return;
}

void postsynaptic(double current_time,  FILE *rfile, double w_max, double A_m, double tau_m, int norm_type, double unity)
{
  /*Run when a postsynaptic spike has ocurred*/

  double x;      
  double Vprev = V; 
  double Uprev = U;
  double time_step = 1000*dt; //convert to msec

  /*Solve integrate-and-fire equations using first order Euler scheme*/
  V = Vprev + time_step*(0.04*Vprev*Vprev + 5*Vprev + 140 - Uprev + g_ex);
  U = Uprev + time_step*a*(b*V - Uprev);
     
  /*if voltage exceeds threshold, fire a spike*/
 if (V > Vth)
   {         
     V = c;
     U += d;
     /*record the spike time in a file*/
     fprintf(rfile,"%f \t", current_time + ((double) num_repeats)*total_time); 

     /*reduce M so that it can be used for synaptic modification later*/
     M = M - A_m;
      
     /*all synaptic conductances strengthen because pre->post*/
     for (int ii=0;ii<ex;ii++)
       {	  
	 P[ii] = P[ii] * exp(1000*(spike_times_ex[ii] - current_time)/tau_m);
	 g[ii] = g[ii] + P[ii]*w_max;
	 
	 spike_times_ex[ii] = current_time;
	 
	 if (g[ii] > w_max)
	   {
	     g[ii] = w_max;
	   }	 
       }
      /*norm_type = 0 if no normalization, norm_type > 0 if divisive normalization, 
    and norm_type < 0 if subtractive normsalization*/
     if (norm_type < 0)
       {
	 sub_normalise_pot(w_max, unity);
       }
     if (norm_type > 0)
       {
	 div_normalise_pot(w_max, unity);
       }         
   }
 return;
}

void transfer(int *mat1, int *mat2)
{
  /*mat1 becomes mat2*/
  for (int ii=0;ii<ex;ii++)
    {
      mat1[ii] = mat2[ii];
    }
}

void reset_neurons(int *neuron_counter, int *cell_num, int *new_cell_num, int *time_counter)
{
  /* reset all the properties of neurons etc when the spike times from the
     same data set are presented again*/ 
 
  for (int nn=0;nn<ex;nn++)
    {
      neuron_counter[nn] = 0;
      cell_num[nn] = -1; 
      new_cell_num[nn] = -1; 
      spike_times_ex[nn] = 0; 
    }
  N = ex;
  *time_counter = 1;
  return;
}

int main(int argc, char *argv[])
{
  double spiking_time;
  int cell_num[ex];
  int new_cell_num[ex];
  int neuron_counter[ex];
  int time_counter = 1;
  double current_time;
  double x; 
  double tau_ex = 10.0; //ms
  /*user inputs*/
  double tau_p = atof(argv[1]);     //ms, potentiation timescale of STDP
  double tau_m =  atof(argv[2]);    //ms, depression timescale of STDP
  double A_p = atof(argv[3]);       //potentiation magnitude of STDP
  double A_m = atof(argv[4]);       //depression magnitude of STDP
  double w_max = atof(argv[5]);     //maximum synaptic weight
  double ON = atof(argv[6]);        //initial condition for all ON weights
  double OFF = atof(argv[7]);       //initial condition for all OFF weights
  int maintain_syn = atof(argv[8]); //in the case of norm, how many synapses to keep
  int norm_type = atof(argv[9]);    //type of normalization (0 if no, -1 if subtractive, and 1 if divisive)

  double unity = w_max * maintain_syn; //total presynaptic weight maintained by postsynaptic neuron

  /*open files where the time evolution of the weights will be recorded, 
    and the spike times of the postsynaptic neuron*/
  char gt_file [999]; 
  char rr_file [999];
  if (norm_type == 0)
    {
      sprintf (gt_file, "weights_tp_%f_tm_%f_Ap_%f_Am_%f_wmax_%f_ON_%f_OFF_%f_syn_%d.txt",tau_p, tau_m, A_p, A_m, w_max, ON, OFF, maintain_syn);
      sprintf (rr_file, "spikes_tp_%f_tm_%f_Ap_%f_Am_%f_wmax_%f_ON_%f_OFF_%f_syn_%d.txt",tau_p, tau_m, A_p, A_m, w_max, ON, OFF, maintain_syn);
    }
  else if (norm_type > 0)
    { 
      sprintf (gt_file, "divnorm_weights_tp_%f_tm_%f_Ap_%f_Am_%f_wmax_%f_ON_%f_OFF_%f_syn_%d.txt",tau_p, tau_m, A_p, A_m, w_max, ON, OFF, maintain_syn);
      sprintf (rr_file, "divnorm_spikes_tp_%f_tm_%f_Ap_%f_Am_%f_wmax_%f_ON_%f_OFF_%f_syn_%d.txt",tau_p, tau_m, A_p, A_m, w_max, ON, OFF, maintain_syn);
    }
  else
    {
      sprintf (gt_file, "subnorm_weights_tp_%f_tm_%f_Ap_%f_Am_%f_wmax_%f_ON_%f_OFF_%f_syn_%d.txt",tau_p, tau_m, A_p, A_m, w_max, ON, OFF, maintain_syn);
      sprintf (rr_file, "subnorm_spikes_tp_%f_tm_%f_Ap_%f_Am_%f_wmax_%f_ON_%f_OFF_%f_syn_%d.txt",tau_p, tau_m, A_p, A_m, w_max, ON, OFF, maintain_syn);
    }

  FILE *gtfile;
  gtfile = fopen(gt_file,"w");
  FILE *rfile;
  rfile = fopen(rr_file,"w");
  FILE *nfile;
  /*open file for reading presynaptic spike times*/
  nfile = fopen("mouse_set1.txt","r"); 
  read_neurons(nfile);
  fclose(nfile); 

  /*set initial conditions; 
    need to know which columns correspond to ON and which to OFF RGCs*/
  for (int qq=0;qq<ex;qq++)
    {
      P[qq] = 0;
      g[qq] = ON;     
    }
  g[1] = OFF;
  g[2] = OFF;
  g[4] = OFF;
  
  reset_neurons(neuron_counter, cell_num, new_cell_num, &time_counter);
  V = c;
  U = b*V;

 spiking_time = find_min(neuron_counter, cell_num); 
 transfer(new_cell_num,cell_num);

 int repeats = 1;
 int saturated = 0;

 /*repeat data set*/
 while (num_repeats < repeats && num_repeats < max_repeats)
   {       
     current_time = time_counter*dt;

     /*record the conductances (weights) every 1 second*/
     if (fmod((current_time-dt),1) < dt/2)
       {
	 for (int dd=0;dd<ex;dd++)
	   {		  
	     fprintf(gtfile,"%f \t", g[dd]);
	   }
	 fprintf(gtfile,"\n");
       }
     /*if a presynaptic neuron is currently spiking, then...*/
      if (fabs(current_time-spiking_time)<dt/2)
	{
          transfer(cell_num, new_cell_num);  
	  presynaptic(cell_num, spiking_time, w_max, A_p, tau_p, norm_type, unity); 
	}
      /*check if the postsynaptic neuron is spiking*/
      postsynaptic(current_time, rfile, w_max, A_m, tau_m, norm_type, unity);
      time_counter++;
      
      /*quantities decay exponentially */      
      x = -dt*1000/tau_ex;
      g_ex = g_ex*exp(x);   
      
      x = -dt*1000/tau_m;
      M = M*exp(x);    
      
      if (fabs(current_time-spiking_time) < dt/2)
	{ 
	  spiking_time = read_new_spike(new_cell_num,neuron_counter);  	 
	}
     
      /*The data sets will be repeated either max_repeats number of times,
	or the code will stop when the weights are 1% within w_max or 0*/
      if (fabs(spiking_time+1.0) < dt/2)
	{     	 
	  num_repeats++;
	  printf("Currently at repeat %d \n",num_repeats);	
	  reset_neurons(neuron_counter, cell_num, new_cell_num, &time_counter);
	  spiking_time = find_min(neuron_counter, cell_num); 
	  transfer(new_cell_num,cell_num);
	  
	  saturated = 0;
	  for (int kk=0; kk<ex; kk++)
	    {
	      if ((g[kk] < w_max+0.01*w_max && g[kk] > w_max-0.01*w_max) || (g[kk] >= 0 && g[kk] < 0.01))
		{
		  saturated++;
		}
	    }
	  if (saturated < ex)
	    {
	      repeats++;
	    }
	}
      
   }
 
 fclose(rfile);
 fclose(gtfile);
 return 0;
}


  
